# Supplementary material for: Immune cells adapt to confined environments in vivo to optimise nuclear plasticity for migration
Source: EMBO Rep. 2025 Feb 6;26(5):1238–68. doi: 10.1038/s44319-025-00381-0 (PMC11894099; doi:10.1038/s44319-025-00381-0)
Supplement: Supplementary file 3 — Movie EV1 [file 44319_2025_381_MOESM3_ESM.zip]

Archive with 5 entries (4 files):
- Movie EV1/
- Movie EV1/MovieEV1.mp4
- __MACOSX/Movie EV1/._MovieEV1.mp4
- Movie EV1/Movie EV1.txt
- __MACOSX/Movie EV1/._Movie EV1.txt
