# Supplementary material for: Immune cells adapt to confined environments in vivo to optimise nuclear plasticity for migration
Source: EMBO Rep. 2025 Feb 6;26(5):1238–68. doi: 10.1038/s44319-025-00381-0 (PMC11894099; doi:10.1038/s44319-025-00381-0)
Supplement: Supplementary file 3 — Movie EV1 [file 44319_2025_381_MOESM3_ESM.zip › Movie EV1/Movie EV1.txt]

Supplemental Movie EV1. Wing vessel formation constrains the environment for immune cell migration in vivo. Hemocytes (cytoplasm, magenta; nucleus, yellow) migrating within the pupal wings at 18h, 40h and 75h APF. The images were acquired every 2 min; scalebar is 100 �m. Genotype was Srp>nRFP; Crq>GFP. 
