# Supplementary material for: Immune cells adapt to confined environments in vivo to optimise nuclear plasticity for migration
Source: EMBO Rep. 2025 Feb 6;26(5):1238–68. doi: 10.1038/s44319-025-00381-0 (PMC11894099; doi:10.1038/s44319-025-00381-0)
Supplement: Supplementary file 4 — Movie EV2 [file 44319_2025_381_MOESM4_ESM.zip › Movie EV2/Movie EV2.txt]

Supplemental Movie EV2. Immune cell morphology adapts upon transition to vessels in vivo. High-magnification movie of hemocyte (cytoplasm, black; nucleus, white) migration in the pupal wings at 18h, 40h and 75h APF. The images were acquired every 30 seconds; scalebar is 10 �m. Genotype was Srp>nRFP; Crq>GFP. 
