# Supplementary material for: Immune cells adapt to confined environments in vivo to optimise nuclear plasticity for migration
Source: EMBO Rep. 2025 Feb 6;26(5):1238–68. doi: 10.1038/s44319-025-00381-0 (PMC11894099; doi:10.1038/s44319-025-00381-0)
Supplement: Supplementary file 5 — Movie EV3 [file 44319_2025_381_MOESM5_ESM.zip]

Archive with 7 entries (6 files):
- Movie EV3/
- Movie EV3/MovieEV3.mp4
- __MACOSX/Movie EV3/._MovieEV3.mp4
- Movie EV3/.DS_Store
- __MACOSX/Movie EV3/._.DS_Store
- Movie EV3/Movie EV3.txt
- __MACOSX/Movie EV3/._Movie EV3.txt
