# Supplementary material for: Immune cells adapt to confined environments in vivo to optimise nuclear plasticity for migration
Source: EMBO Rep. 2025 Feb 6;26(5):1238–68. doi: 10.1038/s44319-025-00381-0 (PMC11894099; doi:10.1038/s44319-025-00381-0)
Supplement: Supplementary file 5 — Movie EV3 [file 44319_2025_381_MOESM5_ESM.zip › Movie EV3/Movie EV3.txt]

Supplemental Movie EV3. High-resolution live-imaging reveals the reversible nuclear deformation during confined vessel migration in vivo. High-magnification movie of rapid and reversible nuclear deformations during hemocyte (cytoplasm, magenta; nucleus, yellow) migration within 40h APF pupal vessels. The images were acquired every 37 seconds; scalebar is 5 �m. Genotype was Srp>GFP, Srp-H2A-mCherry.
