# Supplementary material for: Immune cells adapt to confined environments in vivo to optimise nuclear plasticity for migration
Source: EMBO Rep. 2025 Feb 6;26(5):1238–68. doi: 10.1038/s44319-025-00381-0 (PMC11894099; doi:10.1038/s44319-025-00381-0)
Supplement: Supplementary file 6 — Movie EV4 [file 44319_2025_381_MOESM6_ESM.zip]

Archive with 7 entries (6 files):
- Movie EV4/
- Movie EV4/MovieEV4.mp4
- __MACOSX/Movie EV4/._MovieEV4.mp4
- Movie EV4/.DS_Store
- __MACOSX/Movie EV4/._.DS_Store
- Movie EV4/Movie EV4.txt
- __MACOSX/Movie EV4/._Movie EV4.txt
