# Supplementary material for: Immune cells adapt to confined environments in vivo to optimise nuclear plasticity for migration
Source: EMBO Rep. 2025 Feb 6;26(5):1238–68. doi: 10.1038/s44319-025-00381-0 (PMC11894099; doi:10.1038/s44319-025-00381-0)
Supplement: Supplementary file 6 — Movie EV4 [file 44319_2025_381_MOESM6_ESM.zip › Movie EV4/Movie EV4.txt]

Supplemental Movie EV4. Automated tracking of immune cell migration enables high-throughput analysis of nuclear dynamics in vivo. Hemocyte nuclear (Srp>nRFP) tracks after WEKA segmentation and bespoke nuclear tracking with the MIA plugin in ImageJ/FIJI. The colour of hemocyte outline indicates the relative Shape Factor value and the track colour indicates relative speed. Overview on left with WEKA segmented nuclear probability maps and a closeup with nRFP signal on the right, all in 75h APF vessels. The images were acquired every 33 seconds; scalebars are 50 (left) and 5 (right) �m.
