# Supplementary material for: Immune cells adapt to confined environments in vivo to optimise nuclear plasticity for migration
Source: EMBO Rep. 2025 Feb 6;26(5):1238–68. doi: 10.1038/s44319-025-00381-0 (PMC11894099; doi:10.1038/s44319-025-00381-0)
Supplement: Supplementary file 7 — Movie EV5 [file 44319_2025_381_MOESM7_ESM.zip › Movie EV5/Movie EV5.txt]

Supplemental Movie EV5. Immune cells display rear Myosin II activity that may aid nucleokinesis during migration in vivo. Rear-localised Myosin II (cyan) during hemocyte (nucleus, yellow) rear retraction and nucleokinesis in a 75h APF vessel. The images were acquired every 22 seconds; scalebar is 10 �m. Genotype was SqhAX3; Srp>nRFP; sqh-Sqh-GFP.
