# Supplementary material for: Immune cells adapt to confined environments in vivo to optimise nuclear plasticity for migration
Source: EMBO Rep. 2025 Feb 6;26(5):1238–68. doi: 10.1038/s44319-025-00381-0 (PMC11894099; doi:10.1038/s44319-025-00381-0)
Supplement: Supplementary file 8 — Movie EV6 [file 44319_2025_381_MOESM8_ESM.zip]

Archive with 7 entries (6 files):
- Movie EV6/
- Movie EV6/.DS_Store
- __MACOSX/Movie EV6/._.DS_Store
- Movie EV6/MovieEV6.mp4
- __MACOSX/Movie EV6/._MovieEV6.mp4
- Movie EV6/Movie EV6.txt
- __MACOSX/Movie EV6/._Movie EV6.txt
