# Supplementary material for: Immune cells adapt to confined environments in vivo to optimise nuclear plasticity for migration
Source: EMBO Rep. 2025 Feb 6;26(5):1238–68. doi: 10.1038/s44319-025-00381-0 (PMC11894099; doi:10.1038/s44319-025-00381-0)
Supplement: Supplementary file 8 — Movie EV6 [file 44319_2025_381_MOESM8_ESM.zip › Movie EV6/Movie EV6.txt]

Supplemental Movie EV6. High-resolution live-imaging of immune cell nuclear lamina dynamics in vivo. Hemocytes migrating 75h APF vessels displayed a dynamic nuclear lamina. Left: Endogenous hemocyte dLamB (arrow, dLamB-tagRFP in cyan) undergoing rapid changes in nuclear envelope shape (hemocyte actin, magenta, Srp-GMA). Right: Expression of dLamB-GFP (cyan) reveals hemocyte nuclear lamina undergoing dramatic changes in shape that mirror nuclear shape during squeezing (UAS-dLamB-GFP, cyan, driven by Srp-Gal4 with UAS-nRFP, yellow). The images were acquired every 35 (left) and 9.3 (right) seconds; scalebars are 5 �m. 
