# Supplementary material for: Immune cells adapt to confined environments in vivo to optimise nuclear plasticity for migration
Source: EMBO Rep. 2025 Feb 6;26(5):1238–68. doi: 10.1038/s44319-025-00381-0 (PMC11894099; doi:10.1038/s44319-025-00381-0)
Supplement: Supplementary file 9 — Movie EV7 [file 44319_2025_381_MOESM9_ESM.zip]

Archive with 7 entries (6 files):
- Movie EV7/
- Movie EV7/.DS_Store
- __MACOSX/Movie EV7/._.DS_Store
- Movie EV7/MovieEV7.mp4
- __MACOSX/Movie EV7/._MovieEV7.mp4
- Movie EV7/Movie EV7.txt
- __MACOSX/Movie EV7/._Movie EV7.txt
