# Supplementary material for: Immune cells adapt to confined environments in vivo to optimise nuclear plasticity for migration
Source: EMBO Rep. 2025 Feb 6;26(5):1238–68. doi: 10.1038/s44319-025-00381-0 (PMC11894099; doi:10.1038/s44319-025-00381-0)
Supplement: Supplementary file 9 — Movie EV7 [file 44319_2025_381_MOESM9_ESM.zip › Movie EV7/Movie EV7.txt]

Supplemental Movie EV7. Rare wild-type nuclear instability events in vivo. Nuclear (white, Srp>nRFP) herniation in control hemocyte. The images were acquired every 33 seconds. Micronucleus (arrow) budding from a hemocyte nucleus expressing GFP-tagged dLamB (cyan, Srp>nRFP ;UAS-dLamB-GFP). The images were acquired every 2.47 minutes; scalebars are 5 �m. 
