# Supplementary material for: Immune cells adapt to confined environments in vivo to optimise nuclear plasticity for migration
Source: EMBO Rep. 2025 Feb 6;26(5):1238–68. doi: 10.1038/s44319-025-00381-0 (PMC11894099; doi:10.1038/s44319-025-00381-0)
Supplement: Supplementary file 10 — Movie EV8 [file 44319_2025_381_MOESM10_ESM.zip › Movie EV8/Movie EV8.txt]

Supplemental Movie EV8. Perturbation of nuclear lamina composition increases nuclear instability events. Nuclear herniations (arrows) occurring in dLamB-RNAi (cyan), dLamBC-OE (orange) and dLamC-RNAi (yellow) hemocytes (Srp>nRFP; UAS-dLamB-RNAi, Srp>nRFP; UAS-dLamC-OE and Srp>nRFP; UAS-dLamC-RNAi). Micronuclei (arrow) buds off a dLamB-RNAi hemocyte nuclei (cyan) after nuclear deformation whilst passing another hemocyte (arrow). Nuclear rupture in a dLamB deficient (dLamB-RNAi) hemocyte during migration in 75h APF vessels, as seen by nuclear RFP (black) misslocalisation to the cytoplasm. The images were acquired every 97, 37, 51, 54 and 93 seconds. Scalebars are 5 �m. 
