# Supplementary material for: Immune cells adapt to confined environments in vivo to optimise nuclear plasticity for migration
Source: EMBO Rep. 2025 Feb 6;26(5):1238–68. doi: 10.1038/s44319-025-00381-0 (PMC11894099; doi:10.1038/s44319-025-00381-0)
Supplement: Supplementary file 11 — Movie EV9 [file 44319_2025_381_MOESM11_ESM.zip › Movie EV9/Movie EV9.txt]

Supplemental Movie EV9. Immune cell nuclei undergo reversible deformation during extravasation in vivo. Hemocyte transmigrating from (arrows) and returning to a 75h APF vessel displays extreme nuclear deformation (nucleus in yellow, Srp>GFP, SrpH2AmCherry). The images were acquired every 1.23 minutes. Scalebar is 5 �m. 
