# Supplementary material for: Immune cells adapt to confined environments in vivo to optimise nuclear plasticity for migration
Source: EMBO Rep. 2025 Feb 6;26(5):1238–68. doi: 10.1038/s44319-025-00381-0 (PMC11894099; doi:10.1038/s44319-025-00381-0)
Supplement: Supplementary file 12 — Movie EV10 [file 44319_2025_381_MOESM12_ESM.zip › Movie EV10/Movie EV10.txt]

Supplemental Movie EV10. Myosin II activity during hemocyte extravasation from vessels in vivo. Hemocyte extravasating from a 75h APF vessel displays rear Myosin II contractions during nuclear deformation (Myosin II in cyan, nucleus in yellow, Srp>nRFP; SqhAX3 ;sqh-Sqh-GFP). 3D projections of nuclear transmigration highlight the ring-like Myosin II structure in close proximity to the nucleus (arrow). The images were acquired every 60 seconds. Scalebar is 5 �m. 
