# Supplementary material for: Immune cells adapt to confined environments in vivo to optimise nuclear plasticity for migration
Source: EMBO Rep. 2025 Feb 6;26(5):1238–68. doi: 10.1038/s44319-025-00381-0 (PMC11894099; doi:10.1038/s44319-025-00381-0)
Supplement: Supplementary file 13 — Movie EV11 [file 44319_2025_381_MOESM13_ESM.zip]

Archive with 7 entries (6 files):
- Movie EV11/
- Movie EV11/.DS_Store
- __MACOSX/Movie EV11/._.DS_Store
- Movie EV11/Movie EV11.txt
- __MACOSX/Movie EV11/._Movie EV11.txt
- Movie EV11/MovieEV11.mp4
- __MACOSX/Movie EV11/._MovieEV11.mp4
