# Supplementary material for: Immune cells adapt to confined environments in vivo to optimise nuclear plasticity for migration
Source: EMBO Rep. 2025 Feb 6;26(5):1238–68. doi: 10.1038/s44319-025-00381-0 (PMC11894099; doi:10.1038/s44319-025-00381-0)
Supplement: Supplementary file 13 — Movie EV11 [file 44319_2025_381_MOESM13_ESM.zip › Movie EV11/Movie EV11.txt]

Supplemental Movie EV11. Intercellular interactions between passing hemocytes trigger nuclear deformation and Myosin II activity. Two hemocytes (Myosin II in cyan, nucleus in yellow, Srp>red-stinger / SqhAX3 ; sqh-Sqh-GFP) passing each other in a 75h APF vessel. Whilst one hemocyte, with a large nucleus, remains stationary and does not display Myosin II punctae, the hemocyte undergoing nuclear deformation develops distinct Myosin II localisation anterior to, around and posterior to the nucleus, in concert with nuclear deformation. The images were acquired every 20 seconds. Scalebar is 5 �m. 
