# Supplementary material for: Immune cells adapt to confined environments in vivo to optimise nuclear plasticity for migration
Source: EMBO Rep. 2025 Feb 6;26(5):1238–68. doi: 10.1038/s44319-025-00381-0 (PMC11894099; doi:10.1038/s44319-025-00381-0)
Supplement: Supplementary file 14 — Movie EV12 [file 44319_2025_381_MOESM14_ESM.zip › Movie EV12/Movie EV12.txt]

Supplemental Movie EV12. Immune cells migrating under vessel confinement in vivo can trigger deformation of the adjacent vessel wall. Vessel wall observed to deform as hemocyte migrates along 75h APF vessel (hemocyte nucleus in yellow, Collagen IV in grey, SrpH2AmChe / Vkg-GFP). The images were acquired every 33 seconds. Scalebar is 5 �m. 
