# Supplementary material for: Immune cells adapt to confined environments in vivo to optimise nuclear plasticity for migration
Source: EMBO Rep. 2025 Feb 6;26(5):1238–68. doi: 10.1038/s44319-025-00381-0 (PMC11894099; doi:10.1038/s44319-025-00381-0)
Supplement: Supplementary file 15 — Source data Fig. 1 [file 44319_2025_381_MOESM15_ESM.zip]

Archive with 39 entries (38 files):
- EMBOR-2024-59495-T_SourceData_Figure1/
- EMBOR-2024-59495-T_SourceData_Figure1/1H ii.tif
- EMBOR-2024-59495-T_SourceData_Figure1/1D ii.tif
- EMBOR-2024-59495-T_SourceData_Figure1/1L iii.tif
- EMBOR-2024-59495-T_SourceData_Figure1/1G i.tif
- __MACOSX/EMBOR-2024-59495-T_SourceData_Figure1/._1G i.tif
- EMBOR-2024-59495-T_SourceData_Figure1/.DS_Store
- __MACOSX/EMBOR-2024-59495-T_SourceData_Figure1/._.DS_Store
- EMBOR-2024-59495-T_SourceData_Figure1/1D iii.tif
- EMBOR-2024-59495-T_SourceData_Figure1/1Q iii.tif
- EMBOR-2024-59495-T_SourceData_Figure1/1F ii.tif
- EMBOR-2024-59495-T_SourceData_Figure1/1J ii.tif
- EMBOR-2024-59495-T_SourceData_Figure1/1F i.tif
- EMBOR-2024-59495-T_SourceData_Figure1/1F iii.tif
- EMBOR-2024-59495-T_SourceData_Figure1/1D i.tif
- EMBOR-2024-59495-T_SourceData_Figure1/1B ii.tif
- EMBOR-2024-59495-T_SourceData_Figure1/1T ii.tif
- EMBOR-2024-59495-T_SourceData_Figure1/1L ii.tif
- EMBOR-2024-59495-T_SourceData_Figure1/1B i.tif
- EMBOR-2024-59495-T_SourceData_Figure1/1B iii.tif
- EMBOR-2024-59495-T_SourceData_Figure1/1T i inset.tif
- EMBOR-2024-59495-T_SourceData_Figure1/1B iv.tif
- EMBOR-2024-59495-T_SourceData_Figure1/1L i.tif
- EMBOR-2024-59495-T_SourceData_Figure1/1Q ii.tif
- EMBOR-2024-59495-T_SourceData_Figure1/1G ii.tif
- __MACOSX/EMBOR-2024-59495-T_SourceData_Figure1/._1G ii.tif
- EMBOR-2024-59495-T_SourceData_Figure1/1H i.tif
- EMBOR-2024-59495-T_SourceData_Figure1/1K ii.tif
- EMBOR-2024-59495-T_SourceData_Figure1/1J i.tif
- EMBOR-2024-59495-T_SourceData_Figure1/1Q i.tif
- EMBOR-2024-59495-T_SourceData_Figure1/EMBOR-2024-59495-T_SourceData_Figure1.xlsx
- __MACOSX/EMBOR-2024-59495-T_SourceData_Figure1/._EMBOR-2024-59495-T_SourceData_Figure1.xlsx
- EMBOR-2024-59495-T_SourceData_Figure1/1H iii.tif
- EMBOR-2024-59495-T_SourceData_Figure1/1D iv.tif
- EMBOR-2024-59495-T_SourceData_Figure1/1T i.tif
- EMBOR-2024-59495-T_SourceData_Figure1/1T ii inset.tif
- EMBOR-2024-59495-T_SourceData_Figure1/1K i.tif
- EMBOR-2024-59495-T_SourceData_Figure1/1K ii inset.tif
- EMBOR-2024-59495-T_SourceData_Figure1/1F iv.tif
