# Supplementary material for: Immune cells adapt to confined environments in vivo to optimise nuclear plasticity for migration
Source: EMBO Rep. 2025 Feb 6;26(5):1238–68. doi: 10.1038/s44319-025-00381-0 (PMC11894099; doi:10.1038/s44319-025-00381-0)
Supplement: Supplementary file 15 — Source data Fig. 1 [file 44319_2025_381_MOESM15_ESM.zip › EMBOR-2024-59495-T_SourceData_Figure1/EMBOR-2024-59495-T_SourceData_Figure1.xlsx]

## Sheet: 1G
Age	Vein	Replicate	Width (µm)
40h	ACV	1	10.5
40h	ACV	1	10.8
40h	ACV	1	12.95
40h	ACV	1	11.64
40h	ACV	2	13.89
40h	ACV	2	13.09
40h	ACV	2	13.18
40h	ACV	2	13.74
40h	ACV	3	11.49
40h	ACV	3	12.58
40h	ACV	3	14.86
40h	ACV	3	13.02
40h	LV3	1	13.73
40h	LV3	1	11.52
40h	LV3	1	10.73
40h	LV3	1	11.59
40h	LV3	1	9.49
40h	LV3	1	10.35
40h	LV3	1	9.81
40h	LV3	1	7.23
40h	LV3	2	11.12
40h	LV3	2	12.34
40h	LV3	2	13.15
40h	LV3	2	11.78
40h	LV3	2	13.79
40h	LV3	2	13.34
40h	LV3	2	12.12
40h	LV3	2	11.4
40h	LV3	3	10.46
40h	LV3	3	10.73
40h	LV3	3	10.73
40h	LV3	3	10.73
40h	LV3	3	8.59
40h	LV3	3	12.59
40h	LV3	3	9.47
40h	LV3	3	10.98
40h	LV3	4	9.95
40h	LV3	4	9.42
40h	LV3	4	10.91
40h	LV3	4	8.55
40h	LV5	1	8.82
40h	LV5	1	10.56
40h	LV5	1	11.1
40h	LV5	1	7.89
40h	LV5	1	8.82
40h	LV5	1	9.84
40h	LV5	1	11.13
40h	LV5	1	9.84
40h	LV5	2	8.55
40h	LV5	2	8.05
40h	LV5	2	8.48
40h	LV5	2	6.97
40h	LV5	2	9.92
40h	LV5	2	11.59
40h	LV5	2	7.99
40h	LV5	2	8.54
40h	LV5	3	7.78
40h	LV5	3	8.42
40h	LV5	3	7.33
40h	LV5	3	9.93
40h	LV5	3	9.22
40h	LV5	3	10.62
40h	LV5	3	8.76
40h	LV5	3	8.41
40h	LV5	4	7.78
40h	LV5	4	10.13
40h	LV5	4	10
40h	LV5	4	10.59
40h	LV5	4	7.49
40h	LV5	4	6.41
40h	LV5	4	7.51
40h	LV5	4	7.11
40h	PCV	1	7.48
40h	PCV	1	6.59
40h	PCV	1	7.13
40h	PCV	1	7.75
40h	PCV	2	14.72
40h	PCV	2	12.47
40h	PCV	2	14.14
40h	PCV	2	13.37
40h	PCV	3	11.28
40h	PCV	3	10.94
40h	PCV	3	14.04
40h	PCV	3	10.36
75h	ACV	1	7.36
75h	ACV	1	5.88
75h	ACV	1	6.41
75h	ACV	1	6.88
75h	ACV	2	7.13
75h	ACV	2	7.88
75h	ACV	2	7.07
75h	ACV	2	6.77
75h	ACV	3	6.93
75h	ACV	3	6.51
75h	ACV	3	6.51
75h	ACV	3	7.57
75h	ACV	4	8.62
75h	ACV	4	7.44
75h	ACV	4	7.98
75h	ACV	4	10.54
75h	ACV	5	6.7
75h	ACV	5	6.34
75h	ACV	5	4.73
75h	ACV	5	6.08
75h	LV3	1	5.68
75h	LV3	1	10.29
75h	LV3	1	7.74
75h	LV3	1	10.78
75h	LV3	2	6.74
75h	LV3	2	7.16
75h	LV3	2	9.32
75h	LV3	2	10.57
75h	LV3	3	5.93
75h	LV3	3	5.93
75h	LV3	3	6.27
75h	LV3	3	8.03
75h	LV3	4	7.35
75h	LV3	4	5.57
75h	LV3	4	8.35
75h	LV3	4	7.62
75h	LV3	5	4.44
75h	LV3	5	7.29
75h	LV3	5	6.71
75h	LV3	5	5.68
75h	LV3	1	6.3
75h	LV3	1	6.57
75h	LV3	1	6.84
75h	LV3	1	7.09
75h	LV3	2	10.99
75h	LV3	2	11.68
75h	LV3	2	7.31
75h	LV3	2	9.6
75h	LV3	3	6.78
75h	LV3	3	8.25
75h	LV3	3	8.38
75h	LV3	3	9.32
75h	LV3	4	6.2
75h	LV3	4	7.17
75h	LV3	4	7.85
75h	LV3	4	5.96
75h	LV3	5	3.2
75h	LV3	5	3.57
75h	LV3	5	2.95
75h	LV3	5	2.33
75h	LV3	1	5.46
75h	LV3	1	5.66
75h	LV3	1	6.17
75h	LV3	1	5.64
75h	LV3	2	7.12
75h	LV3	2	3.89
75h	LV3	2	3.46
75h	LV3	2	3.35
75h	LV3	3	5.39
75h	LV3	3	5.73
75h	LV3	3	6.26
75h	LV3	3	6.18
75h	LV3	4	9.24
75h	LV3	4	6.31
75h	LV3	4	6.7
75h	LV3	4	6.29
75h	LV5	1	4.44
75h	LV5	1	6.59
75h	LV5	1	6.3
75h	LV5	1	5.89
75h	LV5	2	6.56
75h	LV5	2	7.55
75h	LV5	2	6.33
75h	LV5	2	5.32
75h	LV5	3	6.6
75h	LV5	3	5.74
75h	LV5	3	5.74
75h	LV5	3	6.61
75h	LV5	4	5.01
75h	LV5	4	6.53
75h	LV5	4	5.18
75h	LV5	4	6.81
75h	LV5	5	5.23
75h	LV5	5	5.36
75h	LV5	5	6.34
75h	LV5	5	6.1
75h	LV5	1	8.55
75h	LV5	1	4.88
75h	LV5	1	8.79
75h	LV5	1	4.78
75h	LV5	2	6.28
75h	LV5	2	6.98
75h	LV5	2	6.46
75h	LV5	2	5.35
75h	LV5	3	6.57
75h	LV5	3	4.33
75h	LV5	3	4.79
75h	LV5	3	4.83
75h	LV5	4	5.38
75h	LV5	4	4.6
75h	LV5	4	4.97
75h	LV5	4	3.42
75h	LV5	5	4.11
75h	LV5	5	5.57
75h	LV5	5	4.9
75h	LV5	5	3.52
75h	PCV	1	8.19
75h	PCV	1	7.64
75h	PCV	1	7.43
75h	PCV	1	6.48
75h	PCV	2	7.63
75h	PCV	2	6.54
75h	PCV	2	5.96
75h	PCV	2	7.23
75h	PCV	3	5.87
75h	PCV	3	4.35
75h	PCV	3	4.48
75h	PCV	3	6.1
75h	PCV	4	8.94
75h	PCV	4	8.65
75h	PCV	4	6.45
75h	PCV	4	6.72
75h	PCV	5	5.98
75h	PCV	5	4.88
75h	PCV	5	4.6
75h	PCV	5	5.32

## Sheet: 1H
Age	Cells in crossection	Percentage
40h	1	42.2222
40h	1	56
40h	1	59.0909
40h	1	28.9855
40h	2	57.7778
40h	2	40
40h	2	40.9091
40h	2	39.1304
40h	3	0
40h	3	4
40h	3	0
40h	3	26.087
40h	4	0
40h	4	0
40h	4	0
40h	4	5.7971
75h	1	67.7419
75h	1	40
75h	1	48.8372
75h	1	60
75h	1	85.7143
75h	2	32.2581
75h	2	60
75h	2	51.1628
75h	2	40
75h	2	14.2857
75h	3	0
75h	3	0
75h	3	0
75h	3	0
75h	3	0
75h	4	0
75h	4	0
75h	4	0
75h	4	0
75h	4	0

## Sheet: 1M
Replicate	Age	Width (µm)
1	18h	9.19
1	18h	18.31
1	18h	8.21
1	18h	3.44
1	18h	5.48
1	18h	8.08
1	18h	6.01
1	18h	6.03
1	18h	10.59
1	18h	7.07
1	18h	17.19
1	18h	19.43
1	18h	7.11
1	18h	6.89
1	18h	7.3
1	18h	11.66
1	18h	7.36
1	18h	17.8
1	18h	16.28
1	18h	4.74
1	18h	15.55
1	18h	15.89
1	18h	5.63
1	18h	9.21
1	18h	14.12
1	18h	10.39
1	18h	11.96
1	18h	4.26
1	18h	4.81
1	18h	8.82
1	18h	17.86
1	18h	16.06
1	18h	7.93
1	18h	5.4
1	18h	8.14
1	18h	6.99
1	18h	12.6
1	18h	9.36
1	18h	7.74
1	18h	8.42
1	18h	6.54
1	18h	11.37
1	18h	6.75
1	18h	5.11
1	18h	6.75
1	18h	10.65
1	18h	10.75
1	18h	17.8
1	18h	8.95
1	18h	9.71
1	18h	6.15
1	18h	5.92
1	18h	5.59
1	18h	4.47
1	18h	4.56
1	18h	3.8
1	18h	5.54
1	18h	18.94
1	18h	16.06
1	18h	11.56
1	18h	13.26
1	18h	4.87
1	18h	15.3
1	18h	7.34
1	18h	10.81
1	18h	6.65
1	18h	6.08
1	18h	8.94
1	18h	8.35
1	18h	6.45
1	18h	9.96
1	18h	4.67
1	18h	8.51
1	18h	4.86
1	18h	4.59
1	18h	5.02
1	18h	18.61
1	18h	5.2
1	18h	4.87
1	18h	15.22
1	18h	18.32
1	18h	12.08
1	18h	4.82
1	18h	6.13
1	18h	7.99
1	18h	4.49
1	18h	6.13
1	18h	6.13
1	18h	5.16
1	18h	7.53
1	18h	9.47
1	18h	7.99
1	18h	20.59
1	18h	13.21
1	18h	10.54
2	18h	8.54
2	18h	12.25
2	18h	10.1
2	18h	11.12
2	18h	5.14
2	18h	18.67
2	18h	13.18
2	18h	18.14
2	18h	20.28
2	18h	9.37
2	18h	4.52
2	18h	8.28
2	18h	18.18
2	18h	10.2
2	18h	7.74
2	18h	20.02
2	18h	3.61
2	18h	16.59
2	18h	16.18
2	18h	14.38
2	18h	14.29
2	18h	7.31
2	18h	7.36
2	18h	9.41
2	18h	14.41
2	18h	16.06
2	18h	4.86
2	18h	13.46
2	18h	13.67
2	18h	13.98
2	18h	4.64
2	18h	9.48
2	18h	9.45
2	18h	11.62
2	18h	13.21
2	18h	9.96
2	18h	7.36
2	18h	10.21
2	18h	3.97
2	18h	10.55
2	18h	16.91
2	18h	7.14
2	18h	7.89
2	18h	4.49
2	18h	7.15
2	18h	6.89
2	18h	7.41
2	18h	10.83
2	18h	6.6
2	18h	7.15
2	18h	6.03
2	18h	8.71
2	18h	14.98
2	18h	12.42
2	18h	6.08
2	18h	16.62
2	18h	8.6
2	18h	4.87
2	18h	19.79
2	18h	10.27
2	18h	9.18
2	18h	5.48
2	18h	5.64
2	18h	5.81
2	18h	6.16
2	18h	13.28
2	18h	7.55
2	18h	9.53
2	18h	6.65
2	18h	26.01
2	18h	9.73
2	18h	13.97
2	18h	20.88
2	18h	16.82
2	18h	14.08
2	18h	10.04
2	18h	5.59
2	18h	5.9
2	18h	13.34
2	18h	6.48
2	18h	6.45
2	18h	17.37
2	18h	10.97
2	18h	14.21
2	18h	9.22
2	18h	7.74
2	18h	10.14
2	18h	4.59
2	18h	12.05
2	18h	11.02
2	18h	9.67
2	18h	12.83
3	18h	21.54
3	18h	6.99
3	18h	7.53
3	18h	6.16
3	18h	7.36
3	18h	17.16
3	18h	8.16
3	18h	9.68
3	18h	6.81
3	18h	6.69
3	18h	6.07
3	18h	8.23
3	18h	16.29
3	18h	8.23
3	18h	7.04
3	18h	15.99
3	18h	13.67
3	18h	9.92
3	18h	18.94
3	18h	4.42
3	18h	12.47
3	18h	15.63
3	18h	8.53
3	18h	15.27
3	18h	15.39
3	18h	14.01
3	18h	14.94
3	18h	5.79
3	18h	5.85
3	18h	8.26
3	18h	20.01
3	18h	8.28
3	18h	4.67
3	18h	8.74
3	18h	9.77
3	18h	14.74
3	18h	7.89
3	18h	5.95
3	18h	4.34
3	18h	10.56
3	18h	8.63
3	18h	9.14
3	18h	10.23
3	18h	7.61
3	18h	8.45
3	18h	7.15
3	18h	10.59
3	18h	6.31
3	18h	6.63
3	18h	9.68
3	18h	10.48
3	18h	6.48
3	18h	7.95
3	18h	11.51
3	18h	9.06
3	18h	13
3	18h	11.07
3	18h	9.53
3	18h	18.96
3	18h	7.53
3	18h	6.07
3	18h	4.43
3	18h	4.81
3	18h	6.03
3	18h	8.11
3	18h	15.44
3	18h	6.13
3	18h	6.31
3	18h	9.28
3	18h	8.16
3	18h	5.32
3	18h	7.99
3	18h	12.69
3	18h	12.28
3	18h	9.09
3	18h	19.28
3	18h	23.45
3	18h	14.46
3	18h	6.5
3	18h	6.37
3	18h	7.99
1	40h	4.67
1	40h	4.5
1	40h	6.43
1	40h	7.3
1	40h	4.38
1	40h	7.25
1	40h	7.15
1	40h	4.81
1	40h	3.9
1	40h	4.95
1	40h	5.74
1	40h	6.56
1	40h	6.89
1	40h	4.11
1	40h	5.7
1	40h	5.21
1	40h	5.63
1	40h	5.85
1	40h	4.54
1	40h	6.41
1	40h	5.45
1	40h	7.14
1	40h	7.11
1	40h	5.75
1	40h	7.4
1	40h	6.5
1	40h	5.8
1	40h	6.09
1	40h	4.06
1	40h	6.42
1	40h	6.21
1	40h	5.89
1	40h	5.69
1	40h	6.01
1	40h	6.16
1	40h	6.74
1	40h	5.85
2	40h	4.82
2	40h	5.38
2	40h	6.34
2	40h	5.37
2	40h	5.13
2	40h	4.63
2	40h	5.03
2	40h	6.46
2	40h	4.91
2	40h	4.75
2	40h	4.49
2	40h	4.91
2	40h	5.31
2	40h	8.44
2	40h	3.83
2	40h	5.61
2	40h	4.59
2	40h	7.26
2	40h	4.97
2	40h	6.44
2	40h	5.07
2	40h	5.45
2	40h	6.17
2	40h	6.2
2	40h	6.2
2	40h	3.84
2	40h	4.77
2	40h	5.83
2	40h	4.06
2	40h	4.44
2	40h	4.27
2	40h	4.77
2	40h	5.25
2	40h	5.68
2	40h	4.64
2	40h	5.21
2	40h	4.99
2	40h	6.74
2	40h	4.44
2	40h	5.7
2	40h	5.39
2	40h	5.05
2	40h	6.62
2	40h	6.16
2	40h	5.78
2	40h	5.71
2	40h	5.6
2	40h	5.58
2	40h	6.05
2	40h	8.29
2	40h	4.3
2	40h	7.1
2	40h	5.38
2	40h	4.93
2	40h	5.03
2	40h	4.65
2	40h	7.34
2	40h	4.81
2	40h	5.36
2	40h	5.86
2	40h	4.52
2	40h	4.27
2	40h	3.78
2	40h	5.18
2	40h	5.33
2	40h	4.42
2	40h	4.6
2	40h	6.13
2	40h	7.11
3	40h	6.16
3	40h	5.99
3	40h	3.86
3	40h	5.48
3	40h	4.98
3	40h	6.69
3	40h	6.73
3	40h	4.5
3	40h	7.8
3	40h	5.38
3	40h	5.71
3	40h	5.9
3	40h	5.73
3	40h	3.9
3	40h	6.63
3	40h	5.29
3	40h	7.16
3	40h	4.61
3	40h	7.76
3	40h	7.14
3	40h	5.69
3	40h	5.99
3	40h	7.78
3	40h	5.18
3	40h	6.71
3	40h	5.95
3	40h	6.27
3	40h	5.23
3	40h	4.77
3	40h	5
3	40h	5.14
3	40h	8.21
3	40h	6.22
3	40h	7.06
3	40h	5.25
3	40h	8.74
3	40h	6.89
4	40h	5.53
4	40h	5.88
4	40h	8.44
4	40h	6.9
4	40h	8.59
4	40h	7.86
4	40h	8.15
4	40h	9.15
4	40h	7.74
4	40h	6.5
4	40h	9.13
4	40h	7.05
4	40h	7.37
4	40h	5.56
4	40h	5.53
4	40h	5.84
4	40h	7.48
4	40h	8.31
4	40h	8.82
4	40h	3.37
4	40h	7.46
4	40h	6.74
4	40h	7.48
4	40h	7.41
4	40h	8.98
4	40h	5.81
4	40h	8.34
4	40h	6.9
4	40h	8.55
4	40h	8.59
4	40h	12.68
4	40h	4.76
4	40h	6.52
4	40h	7.14
4	40h	7.49
4	40h	8.43
4	40h	8.04
4	40h	6.01
4	40h	11.74
4	40h	6.69
4	40h	5.63
4	40h	4.25
4	40h	5.36
4	40h	6.03
4	40h	6.24
4	40h	4
4	40h	5.45
4	40h	5.58
4	40h	7.61
4	40h	7.96
4	40h	5.11
4	40h	7.94
4	40h	7.4
4	40h	6.47
4	40h	4.88
4	40h	6.62
4	40h	6.45
4	40h	4.68
4	40h	5.19
4	40h	6.22
4	40h	5.8
4	40h	6.52
4	40h	6.21
4	40h	6.3
4	40h	4.96
4	40h	7.77
4	40h	7.42
4	40h	6.14
4	40h	7.42
4	40h	5.86
4	40h	3.54
4	40h	5.87
4	40h	6.57
4	40h	5.53
4	40h	8.18
4	40h	4.96
4	40h	7.44
4	40h	7.73
4	40h	12.59
4	40h	4.11
4	40h	7.57
4	40h	6.55
4	40h	5.44
4	40h	6.5
4	40h	9.08
4	40h	6.73
4	40h	5.81
4	40h	7.1
4	40h	5.07
4	40h	6.51
4	40h	7.74
4	40h	6.25
4	40h	9.1
4	40h	8.19
4	40h	5.68
4	40h	8.06
4	40h	8.45
4	40h	7.41
4	40h	6.94
4	40h	8.42
4	40h	4.22
4	40h	8.08
4	40h	7.42
1	75h	6.74
1	75h	5.51
1	75h	5.82
1	75h	3.5
1	75h	5.33
1	75h	4.7
1	75h	3.34
1	75h	8.02
1	75h	7.86
1	75h	7.88
1	75h	8.79
1	75h	7.93
1	75h	9.75
1	75h	7.05
1	75h	8.78
1	75h	7.43
1	75h	7.2
1	75h	9.68
1	75h	6.75
1	75h	7.77
1	75h	7.82
1	75h	8.71
1	75h	6.94
1	75h	9.27
1	75h	6.78
1	75h	5.4
1	75h	7.04
2	75h	8.19
2	75h	7.31
2	75h	5.61
2	75h	6.27
2	75h	4.79
2	75h	6.63
2	75h	2.74
2	75h	3.58
2	75h	6.65
2	75h	5.3
2	75h	6.03
2	75h	3.88
2	75h	5.4
2	75h	5.7
2	75h	7.27
2	75h	7.36
2	75h	3.94
2	75h	6.84
2	75h	6.03
2	75h	4.21
3	75h	8.41
3	75h	7.1
3	75h	6.27
3	75h	6.54
3	75h	5.31
3	75h	8.33
3	75h	7.01
3	75h	5.28
3	75h	4.42
3	75h	4.96
3	75h	8.53
3	75h	8.19
3	75h	6.81
3	75h	5.07
3	75h	6.21
3	75h	4.63
3	75h	5.82
3	75h	7.61
3	75h	6.68
3	75h	3.24
3	75h	6.73
3	75h	5.2
3	75h	7.04
3	75h	5.64
3	75h	4.84
4	75h	3.92
4	75h	6.6
4	75h	4.91
4	75h	5.52
4	75h	7.24
4	75h	4.34
4	75h	4.36
4	75h	4.33
4	75h	5.37
4	75h	5.34
4	75h	6.67
4	75h	6.16
4	75h	5.27
4	75h	4.94
4	75h	6.34
4	75h	5.78
4	75h	5.34
4	75h	7.9
4	75h	6.56
4	75h	5.52
4	75h	6.49
4	75h	8.31
4	75h	8.66
4	75h	4.97
4	75h	10.24
4	75h	4.7
4	75h	5.4
4	75h	5.31
4	75h	4.56
4	75h	2.99
5	75h	5.28
5	75h	5.54
5	75h	6.51
5	75h	7.5
5	75h	6.64
5	75h	9.29
5	75h	5.9
5	75h	5.6
5	75h	5.97
5	75h	7.93
5	75h	3.94
5	75h	6.98
5	75h	8.15
5	75h	7.95
5	75h	5.65
5	75h	6.19
5	75h	6.48
5	75h	10.79
5	75h	9.28
5	75h	7.47
5	75h	6.28
5	75h	9.09
5	75h	8.06
5	75h	4.44
5	75h	4.81

## Sheet: 1N
Age	Pupae	Cell no.	Area
18h	1	1	218.35
18h	1	2	113.6
18h	1	5	170.05
18h	1	6	71.43
18h	1	7	49.28
18h	1	9	114.41
18h	1	10	287.18
18h	1	11	88.9
18h	1	12	91.97
18h	1	13	150.44
18h	1	14	136.21
18h	1	15	198.22
18h	1	16	282.72
18h	1	17	273.82
18h	1	18	81.27
18h	1	19	138.47
18h	1	20	169.93
18h	1	21	52.23
18h	1	23	71.95
18h	1	24	107.58
18h	1	25	67.62
18h	1	26	204.75
18h	1	27	239
18h	1	28	79.3
18h	1	29	64.67
18h	1	30	52.23
18h	1	31	79.18
18h	1	32	81.21
18h	1	33	209.27
18h	1	34	148.48
18h	1	35	141.36
18h	1	36	246.69
18h	1	37	54.72
18h	1	38	309.1
18h	1	39	89.65
18h	1	40	46.85
18h	1	41	81.9
18h	1	43	290.36
18h	1	44	92.2
18h	1	45	90.06
18h	1	46	135.58
18h	1	47	102.55
18h	1	48	244.26
18h	1	49	62.06
18h	1	50	82.31
18h	1	51	71.2
18h	1	52	64.49
18h	1	53	82.48
18h	1	54	123.08
18h	1	55	79.99
18h	1	56	66
18h	1	57	64.72
18h	1	58	105.67
18h	1	59	189.08
18h	1	60	114.81
18h	1	61	74.9
18h	1	62	210.37
18h	1	63	108.33
18h	1	64	89.36
18h	1	66	80.57
18h	1	67	113.71
18h	1	68	129.22
18h	1	69	117.82
18h	1	70	68.43
18h	1	71	55.35
18h	1	72	47.08
18h	1	73	101.51
18h	1	74	98.1
18h	1	75	260.34
18h	1	77	108.28
18h	1	78	202.67
18h	1	80	180
18h	1	81	82.31
18h	1	82	78.95
18h	1	83	163.46
18h	1	84	77.68
18h	1	85	117.07
18h	1	88	109.72
18h	1	89	135.69
18h	1	90	45.75
18h	1	91	63.74
18h	1	92	248.83
18h	1	93	219.1
18h	1	94	88.67
18h	1	95	214.07
18h	1	96	117.3
18h	1	97	174.27
18h	1	100	105.39
18h	1	101	69.64
18h	1	102	70.68
18h	2	1	135.35
18h	2	2	87.8
18h	2	3	133.26
18h	2	4	351.38
18h	2	5	97.35
18h	2	6	325.81
18h	2	7	169.07
18h	2	8	129.79
18h	2	9	259.01
18h	2	10	260.69
18h	2	11	104.23
18h	2	12	280.29
18h	2	13	267.05
18h	2	15	214.88
18h	2	16	285.56
18h	2	17	71.32
18h	2	18	152.87
18h	2	19	113.66
18h	2	20	95.03
18h	2	21	68.08
18h	2	23	155.88
18h	2	24	182.37
18h	2	25	177.63
18h	2	26	148.65
18h	2	27	177.4
18h	2	28	162.24
18h	2	29	133.55
18h	2	30	194.46
18h	2	32	167.22
18h	2	34	152.93
18h	2	35	170.69
18h	2	36	100.18
18h	2	37	46.27
18h	2	38	73.46
18h	2	39	207.94
18h	2	40	70.51
18h	2	41	112.67
18h	2	42	154.49
18h	2	43	133.9
18h	2	44	158.08
18h	2	45	69.81
18h	2	47	111
18h	2	48	69.7
18h	2	51	143.27
18h	2	52	107.47
18h	2	53	71.2
18h	2	55	275.38
18h	2	56	157.79
18h	2	57	199.09
18h	2	59	224.65
18h	2	60	128.35
18h	2	62	188.33
18h	2	64	108.62
18h	2	65	97.58
18h	2	67	91.68
18h	2	68	69.52
18h	2	69	123.72
18h	2	70	91.73
18h	2	71	83.98
18h	2	72	79.24
18h	2	73	144.31
18h	2	74	96.82
18h	2	75	93.35
18h	2	77	273.64
18h	2	80	237.32
18h	2	81	177.97
18h	2	82	74.21
18h	2	83	107.41
18h	2	84	166.18
18h	2	85	277.4
18h	2	86	146.8
18h	2	87	285.67
18h	2	89	58.01
18h	2	91	170.46
18h	2	92	90.4
18h	3	1	320.78
18h	3	2	40.72
18h	3	3	69.29
18h	3	4	65.36
18h	3	6	183.3
18h	3	7	93.01
18h	3	10	84.5
18h	3	11	37.54
18h	3	12	57.26
18h	3	13	70.85
18h	3	14	59.58
18h	3	15	54.14
18h	3	16	71.03
18h	3	17	124.88
18h	3	19	76.23
18h	3	20	215.74
18h	3	21	113.08
18h	3	22	73.17
18h	3	23	179.71
18h	3	24	154.84
18h	3	25	210.25
18h	3	27	312.63
18h	3	28	79.07
18h	3	29	140.49
18h	3	30	96.36
18h	3	31	228.24
18h	3	33	79.24
18h	3	34	45.58
18h	3	35	109.38
18h	3	36	105.56
18h	3	37	180.75
18h	3	38	55.7
18h	3	39	139.11
18h	3	40	86.47
18h	3	41	86.36
18h	3	42	133.32
18h	3	43	102.96
18h	3	44	310.26
18h	3	45	70.33
18h	3	46	51.82
18h	3	47	70.33
18h	3	48	159.99
18h	3	51	125.92
18h	3	52	68.89
18h	3	54	140.44
18h	3	55	88.26
18h	3	56	69
18h	3	57	120.65
18h	3	59	123.43
18h	3	60	371.1
18h	3	61	179.36
40h	1	1	68.71
40h	1	2	58.13
40h	1	3	30.02
40h	1	4	48.7
40h	1	8	47.72
40h	1	9	27.36
40h	1	10	53.16
40h	1	11	40.14
40h	1	12	41.07
40h	1	13	33.55
40h	1	14	51.54
40h	1	15	31.23
40h	1	16	47.14
40h	1	17	37.94
40h	1	20	41.93
40h	1	21	52.52
40h	1	22	30.89
40h	1	23	67.04
40h	1	24	41.12
40h	1	25	32.8
40h	1	26	63.28
40h	1	27	63.39
40h	1	28	99.37
40h	1	29	41.07
40h	1	30	66.29
40h	1	31	46.33
40h	1	32	31.06
40h	1	33	54.25
40h	1	34	50.73
40h	2	1	22.33
40h	2	3	56.16
40h	2	5	50.15
40h	2	6	40.49
40h	2	7	67.21
40h	2	9	62.53
40h	2	13	27.99
40h	2	16	13.59
40h	2	17	39.5
40h	2	18	32.68
40h	2	19	51.65
40h	2	20	35.22
40h	2	23	36.27
40h	2	24	65.48
40h	2	26	52.69
40h	2	27	32.1
40h	2	28	44.02
40h	2	29	45.46
40h	2	30	59.4
40h	2	31	56.22
40h	2	32	47.49
40h	2	33	44.94
40h	2	34	102.84
40h	2	35	48.35
40h	2	37	43.26
40h	2	38	39.39
40h	2	40	41.99
40h	2	41	44.13
40h	2	42	42.63
40h	2	43	69.35
40h	2	44	43.09
40h	2	45	56.05
40h	2	46	44.48
40h	2	47	62.58
40h	2	48	49.92
40h	2	49	57.49
40h	2	50	67.27
40h	2	51	57.44
40h	2	52	37.25
40h	2	53	43.61
40h	2	54	55.24
40h	2	55	57.84
40h	2	56	31.23
40h	2	57	63.91
40h	2	58	59.58
40h	2	59	63.05
40h	3	1	65.59
40h	3	2	66.69
40h	3	4	38.81
40h	3	5	42.57
40h	3	6	104.17
40h	3	7	31.64
40h	3	8	44.02
40h	3	9	27.07
40h	3	10	65.48
40h	3	11	37.89
40h	3	13	41.82
40h	3	14	49.22
40h	3	15	63.51
40h	3	16	52.23
40h	3	17	58.48
40h	3	18	85.26
40h	3	19	57.49
40h	3	20	60.04
40h	3	24	91.91
40h	3	25	48.12
40h	3	26	40.2
40h	3	27	49.8
40h	3	28	84.74
40h	3	29	71.09
40h	3	30	69.12
40h	3	31	84.22
40h	3	32	57.61
75h	1	1	40.26
75h	1	2	61.48
75h	1	3	80.69
75h	1	5	22.62
75h	1	6	85.31
75h	1	7	71.09
75h	1	8	66.57
75h	1	9	55.35
75h	1	10	52.29
75h	1	11	72.07
75h	1	12	84.39
75h	1	13	55.7
75h	1	14	62.53
75h	1	15	84.74
75h	1	16	134.13
75h	1	17	81.03
75h	1	18	77.62
75h	1	19	60.73
75h	1	20	68.37
75h	1	21	65.94
75h	1	22	68.02
75h	1	24	66.46
75h	1	25	108.05
75h	1	26	55.58
75h	1	27	48.18
75h	1	28	102.96
75h	1	29	101.1
75h	1	30	107.76
75h	1	31	101.22
75h	1	32	50.84
75h	1	33	44.71
75h	2	1	100.12
75h	2	2	44.25
75h	2	3	55.47
75h	2	6	53.5
75h	2	7	73.98
75h	2	8	82.25
75h	2	9	81.5
75h	2	10	83.41
75h	2	11	57.67
75h	2	12	51.77
75h	2	13	43.15
75h	2	14	63.28
75h	2	15	86.64
75h	2	16	85.95
75h	2	17	70.51
75h	2	18	67.62
75h	2	19	62.93
75h	2	20	34.88
75h	3	2	71.37
75h	3	3	88.96
75h	3	4	40.72
75h	3	5	49.34
75h	3	8	101.8
75h	3	9	69.35
75h	3	10	102.96
75h	3	11	128.81
75h	3	12	32.04
75h	3	13	66.63
75h	3	14	56.74
75h	3	15	75.13
75h	3	16	108.91
75h	3	17	60.44
75h	3	18	117.18
75h	3	19	32.91
75h	3	20	139.45
75h	3	22	61.95
75h	3	23	123.6
75h	3	24	52.4
75h	3	25	28.05
75h	3	26	61.31
75h	3	27	77.33
75h	3	28	49.4
75h	3	29	173.75
75h	3	30	81.79
75h	4	1	129.04
75h	4	2	78.03
75h	4	5	84.39
75h	4	6	111.69
75h	4	7	20.88
75h	4	8	27.94
75h	4	9	115.39
75h	4	10	71.78
75h	4	11	101.28
75h	4	12	80.69
75h	4	13	124.18
75h	4	14	89.25
75h	4	15	36.09
75h	4	16	52.92
75h	4	17	61.83
75h	4	18	89.31
75h	4	19	60.21
75h	4	20	65.13
75h	4	21	83.58
75h	4	22	92.95
75h	4	23	57.44
75h	4	24	61.08
75h	4	25	92.26
75h	4	26	85.2
75h	4	27	80.69
75h	4	28	93.93
75h	4	29	56.34
75h	4	31	136.97
75h	4	32	85.08
75h	4	33	99.89
75h	4	34	68.02
75h	5	1	127.42
75h	5	2	102.55
75h	5	5	85.49
75h	5	6	118.98
75h	5	7	97.4
75h	5	9	49.97
75h	5	10	134.71
75h	5	11	82.42
75h	5	12	99.37
75h	5	13	101.86
75h	5	14	89.07
75h	5	15	99.25
75h	5	16	131.41
75h	5	17	98.39
75h	5	18	134.65
75h	5	19	51.71
75h	5	20	93.87
75h	5	21	87.92
75h	5	22	152
75h	5	23	116.72
75h	5	24	94.97
75h	5	25	210.25
75h	5	29	47.66
75h	5	32	37.36
75h	5	33	73.23
75h	5	34	87.17
75h	5	35	137.54
75h	5	36	42.74
75h	5	37	112.73
75h	5	40	77.45

## Sheet: 1O
Age	Pupae	Cell no.	Circ.
18h	1	1	0.92
18h	1	2	0.82
18h	1	5	0.22
18h	1	6	0.52
18h	1	7	0.95
18h	1	9	0.92
18h	1	10	0.88
18h	1	11	0.38
18h	1	12	0.83
18h	1	13	0.96
18h	1	14	0.42
18h	1	15	0.91
18h	1	16	0.96
18h	1	17	0.7
18h	1	18	0.93
18h	1	19	0.87
18h	1	20	0.97
18h	1	21	0.58
18h	1	23	0.41
18h	1	24	0.92
18h	1	25	0.4
18h	1	26	0.77
18h	1	27	0.95
18h	1	28	0.34
18h	1	29	0.67
18h	1	30	0.91
18h	1	31	0.55
18h	1	32	0.59
18h	1	33	0.78
18h	1	34	0.51
18h	1	35	0.85
18h	1	36	0.91
18h	1	37	0.69
18h	1	38	0.94
18h	1	39	0.59
18h	1	40	0.43
18h	1	41	0.51
18h	1	43	0.74
18h	1	44	0.34
18h	1	45	0.48
18h	1	46	0.82
18h	1	47	0.47
18h	1	48	0.91
18h	1	49	0.91
18h	1	50	0.93
18h	1	51	0.91
18h	1	52	0.75
18h	1	53	0.57
18h	1	54	0.96
18h	1	55	0.64
18h	1	56	0.64
18h	1	57	0.94
18h	1	58	0.74
18h	1	59	0.96
18h	1	60	0.24
18h	1	61	0.44
18h	1	62	0.62
18h	1	63	0.7
18h	1	64	0.81
18h	1	66	0.64
18h	1	67	0.8
18h	1	68	0.55
18h	1	69	0.28
18h	1	70	0.28
18h	1	71	0.59
18h	1	72	0.86
18h	1	73	0.48
18h	1	74	0.47
18h	1	75	0.95
18h	1	77	0.8
18h	1	78	0.44
18h	1	80	0.96
18h	1	81	0.37
18h	1	82	0.37
18h	1	83	0.74
18h	1	84	0.44
18h	1	85	0.46
18h	1	88	0.23
18h	1	89	0.55
18h	1	90	0.83
18h	1	91	0.48
18h	1	92	0.94
18h	1	93	0.96
18h	1	94	0.36
18h	1	95	0.34
18h	1	96	0.54
18h	1	97	0.91
18h	1	100	0.22
18h	1	101	0.86
18h	1	102	0.66
18h	2	1	0.8
18h	2	2	0.56
18h	2	3	0.69
18h	2	4	0.91
18h	2	5	0.51
18h	2	6	0.95
18h	2	7	0.92
18h	2	8	0.49
18h	2	9	0.93
18h	2	10	0.95
18h	2	11	0.54
18h	2	12	0.78
18h	2	13	0.93
18h	2	15	0.97
18h	2	16	0.91
18h	2	17	0.44
18h	2	18	0.31
18h	2	19	0.9
18h	2	20	0.74
18h	2	21	0.54
18h	2	23	0.73
18h	2	24	0.37
18h	2	25	0.94
18h	2	26	0.19
18h	2	27	0.95
18h	2	28	0.71
18h	2	29	0.43
18h	2	30	0.89
18h	2	32	0.89
18h	2	34	0.42
18h	2	35	0.89
18h	2	36	0.33
18h	2	37	0.66
18h	2	38	0.34
18h	2	39	0.95
18h	2	40	0.68
18h	2	41	0.22
18h	2	42	0.53
18h	2	43	0.89
18h	2	44	0.37
18h	2	45	0.79
18h	2	47	0.59
18h	2	48	0.84
18h	2	51	0.57
18h	2	52	0.45
18h	2	53	0.64
18h	2	55	0.95
18h	2	56	0.92
18h	2	57	0.45
18h	2	59	0.94
18h	2	60	0.75
18h	2	62	0.5
18h	2	64	0.64
18h	2	65	0.48
18h	2	67	0.4
18h	2	68	0.65
18h	2	69	0.34
18h	2	70	0.53
18h	2	71	0.49
18h	2	72	0.27
18h	2	73	0.9
18h	2	74	0.41
18h	2	75	0.94
18h	2	77	0.95
18h	2	80	0.72
18h	2	81	0.43
18h	2	82	0.63
18h	2	83	0.46
18h	2	84	0.54
18h	2	85	0.91
18h	2	86	0.94
18h	2	87	0.89
18h	2	89	0.46
18h	2	91	0.94
18h	2	92	0.46
18h	3	1	0.91
18h	3	2	0.92
18h	3	3	0.87
18h	3	4	0.9
18h	3	6	0.92
18h	3	7	0.95
18h	3	10	0.47
18h	3	11	0.75
18h	3	12	0.59
18h	3	13	0.3
18h	3	14	0.65
18h	3	15	0.75
18h	3	16	0.58
18h	3	17	0.34
18h	3	19	0.95
18h	3	20	0.94
18h	3	21	0.62
18h	3	22	0.93
18h	3	23	0.94
18h	3	24	0.9
18h	3	25	0.88
18h	3	27	0.89
18h	3	28	0.48
18h	3	29	0.93
18h	3	30	0.58
18h	3	31	0.76
18h	3	33	0.92
18h	3	34	0.95
18h	3	35	0.51
18h	3	36	0.93
18h	3	37	0.95
18h	3	38	0.9
18h	3	39	0.41
18h	3	40	0.87
18h	3	41	0.93
18h	3	42	0.77
18h	3	43	0.77
18h	3	44	0.95
18h	3	45	0.45
18h	3	46	0.71
18h	3	47	0.43
18h	3	48	0.95
18h	3	51	0.88
18h	3	52	0.93
18h	3	54	0.95
18h	3	55	0.71
18h	3	56	0.5
18h	3	57	0.32
18h	3	59	0.45
18h	3	60	0.93
18h	3	61	0.87
40h	1	1	0.22
40h	1	2	0.27
40h	1	3	0.91
40h	1	4	0.55
40h	1	8	0.31
40h	1	9	0.58
40h	1	10	0.61
40h	1	11	0.46
40h	1	12	0.38
40h	1	13	0.85
40h	1	14	0.66
40h	1	15	0.97
40h	1	16	0.63
40h	1	17	0.44
40h	1	20	0.78
40h	1	21	0.76
40h	1	22	0.84
40h	1	23	0.7
40h	1	24	0.53
40h	1	25	0.88
40h	1	26	0.57
40h	1	27	0.58
40h	1	28	0.33
40h	1	29	0.71
40h	1	30	0.46
40h	1	31	0.66
40h	1	32	0.75
40h	1	33	0.53
40h	1	34	0.51
40h	2	1	0.95
40h	2	3	0.42
40h	2	5	0.61
40h	2	6	0.61
40h	2	7	0.26
40h	2	9	0.42
40h	2	13	0.77
40h	2	16	0.95
40h	2	17	0.63
40h	2	18	0.86
40h	2	19	0.43
40h	2	20	0.7
40h	2	23	0.86
40h	2	24	0.39
40h	2	26	0.52
40h	2	27	0.51
40h	2	28	0.36
40h	2	29	0.47
40h	2	30	0.34
40h	2	31	0.38
40h	2	32	0.52
40h	2	33	0.3
40h	2	34	0.21
40h	2	35	0.54
40h	2	37	0.53
40h	2	38	0.82
40h	2	40	0.93
40h	2	41	0.79
40h	2	42	0.7
40h	2	43	0.2
40h	2	44	0.51
40h	2	45	0.52
40h	2	46	0.65
40h	2	47	0.34
40h	2	48	0.72
40h	2	49	0.61
40h	2	50	0.29
40h	2	51	0.24
40h	2	52	0.22
40h	2	53	0.43
40h	2	54	0.39
40h	2	55	0.67
40h	2	56	0.45
40h	2	57	0.47
40h	2	58	0.44
40h	2	59	0.41
40h	3	1	0.31
40h	3	2	0.45
40h	3	4	0.5
40h	3	5	0.81
40h	3	6	0.36
40h	3	7	0.88
40h	3	8	0.95
40h	3	9	0.91
40h	3	10	0.28
40h	3	11	0.93
40h	3	13	0.6
40h	3	14	0.46
40h	3	15	0.33
40h	3	16	0.48
40h	3	17	0.36
40h	3	18	0.5
40h	3	19	0.86
40h	3	20	0.9
40h	3	24	0.57
40h	3	25	0.42
40h	3	26	0.37
40h	3	27	0.35
40h	3	28	0.29
40h	3	29	0.6
40h	3	30	0.44
40h	3	31	0.33
40h	3	32	0.59
75h	1	1	0.96
75h	1	2	0.62
75h	1	3	0.42
75h	1	5	0.82
75h	1	6	0.4
75h	1	7	0.5
75h	1	8	0.78
75h	1	9	0.81
75h	1	10	0.61
75h	1	11	0.63
75h	1	12	0.31
75h	1	13	0.67
75h	1	14	0.92
75h	1	15	0.42
75h	1	16	0.37
75h	1	17	0.78
75h	1	18	0.53
75h	1	19	0.89
75h	1	20	0.67
75h	1	21	0.45
75h	1	22	0.49
75h	1	24	0.78
75h	1	25	0.47
75h	1	26	0.81
75h	1	27	0.78
75h	1	28	0.28
75h	1	29	0.25
75h	1	30	0.27
75h	1	31	0.81
75h	1	32	0.57
75h	1	33	0.81
75h	2	1	0.29
75h	2	2	0.88
75h	2	3	0.76
75h	2	6	0.38
75h	2	7	0.39
75h	2	8	0.31
75h	2	9	0.91
75h	2	10	0.22
75h	2	11	0.18
75h	2	12	0.4
75h	2	13	0.36
75h	2	14	0.38
75h	2	15	0.3
75h	2	16	0.54
75h	2	17	0.51
75h	2	18	0.77
75h	2	19	0.29
75h	2	20	0.47
75h	3	2	0.61
75h	3	3	0.55
75h	3	4	0.72
75h	3	5	0.49
75h	3	8	0.61
75h	3	9	0.76
75h	3	10	0.32
75h	3	11	0.44
75h	3	12	0.49
75h	3	13	0.36
75h	3	14	0.57
75h	3	15	0.59
75h	3	16	0.42
75h	3	17	0.65
75h	3	18	0.39
75h	3	19	0.86
75h	3	20	0.3
75h	3	22	0.52
75h	3	23	0.32
75h	3	24	0.42
75h	3	25	0.64
75h	3	26	0.36
75h	3	27	0.52
75h	3	28	0.46
75h	3	29	0.33
75h	3	30	0.27
75h	4	1	0.37
75h	4	2	0.29
75h	4	5	0.27
75h	4	6	0.47
75h	4	7	0.88
75h	4	8	0.75
75h	4	9	0.16
75h	4	10	0.92
75h	4	11	0.36
75h	4	12	0.32
75h	4	13	0.41
75h	4	14	0.89
75h	4	15	0.63
75h	4	16	0.32
75h	4	17	0.21
75h	4	18	0.69
75h	4	19	0.57
75h	4	20	0.38
75h	4	21	0.34
75h	4	22	0.51
75h	4	23	0.42
75h	4	24	0.35
75h	4	25	0.3
75h	4	26	0.41
75h	4	27	0.28
75h	4	28	0.39
75h	4	29	0.36
75h	4	31	0.29
75h	4	32	0.85
75h	4	33	0.69
75h	4	34	0.88
75h	5	1	0.14
75h	5	2	0.34
75h	5	5	0.41
75h	5	6	0.46
75h	5	7	0.61
75h	5	9	0.64
75h	5	10	0.23
75h	5	11	0.4
75h	5	12	0.53
75h	5	13	0.25
75h	5	14	0.31
75h	5	15	0.58
75h	5	16	0.43
75h	5	17	0.69
75h	5	18	0.27
75h	5	19	0.53
75h	5	20	0.38
75h	5	21	0.42
75h	5	22	0.73
75h	5	23	0.55
75h	5	24	0.26
75h	5	25	0.41
75h	5	29	0.55
75h	5	32	0.94
75h	5	33	0.23
75h	5	34	0.48
75h	5	35	0.87
75h	5	36	0.71
75h	5	37	0.45
75h	5	40	0.3

## Sheet: 1P
18h APF	40h APF	75h APF
4.91894	2.31215	3.86423
2.83225	1.91064	6.41534
2.9748	2.47037	1.42464
3.37922	2.29439	0.834575
3.0463	2.7186	2.19276
2.91301	2.93828	2.62677
2.49904	2.89165	3.73231
3.04307	1.7085	4.15484
4.00064	1.31478	2.86735
3.57414	6.18964	1.64617
4.37242	2.93594	1.52868
4.17446	1.35761	1.67942
5.18574	2.53858	2.14194
3.66447	4.65222	2.4728
4.16674	2.07502	3.08892
4.02167	2.25072	5.61613
2.75251	2.15373	5.13948
4.11684	1.93702	3.30644
3.402	2.64473	4.4702
5.83878	6.74764	2.20542
5.17752	3.07854	3.86319
2.60337	3.69318	3.72165
3.79851	2.21137	4.61688
3.76737	2.0527	2.33461
4.34558	3.01691	3.68768
3.04433	3.73256	3.43079
5.2465	3.58026	3.71624
3.2092	2.89367	3.53219
3.93902	3.97469	3.30512
5.68619	3.3114	0.740132
7.22717	3.68004	0.487225
5.17387	2.18737	4.59957
7.29415	2.2727	0.855768
4.28261	3.43605	2.50125
2.90003	2.67676	0.329443
3.5098	2.11145	2.90412
6.76377	2.89359	4.96706
3.73656	2.44963	5.70042
3.51562	3.0616	3.60073
3.38137	3.20402	6.05969
5.2116	1.83692	4.09669
3.73718	2.54133	4.60018
4.57441	1.74077	1.57542
6.01194	3.27528	2.12089
3.86605	2.90218	2.64042
4.43538	2.66779	2.90227
4.0773	2.26784	2.12043
4.86874	1.4846	3.69718
4.30606	2.68534	2.80792
4.92876	1.33301	2.63927
3.17117	1.81854	1.84228
2.6261	1.90177	2.70476
3.48764	3.01898	3.56139
3.21093	2.81085	2.29611
5.11324	4.29903	4.08596
3.63696	3.30574	2.82447
3.81147	2.01556	2.52153
2.68607	3.12569	2.94731
3.25289	2.92949	3.69587
2.15376	3.27759	2.87989
4.43681	2.53927	3.88325
3.22098	2.25666	5.13379
4.75145	2.6694	4.97811
4.10568	3.00447	3.41173
3.0953	3.51468	2.5828
4.13861	3.20956	3.74632
3.66019	1.85726	2.33361
3.35773	2.05722	3.39864
2.5715	1.94481	3.51203
2.57147	4.30622	2.4351
2.84724	2.62775	4.66865
2.80274	3.23315	2.62828
2.39223	4.05214	2.6681
1.81688	3.15901	3.19113
2.37968	3.41104	2.91353
2.69141	1.1624	4.64013
3.33793	3.48099	2.47173
2.03155	2.88186	2.45149
1.56194	2.264	3.00125
3.14434	3.36724	2.1239
2.30883	4.01517	2.68315
1.47907	4.03555	0.96531
3.31869	2.24667	2.39257
4.13784	2.64146	2.32878
2.65764	4.66548	2.15809
4.30197	3.10287	2.73322
2.84552	3.12803	1.0593
2.59957	3.14292	3.22171
3.02009	2.84437	3.04763
3.41575	3.1407	4.57187
3.17143	3.62311	3.52868
2.01402	3.24074	1.79443
2.96595	3.83356	3.37537
3.25362	2.23719	2.22179
3.83178	4.18243	2.09811
2.73649	3.65322	2.18208
3.00735	2.46855	3.22764
4.18509	2.7373	2.32073
2.45708	3.10948
2.23459	1.72711
3.74603	2.55629
1.16406	2.12934
2.05669	4.04498
2.11	1.87012
3.75765	2.4395
1.37306	1.43694
2.26823	2.46516
2.50953	2.07789
3.08407	3.31716
2.21784	2.09539
2.96843	3.05845
1.59929	3.93404
1.31441	2.57744
2.10324	2.21074
3.41397	1.9414
2.95814	3.15781
1.88651	2.49316
0.9609	2.31746
4.03885	1.35205
3.895	1.45361
5.50247	2.54598
3.19795	3.00857
1.994	3.34184
3.62967	3.26018
3.79854	2.65163
3.58654	3.26159
3.40756	3.44186
2.82903	1.48466
1.92484	2.41612
2.45581	3.59858
2.61178	2.59151
2.32024	1.44677
2.33014	3.41407
5.07426	1.76543
2.40643	5.42398
4.57937	3.83341
1.39353	2.92877
3.37425	3.68334
1.10088
2.92582
2.70867
2.45562
2.66086
7.94445
1.93036
3.59183
4.16246
3.37837
1.8368
4.11647
2.20761
1.86294
2.78065
3.59584
1.76787
3.36191
1.92972
1.67731
2.05125
2.51501
1.96442
2.01436
2.51377
2.45073
3.74074
2.1533
2.05467
1.39747
2.05268
2.28684
1.05818
1.602
1.78324
3.05643
4.09497
2.88192
2.10363
2.3251
4.64568
2.40113
2.37867
1.82257
4.69811
4.6367
2.83397
1.58687
2.43749
2.1143
3.80175
2.53013
2.38631
2.8677
2.37403
2.82692
2.96899
2.77896
4.42025
2.98002
2.55123
1.25945
3.1618
2.54082
3.0681
3.23832
3.71463
3.56476
3.01249
2.73157
3.71392
3.4052
2.14252
2.56936
2.79929
3.08412
3.82905
2.71112
3.11764
4.60726
2.27799
4.41233
1.93504
2.85454
4.29138
2.79554
4.21527
2.90677
3.57579
4.4883
5.21808
3.02282
3.19332
2.06772
3.1604
3.00418
2.44558
2.31924
1.93768
2.80071
2.67183
3.51717
1.39774
5.07465
5.1
3.66
4.8
3.24
2.04
4.68
6.3
5.04
5.04
2.82
4.44
4.5
6
1.92
1.8
4.32
4.26
4.62
5.04
3.9
4.14
4.38
2.88
3.84
3.3
1.5
4.02
4.98
2.46
2.46
1.62
1.98
2.52
4.32
5.58
2.58
4.2
2.4
5.76
2.82
4.38
5.76
4.14
4.68
3.96
2.76
4.56
1.08

## Sheet: 1R
18h APF	40h APF	75h APF
17.3046	22.0286	55.7147
21.2338	9.69872	38.0507
22.313	27.356	20.5285
30.8798	21.86	43.6839
24.1174	24.0271	61.2715
30.2479	6.87762	18.8107
29.7247	34.7387	43.6073
34.7125	21.3185	25.0348
30.7989	34.2218	16.9986
46.0009	9.29972	6.30905
27.0757	9.52526	29.9097
11.838	27.7966	14.0304
21.4009	21.1179	6.39136
19.4426	10.2291	27.773
23.4315	10.7138	18.4776
39.9422	13.4948	21.4819
23.3519	16.5448	12.1424
25.1091	10.3024	8.02975
20.6767	4.37659	15.6927
21.0346	9.44307	14.6781
24.1339	25.068	10.9589
16.0796	48.6322	16.0693
18.0255	26.692	11.2557
17.9394	64.2992	7.78779
24.0809	22.5281	9.07194
32.5992	26.3957	6.24325
17.3496	21.9793	18.6117
30.1401	12.0634	18.5041
22.2293	13.4208	9.46526
21.3431	13.3908	4.92469
16.0218	107.117	5.13333
37.4165	16.5977	7.9076
27.4039	12.4411	4.98584
14.8412	14.5115	8.24225
19.791	23.4526	14.4734
11.6404	6.58467	3.43186
15.1306	9.18961	6.38558
23.2766	23.9967	18.0947
22.9498	19.0455	15.8235
20.8428	29.337	18.9418
19.4344	10.2557	20.3193
12.6133	18.9575	10.1289
45.8529	6.25933	11.2857
25.0796	9.00678	20.2649
7.41513	28.3071	27.1354
23.1683	11.8611	16.4904
30.76	11.4008	26.218
16.4689	19.2753	13.0917
12.5514	62.6375	19.0339
25.0118	10.739	33.6809
28.0757	4.33803	13.1772
18.2355	20.7951	14.5639
19.041	12.2456	19.728
16.0268	25.414	17.4114
27.4959	21.2695	5.04657
11.4301	33.7574	12.2418
16.8401	12.136	17.2275
18.2776	26.4709	6.39136
26.4475	23.9085	16.0303
37.7162	15.1376	15.5729
7.21953	14.8484	9.10745
9.24289	24.4742	7.93136
5.66193	21.3688	10.713
26.7396	16.8834	13.0261
11.3009	25.7848	11.7936
38.7892	11.7095	23.447
11.2789	6.93171	9.45154
8.94116	48.7999	24.6545
17.8148	12.3605	12.5823
10.7814	28.1838	8.46249
14.703	29.7415	8.79174
4.62723	24.8482	16.5062
23.5614	12.7318	9.5292
18.5957	20.2619	37.5408
12.2978	16.9819	20.6346
16.2042	4.90486	7.27632
37.9598	6.883	21.5951
31.3206	25.0133	43.4598
17.7303	11.0777	9.50831
30.3951	10.9161	15.2053
34.5218	96.4239	32.7434
19.2126	43.1248	9.67669
19.1066	18.104	23.1094
6.10216	26.0788	25.577
16.2676	26.2913	38.8745
18.8921	13.9877	23.7666
13.1534	20.238	22.5202
29.1033	24.1793	17.4517
18.292	27.0572	9.53081
19.712	15.2265	11.2471
12.3489	21.9678	14.3047
24.5399	8.08939	24.264
23.7145	9.26272	12.9288
27.8757	12.154	11.5874
16.8315	20.6707	21.2949
11.029	22.2377	30.558
12.8673	32.652	35.1023
23.3328	13.0927	5.7985
12.9247	40.6386	7.13089
17.863	5.97684	10.1738
36.0479	9.5292	40.8353
8.73004	11.7994	16.9954
15.1799	12.9659
9.96094	14.8746
21.1407	52.5427
10.2281	10.0735
26.6705	12.0163
33.0718	9.84443
19.0873	22.213
12.1627	7.88557
15.7879	6.91771
41.0217	19.3223
20.5311	6.37401
26.6773	13.419
19.9308	29.9912
13.5244	35.8562
29.603	35.8746
28.1827	12.2467
25.7004	32.8104
18.6597	11.3255
22.26	36.2817
26.3222	12.18
64.2124	15.6147
22.4629	16.311
19.6095	15.2568
27.3231	22.2396
23.3145	23.4981
15.3624	20.1797
12.9295	25.5704
7.93955	11.3584
33.5755	10.3534
40.5023	7.34187
31.4615	13.1452
16.6869	10.2249
20.3229	23.323
20.265	15.2101
17.863	19.4694
17.2441	20.0016
20.2152	28.8678
22.0683
23.6788
12.8038
57.1354
48.7667
42.171
29.2742
18.9774
26.9102
25.1624
21.0781
29.5371
22.5398
43.8322
30.0712
54.9446
38.1457
23.1325
34.2776
48.8878
17.3791
29.7299
43.7436
16.1375
23.6702
41.636
17.8239
43.014
33.4697
17.7163
28.4806
24.649
25.6122
26.3814
27.6538
25.8853
13.8412
16.8624
28.7572
30.1138
29.1268
39.846
33.2582
15.2657
21.184
29.3093
20.318
40.3009
22.3746
19.7019
28.4575
37.4407
35.0892
32.6042
31.6296
27.613
13.3547
19.1363
30.0698
27.9314
30.9278
19.8445
36.3436
19.8662
39.8876
14.213
21.9197
26.142
39.5176
38.7621
29.3276
22.9988
31.2067
34.6781
19.4832
12.7409
20.7833
29.2838
35.2526
28.0285
35.2714
22.2316
33.5458
28.0558
37.0869
40.2153
27.6461
46.4426
31.7692
32.9449
22.5396
25.1975
61.4249
24.7956
23.2663
40.7694
32.2476
21.5745
28.4783
19.9838
28.1451
22.0613
25.2168
9.68826
20.1512
22.1191
19.5227
28.7161
6.93171
21.4331
15.9333
24.4841
23.9572
27.9417
32.8855
25.8691
21.8285
29.26
25.2406
11.4717
9.23036
14.4601
23.855
25.81
22.6525
21.7728
34.6303
33.3623
35.8016
20.4594
42.7489
39.9902
18.1244
33.9275
18.534
28.4177
22.6445
20.898
25.8627
25.2489
18.8984
17.8688
19.738
22.0034
16.3881
9.40484
14.3472

## Sheet: 1S
Replicate	Age	Width (µm)
1	18h	4.08
1	18h	5.54
1	18h	3.66
1	18h	4.74
1	18h	2.91
1	18h	3.98
1	18h	6.24
1	18h	6.09
1	18h	4.81
1	18h	4.41
1	18h	3.08
1	18h	3.76
1	18h	3.76
1	18h	3.76
1	18h	4.1
1	18h	2.28
1	18h	5.15
1	18h	5
1	18h	4.96
1	18h	3.55
1	18h	4.52
1	18h	8.4
1	18h	4.25
1	18h	2.74
1	18h	4.36
1	18h	3.76
1	18h	5.4
1	18h	4.58
1	18h	3.24
1	18h	3.58
1	18h	4.34
1	18h	4.73
1	18h	4.41
1	18h	2.9
1	18h	5.4
1	18h	2.81
1	18h	2.41
1	18h	2.05
1	18h	4.81
1	18h	3.34
1	18h	3.4
1	18h	3.58
1	18h	3.44
1	18h	4.26
1	18h	3.58
1	18h	4.87
1	18h	5.1
1	18h	2.05
1	18h	4.87
1	18h	4.34
1	18h	3.76
1	18h	2.9
1	18h	3.47
1	18h	3.64
1	18h	3.61
1	18h	4.21
1	18h	3.67
1	18h	3.76
1	18h	2.72
1	18h	4.25
1	18h	2.69
1	18h	3.55
1	18h	3.68
1	18h	2.45
1	18h	3.34
1	18h	3.4
1	18h	4.86
1	18h	4.43
1	18h	4.82
1	18h	4.36
1	18h	3.4
1	18h	3.61
1	18h	3.27
1	18h	4.43
1	18h	4.84
1	18h	5.63
1	18h	4.03
1	18h	5.45
1	18h	5.15
1	18h	3.64
1	18h	5.02
1	18h	4.11
1	18h	4.81
1	18h	3.37
1	18h	2.27
1	18h	3.55
1	18h	3.89
1	18h	3.64
1	18h	4.09
1	18h	6.03
1	18h	5.25
2	18h	3.76
2	18h	5.07
2	18h	5.61
2	18h	6.01
2	18h	3.27
2	18h	5.49
2	18h	4.79
2	18h	5.05
2	18h	5.82
2	18h	6.31
2	18h	5.19
2	18h	4.3
2	18h	4.14
2	18h	2.89
2	18h	5.82
2	18h	4.25
2	18h	3.37
2	18h	3.66
2	18h	3.44
2	18h	4.25
2	18h	4.81
2	18h	4.74
2	18h	3.5
2	18h	3.86
2	18h	3.64
2	18h	3.13
2	18h	3.34
2	18h	3.88
2	18h	4.14
2	18h	3.66
2	18h	4.74
2	18h	5.15
2	18h	4.2
2	18h	4.59
2	18h	4.82
2	18h	3.38
2	18h	3.85
2	18h	4.81
2	18h	3.27
2	18h	5.38
2	18h	2.91
2	18h	3.4
2	18h	5.38
2	18h	6.56
2	18h	4.87
2	18h	5.18
2	18h	4.77
2	18h	4
2	18h	4.52
2	18h	5.27
2	18h	2.93
2	18h	3.01
2	18h	5.66
2	18h	4.56
2	18h	4.26
2	18h	3.16
2	18h	4.09
2	18h	3.92
2	18h	4.41
2	18h	3.4
2	18h	4.87
2	18h	3.66
2	18h	3.66
2	18h	6.08
2	18h	3.14
2	18h	3.88
2	18h	4.34
2	18h	3.68
2	18h	3.23
2	18h	5.34
2	18h	2.89
2	18h	4
2	18h	2.6
2	18h	5.38
2	18h	5.48
2	18h	4.2
2	18h	4.84
2	18h	4.41
2	18h	3.97
2	18h	4.03
2	18h	3.86
2	18h	4.14
2	18h	4.1
2	18h	6.16
2	18h	3.13
2	18h	3.27
2	18h	5.68
2	18h	3.64
2	18h	3.76
2	18h	4.67
2	18h	4.12
3	18h	3.5
3	18h	4.64
3	18h	4.86
3	18h	4.63
3	18h	4.36
3	18h	4.14
3	18h	4.56
3	18h	5.06
3	18h	3.67
3	18h	4.28
3	18h	3.37
3	18h	4.64
3	18h	4.81
3	18h	5.49
3	18h	4.81
3	18h	2.6
3	18h	3.01
3	18h	3.61
3	18h	2.69
3	18h	3.88
3	18h	2.37
3	18h	3.88
3	18h	2.37
3	18h	4.81
3	18h	4.09
3	18h	3.34
3	18h	3.44
3	18h	2.74
3	18h	6.99
3	18h	5.1
3	18h	4.42
3	18h	3.88
3	18h	2.9
3	18h	1.83
3	18h	4.2
3	18h	3.23
3	18h	5.61
3	18h	3.44
3	18h	3.37
3	18h	4.63
3	18h	3.37
3	18h	3.8
3	18h	4.14
3	18h	2.8
3	18h	2.94
3	18h	2.22
3	18h	4.64
3	18h	4.28
3	18h	2.37
3	18h	4.67
3	18h	3.61
1	40h	3.2
1	40h	1.86
1	40h	3.38
1	40h	3.07
1	40h	3.02
1	40h	2.91
1	40h	2.39
1	40h	2.56
1	40h	2.54
1	40h	2.27
1	40h	2.57
1	40h	4.14
1	40h	2.59
1	40h	1.37
1	40h	3.64
1	40h	2.1
1	40h	3.55
1	40h	2.39
1	40h	3.52
1	40h	2.3
1	40h	3.24
1	40h	2.26
1	40h	2.81
1	40h	1.57
2	40h	2.98
2	40h	2.5
2	40h	4.15
2	40h	3.24
2	40h	2.7
2	40h	2.79
2	40h	3.73
2	40h	1.7
2	40h	1.62
2	40h	2.65
2	40h	2.37
2	40h	2.13
2	40h	3.42
2	40h	4.33
2	40h	5.11
2	40h	2.65
2	40h	3.07
2	40h	2.73
2	40h	1.87
2	40h	2.8
2	40h	4.11
2	40h	2.41
2	40h	4.17
2	40h	2.72
2	40h	3.47
2	40h	2.81
2	40h	3.58
2	40h	2.37
2	40h	2.79
2	40h	4.31
2	40h	3.59
2	40h	3.59
2	40h	2.69
2	40h	3.02
2	40h	2.31
2	40h	2.94
2	40h	2.97
2	40h	3.47
2	40h	2.43
2	40h	2.17
2	40h	3.84
2	40h	4.76
2	40h	3.07
2	40h	3.7
2	40h	3.01
2	40h	2
2	40h	2.97
2	40h	3.37
2	40h	2.66
3	40h	1.99
3	40h	3.65
3	40h	3.5
3	40h	2.64
3	40h	3.74
3	40h	3.33
3	40h	2.21
3	40h	4.25
3	40h	2.71
3	40h	2.42
3	40h	2.77
3	40h	3.97
3	40h	2.17
3	40h	3.42
3	40h	2.9
3	40h	3.5
3	40h	4.17
3	40h	1.99
3	40h	2.95
3	40h	2.97
3	40h	2.7
3	40h	3.07
3	40h	2.28
3	40h	3.25
3	40h	3.77
3	40h	3.08
3	40h	3.88
4	40h	3.23
4	40h	3.15
4	40h	3.01
4	40h	3.14
4	40h	4.34
4	40h	3.77
4	40h	4.69
4	40h	4.1
4	40h	5.1
4	40h	1.72
4	40h	3.67
4	40h	2.99
4	40h	3.62
4	40h	1.9
4	40h	3.34
4	40h	4.59
4	40h	3.96
4	40h	2.9
4	40h	5.14
4	40h	3.98
4	40h	2.26
4	40h	3.76
4	40h	4.17
4	40h	3.51
4	40h	3.58
4	40h	3.2
4	40h	5.3
4	40h	3.7
4	40h	4.57
4	40h	3.73
4	40h	4.15
4	40h	5.06
4	40h	3.35
4	40h	3.42
4	40h	2.27
4	40h	2.81
4	40h	3.68
4	40h	2.43
4	40h	3.01
4	40h	2.27
4	40h	3.37
4	40h	2.42
4	40h	4.18
4	40h	4.87
4	40h	2.7
4	40h	5.6
4	40h	3.87
4	40h	3.42
4	40h	4.68
4	40h	4.03
4	40h	3.77
4	40h	5.22
4	40h	4.23
4	40h	3.01
4	40h	2.53
4	40h	3.37
4	40h	5.1
4	40h	3.41
4	40h	3.39
4	40h	4.21
4	40h	3.31
4	40h	3.61
4	40h	3.88
4	40h	3.97
4	40h	3.09
4	40h	3.2
4	40h	2.64
4	40h	3.57
4	40h	3.73
4	40h	3.1
4	40h	4.63
4	40h	3.01
4	40h	3.18
1	75h	2.91
1	75h	2.89
1	75h	2.8
1	75h	3.61
1	75h	2.55
1	75h	2.08
1	75h	1.64
1	75h	1.57
1	75h	4.11
1	75h	1.2
1	75h	4.91
1	75h	2.21
1	75h	2.6
1	75h	3.76
1	75h	2.82
1	75h	3.93
1	75h	2.57
1	75h	2.96
1	75h	4.07
1	75h	3.02
1	75h	3.25
1	75h	3.5
1	75h	3.73
1	75h	5.86
1	75h	5.68
1	75h	3.17
1	75h	3.49
1	75h	3.35
1	75h	4.74
1	75h	3.61
1	75h	3.01
2	75h	4.25
2	75h	3.32
2	75h	1.56
2	75h	2.98
2	75h	2.81
2	75h	2.9
2	75h	2.31
2	75h	2.45
2	75h	2.96
2	75h	2.24
2	75h	1.84
2	75h	2.42
2	75h	4.3
3	75h	2.6
3	75h	2.97
3	75h	3.04
3	75h	2.9
3	75h	2.81
3	75h	3.47
3	75h	4.39
3	75h	2.59
3	75h	2.72
3	75h	2.48
3	75h	3.47
3	75h	4.1
3	75h	2.74
3	75h	3.8
3	75h	3.94
3	75h	3.92
3	75h	2.22
3	75h	3.4
3	75h	2.69
3	75h	3.14
3	75h	3.8
3	75h	5.06
3	75h	5.02
3	75h	3.24
3	75h	3.27
3	75h	3.85
3	75h	2.65
3	75h	2.37
3	75h	2.69
3	75h	2.8
3	75h	2.8
3	75h	4.09
3	75h	2.04
3	75h	4.36
3	75h	2.41
3	75h	4.21
4	75h	4.62
4	75h	3.16
4	75h	3.44
4	75h	3.38
4	75h	2.81
4	75h	3.08
4	75h	3.66
4	75h	3.55
4	75h	2.69
4	75h	3.76
4	75h	2.48
4	75h	2.94
4	75h	2.51
4	75h	2.94
4	75h	3.27
4	75h	5.54
4	75h	5.06
4	75h	3.08
4	75h	2.94
4	75h	3.42
4	75h	4.08
4	75h	3.88
4	75h	3.23
4	75h	3.4
5	75h	3.24
5	75h	2.63
5	75h	6.46
5	75h	4.58
5	75h	4.09
5	75h	5.97
5	75h	2.95
5	75h	3.7
5	75h	2.74
5	75h	3.27
5	75h	2.94
5	75h	1.37
5	75h	3.92
5	75h	2.13
5	75h	3.37
5	75h	2.99
5	75h	3.18
5	75h	3.49
5	75h	2.43
5	75h	3.83
5	75h	4.51
5	75h	3.65
5	75h	4.49

## Sheet: 1T
Age	UV exposure	Photoconversion rate
18h	yes	100
18h	yes	100
18h	yes	100
18h	yes	100
18h	yes	100
75h	yes	100
75h	yes	97.0149
75h	yes	100
75h	yes	100
75h	yes	93.4783
