# Supplementary material for: Immune cells adapt to confined environments in vivo to optimise nuclear plasticity for migration
Source: EMBO Rep. 2025 Feb 6;26(5):1238–68. doi: 10.1038/s44319-025-00381-0 (PMC11894099; doi:10.1038/s44319-025-00381-0)
Supplement: Supplementary file 16 — Source data Fig. 2 [file 44319_2025_381_MOESM16_ESM.zip]

Archive with 64 entries (63 files):
- EMBOR-2024-59495-T_SourceData_Figure2/
- EMBOR-2024-59495-T_SourceData_Figure2/2V ii.tif
- __MACOSX/EMBOR-2024-59495-T_SourceData_Figure2/._2V ii.tif
- EMBOR-2024-59495-T_SourceData_Figure2/2C iii.tif
- EMBOR-2024-59495-T_SourceData_Figure2/2Z ii.tif
- EMBOR-2024-59495-T_SourceData_Figure2/2B ii.tif
- EMBOR-2024-59495-T_SourceData_Figure2/2B v.tif
- __MACOSX/EMBOR-2024-59495-T_SourceData_Figure2/._2B v.tif
- EMBOR-2024-59495-T_SourceData_Figure2/2K vii.tif
- EMBOR-2024-59495-T_SourceData_Figure2/2Q i.tif
- __MACOSX/EMBOR-2024-59495-T_SourceData_Figure2/._2Q i.tif
- EMBOR-2024-59495-T_SourceData_Figure2/2K iii.tif
- EMBOR-2024-59495-T_SourceData_Figure2/.DS_Store
- __MACOSX/EMBOR-2024-59495-T_SourceData_Figure2/._.DS_Store
- EMBOR-2024-59495-T_SourceData_Figure2/2F vi.tif
- __MACOSX/EMBOR-2024-59495-T_SourceData_Figure2/._2F vi.tif
- EMBOR-2024-59495-T_SourceData_Figure2/2F v.tif
- __MACOSX/EMBOR-2024-59495-T_SourceData_Figure2/._2F v.tif
- EMBOR-2024-59495-T_SourceData_Figure2/EMBOR-2024-59495-T_SourceData_Figure2.xlsx
- __MACOSX/EMBOR-2024-59495-T_SourceData_Figure2/._EMBOR-2024-59495-T_SourceData_Figure2.xlsx
- EMBOR-2024-59495-T_SourceData_Figure2/2K iv.tif
- EMBOR-2024-59495-T_SourceData_Figure2/2B iii.tif
- EMBOR-2024-59495-T_SourceData_Figure2/2L ii.tif
- EMBOR-2024-59495-T_SourceData_Figure2/2L i.tif
- __MACOSX/EMBOR-2024-59495-T_SourceData_Figure2/._2L i.tif
- EMBOR-2024-59495-T_SourceData_Figure2/2B vi.tif
- EMBOR-2024-59495-T_SourceData_Figure2/2F ix.tif
- __MACOSX/EMBOR-2024-59495-T_SourceData_Figure2/._2F ix.tif
- EMBOR-2024-59495-T_SourceData_Figure2/2K i.tif
- EMBOR-2024-59495-T_SourceData_Figure2/2C iv.tif
- EMBOR-2024-59495-T_SourceData_Figure2/2A iii.tif
- EMBOR-2024-59495-T_SourceData_Figure2/2F ii.tif
- __MACOSX/EMBOR-2024-59495-T_SourceData_Figure2/._2F ii.tif
- EMBOR-2024-59495-T_SourceData_Figure2/2A iv.tif
- EMBOR-2024-59495-T_SourceData_Figure2/2V i.tif
- __MACOSX/EMBOR-2024-59495-T_SourceData_Figure2/._2V i.tif
- EMBOR-2024-59495-T_SourceData_Figure2/2K v.tif
- EMBOR-2024-59495-T_SourceData_Figure2/2C i.tif
- EMBOR-2024-59495-T_SourceData_Figure2/2A i.tif
- EMBOR-2024-59495-T_SourceData_Figure2/2C ii.tif
- EMBOR-2024-59495-T_SourceData_Figure2/2Z i.tif
- EMBOR-2024-59495-T_SourceData_Figure2/2Q iii.tif
- __MACOSX/EMBOR-2024-59495-T_SourceData_Figure2/._2Q iii.tif
- EMBOR-2024-59495-T_SourceData_Figure2/2A ii.tif
- __MACOSX/EMBOR-2024-59495-T_SourceData_Figure2/._2A ii.tif
- EMBOR-2024-59495-T_SourceData_Figure2/2F iv.tif
- __MACOSX/EMBOR-2024-59495-T_SourceData_Figure2/._2F iv.tif
- EMBOR-2024-59495-T_SourceData_Figure2/2F viii.tif
- __MACOSX/EMBOR-2024-59495-T_SourceData_Figure2/._2F viii.tif
- EMBOR-2024-59495-T_SourceData_Figure2/2K vi.tif
- EMBOR-2024-59495-T_SourceData_Figure2/2Q ii.tif
- __MACOSX/EMBOR-2024-59495-T_SourceData_Figure2/._2Q ii.tif
- EMBOR-2024-59495-T_SourceData_Figure2/2F vii.tif
- __MACOSX/EMBOR-2024-59495-T_SourceData_Figure2/._2F vii.tif
- EMBOR-2024-59495-T_SourceData_Figure2/2B iv.tif
- EMBOR-2024-59495-T_SourceData_Figure2/2B i.tif
- EMBOR-2024-59495-T_SourceData_Figure2/2F i.tif
- __MACOSX/EMBOR-2024-59495-T_SourceData_Figure2/._2F i.tif
- EMBOR-2024-59495-T_SourceData_Figure2/2Z iii.tif
- EMBOR-2024-59495-T_SourceData_Figure2/2R.tif
- EMBOR-2024-59495-T_SourceData_Figure2/2K ii.tif
- EMBOR-2024-59495-T_SourceData_Figure2/2F iii.tif
- __MACOSX/EMBOR-2024-59495-T_SourceData_Figure2/._2F iii.tif
- EMBOR-2024-59495-T_SourceData_Figure2/2S.tif
