# Supplementary material for: Immune cells adapt to confined environments in vivo to optimise nuclear plasticity for migration
Source: EMBO Rep. 2025 Feb 6;26(5):1238–68. doi: 10.1038/s44319-025-00381-0 (PMC11894099; doi:10.1038/s44319-025-00381-0)
Supplement: Supplementary file 16 — Source data Fig. 2 [file 44319_2025_381_MOESM16_ESM.zip › EMBOR-2024-59495-T_SourceData_Figure2/EMBOR-2024-59495-T_SourceData_Figure2.xlsx]

## Sheet: 2D
18h APF	40h APF	75h APF
0.283028	0.281127	0.169357
0.306589	0.379176	0.232387
0.187996	0.2365	0.185618
0.188976	0.152721	0.218924
0.209196	0.242334	0.161823
0.186487	0.376121	0.23349
0.118304	0.237961	0.256267
0.233522	0.35864	0.3022
0.139706	0.222218	0.207915
0.197743	0.292925	0.316026
0.205099	0.398501	0.236381
0.235486	0.147447	0.192281
0.290818	0.297427	0.168912
0.201477	0.312907	0.23815
0.218606	0.288662	0.344307
0.180287	0.250102	0.486554
0.234854	0.406869	0.211789
0.266868	0.442638	0.332728
0.23116	0.303082	0.315085
0.238782	0.361641	0.283297
0.229973	0.484223	0.317697
0.317085	0.226826	0.198177
0.259115	0.239454	0.403749
0.277646	0.196752	0.498966
0.249555	0.350959	0.36528
0.259686	0.297705	0.323071
0.275563	0.330955	0.374322
0.268975	0.365254	0.400767
0.28618	0.318341	0.20579
0.303503	0.298655	0.461241
0.210791	0.224402	0.336208
0.179223	0.220473	0.200516
0.375448	0.278283	0.480068
0.217648	0.361563	0.331898
0.364052	0.326342	0.318677
0.380983	0.60386	0.488014
0.216211	0.331188	0.210525
0.277137	0.245355	0.299376
0.242531	0.357205	0.254489
0.241036	0.34656	0.327792
0.186603	0.349549	0.442965
0.390989	0.391027	0.313507
0.316812	0.338233	0.256588
0.126473	0.377218	0.188763
0.241675	0.264001	0.343324
0.262899	0.329549	0.55889
0.282584	0.283388	0.325251
0.317294	0.484944	0.312952
0.313068	0.227471	0.248994
0.232393	0.288031	0.227602
0.213045	0.455484	0.452798
0.240818	0.45548	0.270482
0.159958	0.413166	0.333815
0.304356	0.225842	0.331778
0.312718	0.431746	0.388493
0.392711	0.442234	0.368458
0.272105	0.254417	0.224527
0.233274	0.177402	0.226645
0.161938	0.346953	0.521654
0.214514	0.277698	0.241924
0.314171	0.381699	0.275965
0.423614	0.350989	0.310242
0.492127	0.198995	0.374296
0.207653	0.262736	0.311508
0.26708	0.26974	0.229938
0.374569	0.315409	0.219633
0.506433	0.285664	0.207924
0.386906	0.305421	0.215878
0.300249	0.534594	0.290859
0.335729	0.210684	0.343136
0.332702	0.312551	0.392373
0.345617	0.42516	0.394469
0.274307	0.281637	0.382387
0.281265	0.486569	0.198269
0.188541	0.366675	0.28252
0.230095	0.449438	0.269502
0.23227	0.305199	0.227254
0.363484	0.187432	0.187438
0.239004	0.327139	0.348435
0.240035	0.350761	0.271139
0.312078	0.223104	0.328769
0.381067	0.209375	0.436891
0.184449	0.274552	0.35377
0.491395	0.249122	0.387083
0.345229	0.177758	0.276489
0.366611	0.317161	0.488081
0.346027	0.240536	0.38924
0.361472	0.237719	0.50622
0.305253	0.238711	0.292324
0.282069	0.304965	0.434201
0.199126	0.30584	0.269637
0.2292	0.403857	0.371079
0.222358	0.306018	0.39721
0.208651	0.293454	0.339737
0.350622	0.204365	0.230815
0.258081	0.218679	0.294193
0.238448	0.277733	0.190836
0.311891	0.290089	0.173592
0.250124	0.113599	0.35539
0.238781	0.405588	0.236001
0.195876	0.2664	0.225486
0.349285	0.247114	0.226625
0.193028	0.35908
0.227837	0.319626
0.373007	0.354009
0.202654	0.327468
0.150196	0.222842
0.252487	0.344988
0.235108	0.186475
0.289323	0.388856
0.330428	0.564441
0.131043	0.417473
0.230427	0.220299
0.185468	0.344161
0.336802	0.314131
0.14223	0.183801
0.357438	0.323324
0.254893	0.362419
0.136744	0.120244
0.194107	0.411935
0.177101	0.10256
0.378181	0.306887
0.184099	0.307762
0.224198	0.370041
0.304651	0.341801
0.195557	0.2588
0.241489	0.246378
0.176516	0.315676
0.099897	0.17274
0.252161	0.482204
0.183867	0.221996
0.095677	0.349074
0.171917	0.39611
0.277894	0.422825
0.346372	0.351823
0.256144	0.223246
0.282004	0.24244
0.170606	0.152576
0.238625	0.28103
0.235649
0.287491
0.2145
0.120645
0.290268
0.177687
0.250411
0.218094
0.199097
0.33323
0.07821
0.206
0.181321
0.212543
0.227818
0.187814
0.329076
0.267013
0.166767
0.137876
0.228711
0.196971
0.299815
0.304732
0.186306
0.245551
0.382692
0.349245
0.163306
0.284012
0.201719
0.316365
0.305712
0.246152
0.27121
0.267692
0.368988
0.160512
0.264833
0.118544
0.28951
0.267708
0.409953
0.610548
0.106282
0.145926
0.102276
0.267349
0.215672
0.296191
0.196788
0.219462
0.207129
0.196629
0.236236
0.162809
0.148664
0.44619
0.217944
0.103561
0.193899
0.114801
0.221925
0.318355
0.162217
0.313685
0.130092
0.157253
0.279766
0.222511
0.201517
0.196575
0.253494
0.382951
0.182979
0.322534
0.433806
0.113674
0.221837
0.219881
0.150945
0.224443
0.20603
0.172738
0.191955
0.1751
0.192931
0.257528
0.2574
0.135844
0.068811
0.249997
0.156843
0.220472
0.171085
0.202537
0.221688
0.27422
0.224259
0.229764
0.238856
0.248114
0.147148
0.354961
0.106322
0.149702
0.178234
0.142209
0.249792
0.275112
0.284284
0.16788
0.174257
0.345604
0.16479
0.178109
0.246193
0.191944
0.183306
0.200756
0.216497
0.2092
0.220992
0.185356
0.173154
0.14688
0.117394
0.248526
0.162765
0.226844
0.205089
0.154066
0.279849
0.200386
0.20212
0.186296
0.223066
0.236957
0.129286
0.105181
0.122839
0.159951
0.17479
0.197208
0.341139
0.157154
0.192746

## Sheet: 2E
18h APF	40h APF	75h APF
0.569316	0.581086	0.482108
0.502105	0.629794	0.789483
0.447274	0.505213	0.462096
0.393178	0.282001	0.415102
0.404973	0.48789	0.436278
0.310031	0.698031	0.4769
0.31662	0.552917	0.465213
0.456923	0.559128	0.741967
0.417339	0.36237	0.477754
0.323513	0.643175	0.617603
0.3619	0.72829	0.488273
0.518431	0.304531	0.540952
0.586393	0.498446	0.282992
0.342176	0.599637	0.42263
0.535548	0.691189	0.571044
0.395016	0.602696	0.615973
0.458332	0.686585	0.74063
0.45563	0.622265	0.662934
0.396403	0.490475	0.679621
0.471779	0.803578	0.589745
0.60313	0.745471	0.685686
0.523305	0.282791	0.41949
0.531059	0.365639	0.754018
0.566189	0.419446	0.78057
0.453215	0.760305	0.635489
0.440602	0.513951	0.657886
0.519911	0.555566	0.625548
0.52066	0.643981	0.538642
0.489432	0.577283	0.632681
0.473199	0.573699	0.699878
0.57166	0.357543	0.461476
0.46389	0.448048	0.258854
0.607738	0.514224	0.778761
0.35571	0.676189	0.573437
0.699816	0.505846	0.459705
0.809072	0.834621	0.523042
0.422381	0.680323	0.312126
0.404559	0.707292	0.562639
0.456885	0.559801	0.681094
0.380149	0.572931	0.880163
0.342236	0.584984	0.589913
0.817597	0.832235	0.705875
0.339058	0.659351	0.486844
0.247423	0.69623	0.441789
0.591088	0.470099	0.528665
0.582913	0.679887	0.881376
0.624335	0.504468	0.514457
0.558624	0.639349	0.710242
0.735753	0.459769	0.620115
0.484119	0.63071	0.442904
0.260571	0.609611	0.692295
0.530027	0.710261	0.533026
0.334905	0.545817	0.615882
0.498679	0.491123	0.570683
0.701065	0.574555	0.53972
0.629661	0.801935	0.626295
0.471649	0.76304	0.413032
0.346687	0.41603	0.340541
0.326563	0.551228	0.724149
0.485296	0.514408	0.589749
0.59116	0.606582	0.563494
0.674169	0.673895	0.53778
0.759498	0.367543	0.75044
0.412131	0.458506	0.681342
0.7708	0.504744	0.368948
0.561279	0.766702	0.492058
0.737996	0.55805	0.43841
0.724237	0.568139	0.540388
0.525563	0.795224	0.723109
0.489998	0.425906	0.546483
0.395882	0.455705	0.595983
0.548004	0.676112	0.712724
0.485062	0.730931	0.416672
0.624659	0.792182	0.592983
0.429311	0.750917	0.584346
0.391839	0.598843	0.459482
0.550851	0.476536	0.448765
0.567417	0.301492	0.446199
0.464756	0.608145	0.705649
0.30681	0.531875	0.562
0.538178	0.644614	0.605014
0.613836	0.411073	0.719901
0.41441	0.602129	0.524405
0.554344	0.431128	0.767845
0.460019	0.4808	0.452579
0.574307	0.611717	0.669869
0.601047	0.524507	0.612499
0.460504	0.542426	0.676865
0.340437	0.481044	0.550329
0.50535	0.668535	0.683972
0.252593	0.466961	0.580072
0.532225	0.6162	0.609488
0.584811	0.518047	0.638667
0.482646	0.520689	0.623656
0.601847	0.498426	0.419407
0.498202	0.407898	0.593329
0.455784	0.48678	0.390651
0.528308	0.704886	0.250597
0.572028	0.234863	0.519713
0.464237	0.560247	0.430317
0.377552	0.559327	0.446571
0.616078	0.515211	0.461139
0.535383	0.497957
0.456386	0.664138
0.571006	0.668879
0.427167	0.743474
0.347566	0.514478
0.499112	0.46127
0.449449	0.37528
0.636524	0.720331
0.531604	0.70255
0.289185	0.664621
0.402728	0.366515
0.360096	0.53727
0.461116	0.519836
0.238274	0.47873
0.612542	0.500805
0.329227	0.698975
0.341238	0.214203
0.400145	0.722792
0.410902	0.213649
0.642297	0.464527
0.337823	0.667967
0.385887	0.669828
0.631569	0.581576
0.335966	0.490078
0.535721	0.690552
0.218814	0.777669
0.179966	0.312593
0.626433	0.756843
0.43371	0.4008
0.218599	0.65409
0.353658	0.607702
0.423516	0.842135
0.557932	0.578107
0.626344	0.622615
0.636031	0.682938
0.291208	0.28383
0.473388	0.587827
0.4935
0.459357
0.463682
0.293528
0.717222
0.309194
0.410321
0.437186
0.40455
0.541764
0.171174
0.353368
0.325841
0.47686
0.408889
0.397457
0.614055
0.414708
0.433173
0.314087
0.507556
0.507931
0.576098
0.497628
0.359265
0.577496
0.528188
0.54819
0.349793
0.63352
0.402272
0.57791
0.598903
0.516732
0.540715
0.560433
0.665536
0.420387
0.621188
0.263155
0.504313
0.626924
0.675795
0.703064
0.20018
0.253856
0.25857
0.412034
0.542547
0.679199
0.424266
0.476736
0.38802
0.336582
0.416036
0.274401
0.275005
0.741247
0.421005
0.206609
0.363357
0.266847
0.36976
0.63223
0.27004
0.633854
0.283886
0.451781
0.487151
0.363008
0.413378
0.421692
0.356859
0.719126
0.424662
0.563856
0.649787
0.142483
0.405691
0.451305
0.417482
0.412933
0.310094
0.465025
0.344065
0.286062
0.292524
0.4531
0.471268
0.328906
0.151904
0.482917
0.378926
0.498192
0.464214
0.445757
0.719593
0.467803
0.549402
0.40765
0.504176
0.520317
0.35321
0.63863
0.183741
0.43434
0.480597
0.382943
0.37468
0.482019
0.531546
0.316557
0.381675
0.624333
0.316868
0.624991
0.472106
0.243066
0.293475
0.310653
0.422345
0.292892
0.774048
0.402606
0.372968
0.226414
0.185989
0.432388
0.440276
0.451592
0.435427
0.339039
0.550369
0.488321
0.357957
0.389825
0.361599
0.460756
0.241337
0.255157
0.222049
0.236748
0.360842
0.398336
0.754413
0.295772
0.439915

## Sheet: 2F
	18h APF	40h APF	75h APF
Time (min)	Shape Factor	Shape Factor	Shape Factor
00:00:33.100000	0.23744	0.25807	0.0376948
00:01:06.200000	0.292524	0.338342	0.185397
00:01:39.300000	0.227897	0.44848	0.269137
00:02:12.400000	0.134822	0.507728	0.432214
00:02:45.500000	0.222385	0.550574	0.468025
00:03:18.600000	0.247065	0.372886	0.523268
00:03:51.700000	0.272545	0.329742	0.524341
00:04:24.800000	0.129111	0.374773	0.450169
00:04:57.900000	0.216661	0.297263	0.128808
00:05:31	0.288581	0.244276	0.237703
00:06:04.100000	0.255888	0.284834	0.652365
00:06:37.200000	0.281644	0.677	0.726791
00:07:10.300000	0.21786	0.597816	0.754018
00:07:43.400000	0.24352	0.310167	0.752146
00:08:16.500000	0.236037	0.479491	0.661735
00:08:49.600000	0.212818	0.369558	0.563884
00:09:22.700000	0.107507	0.413922	0.516301
00:09:55.800000	0.229454	0.38899	0.150982
00:10:28.900000	0.162703	0.4615	0.0492242
00:11:02	0.167588	0.557507	0.139724
00:11:35.100000	0.227216	0.500983	0.314644
00:12:08.200000	0.179028	0.195301	0.408181
00:12:41.300000	0.1257	0.225273	0.169585
00:13:14.400000	0.120145	0.211039	0.233149
00:13:47.500000	0.0623887	0.468448	0.304943
00:14:20.600000	0.191711	0.26168	0.251253
00:14:53.700000	0.224579	0.478452	0.278432
00:15:26.800000	0.181538	0.760305	0.690113
00:15:59.900000	0.178004	0.096351	0.237739
00:16:33	0.179869	0.302695	0.184119
00:17:06.100000	0.208406	0.345566	0.518505
00:17:39.200000	0.0934431	0.242877	0.517681
00:18:12.300000	0.141116	0.230485	0.566281
00:18:45.400000	0.0626924	0.360372	0.68824
00:19:18.500000	0.114146	0.364255	0.444623

## Sheet: 2G
18h APF	40h APF	75h APF
14.2857	21.2766	3.57143
22.2222	48.9362	3.57143
7.69231	4.25532	8.33333
0	0	3.57143
3.57143	12.766	3.57143
0	41.8605	4.34783
0	10.6383	18.5185
3.57143	38.2979	26.087
3.7037	0	7.40741
0	23.913	26.9231
0	50	17.8571
3.7037	0	10.7143
13.0435	27.6596	0
0	27.6596	16.6667
7.14286	30.7692	41.6667
0	13.3333	70
15.3846	48.9362	9.52381
25.9259	58.8235	34.7826
0	11.1111	31.1111
18.5185	34.7826	23.0769
3.57143	80	28.125
17.8571	0	2.22222
17.8571	0	55.5556
23.0769	8.33333	64.2857
20	31.7073	44.4444
10.7143	16.129	39.3939
13.0435	26.6667	48.8889
18.1818	35.8974	66.6667
10.7143	12.5	11.1111
28.5714	30.7692	71.4286
3.7037	0	25
3.57143	4.34783	0
53.5714	12.5	60
0	44.4444	41.6667
29.1667	17.6471	23.0769
42.8571	89.4737	83.3333
14.8148	33.3333	0
10.7143	9.09091	32.2581
11.1111	33.3333	11.9048
0	37.931	41.9355
0	37.931	60
46.4286	41.4634	30.9524
0	26.087	23.5294
0	46.1538	2.5641
12	13.3333	38.0952
11.1111	33.3333	79.4872
7.69231	10.8108	28.2051
34.6154	75	26.3158
32	12.5	12.8205
17.8571	12.1212	5.12821
0	75	69.2308
18.1818	60	14.7059
0	57.1429	41.0256
26.087	4.7619	30.7692
29.1667	63.6364	50
69.2308	59.2593	45.9459
7.40741	13.6364	7.69231
0	3.44828	0
0	35.2941	88.8889
3.7037	21.4286	16
27.2727	57.1429	12.5
40	43.3333	33.3333
88.8889	0	34.7826
10	17.2414	37.5
14.2857	6.89655	0
56.25	29.6296	12.5
72.2222	21.0526	7.40741
41.6667	16.6667	10.7143
15	80	14.2857
40	3.84615	34.6154
0	20	54.5455
50	63.3333	37.5
17.6471	20	50
28.5714	61.5385	4.16667
7.69231	30	37.5
0	60	30
21.4286	33.3333	7.14286
35.7143	0	12.5
15.3846	34.7826	33.3333
0	36.3636	11.5385
15.3846	3.44828	40
41.6667	8.33333	60
8.33333	18.1818	46.1538
100	12.5	55
50	5	25
37.5	25	80
45.4545	5.26316	55
33.3333	10.7143	77.7778
0	16.6667	22.2222
20	25	50
0	33.3333	25
11.5385	52.381	25
12.5	21.4286	47.3684
11.7647	21.7391	26.6667
33.3333	12.5	16.6667
20	6.66667	15.7895
15.3846	8	0
35	16	0
22.7273	0	42.8571
8.33333	53.3333	5.26316
0	15	9.09091
33.3333	16.6667	8.33333
5.55556	50
3.57143	33.3333
42.8571	27.2727
16.6667	40
0	25
14.8148	40
20	0
16	41.6667
21.7391	100
0	56.25
3.84615	0
0	53.3333
22.2222	22.5806
0	4.16667
36.1111	14.7059
0	30
0	0
3.0303	48.3871
3.7037	0
36.1111	21.0526
0	26.9231
0	37.5
22.2222	35.4839
0	14.2857
8.33333	17.1429
0	25.7143
0	0
20	62.5
3.0303	25
0	26.6667
0	46.6667
7.14286	44.4444
36.1111	30.7692
16.6667	6.66667
16.6667	12.1212
0	0
6.66667	18.75
3.84615
17.6471
9.09091
0
18.75
0
4
10
3.125
21.875
0
0
0
3.125
5
0
22.7273
6.25
6.25
0
6.66667
3.125
25
6.25
0
12.5
31.25
29.6296
0
18.5185
6.66667
25
23.0769
7.14286
21.0526
11.7647
20
6.66667
27.2727
0
28.5714
17.2414
42.8571
100
0
0
0
4
8.33333
25
4.34783
10.3448
0
0
3.125
0
0
69.2308
3.125
0
0
0
0
40
0
27.2727
0
3.125
6.25
0
4.34783
3.125
0
48.3871
3.125
22.2222
58.0645
0
3.7037
16.6667
2.77778
8.33333
0
2.77778
0
0
0
2.77778
8.57143
0
0
19.4444
0
13.7931
8.33333
2.77778
5.55556
11.1111
8.33333
2.77778
2.85714
8.33333
0
35.2941
0
2.77778
5.55556
0
0
13.8889
17.6471
0
0
33.3333
0
2.77778
4.34783
0
0
0
8.33333
0
8.57143
2.85714
0
0
0
5.71429
2.77778
5.55556
2.77778
0
11.7647
7.14286
0
0
0
5.55556
0
0
0
0
0
0
37.5
0
9.52381

## Sheet: 2H
18h APF	40h APF	75h APF
3	5	1
5	4	1
2	2	1
0	0	1
1	3	1
0	5	1
0	4	3
1	7	1
1	0	2
0	6	4
0	6	3
1	0	1
3	6	0
0	8	1
2	1	3
0	4	2
4	7	3
4	4	5
0	1	7
3	6	6
1	3	5
3	0	1
3	0	6
2	1	1
3	7	7
3	3	4
2	5	6
1	5	3
2	4	4
2	6	2
1	0	1
1	1	0
6	3	2
0	3	2
3	1	2
6	2	1
3	4	0
3	3	3
1	5	3
0	5	2
0	7	2
4	5	11
0	4	3
0	6	1
1	2	3
3	7	5
2	3	3
5	1	3
6	2	4
3	4	2
0	1	4
3	3	2
0	2	3
5	1	5
3	2	2
3	6	3
2	2	1
0	1	0
0	3	4
1	5	3
3	6	2
1	3	4
2	0	3
1	4	2
2	2	0
4	5	1
3	4	1
4	5	3
3	3	3
1	1	3
0	1	3
2	5	2
3	2	3
2	2	1
1	3	1
0	3	2
2	1	1
3	0	1
2	4	3
0	3	3
1	1	3
3	1	4
1	3	2
1	2	4
1	1	2
3	3	5
6	1	4
1	2	2
0	3	3
1	2	4
0	3	3
3	4	2
2	3	4
2	4	3
4	2	1
4	1	3
4	2	0
3	3	0
4	0	2
1	4	1
0	3	1
3	1	1
1	3
1	2
3	2
1	4
0	1
3	1
1	0
3	2
3	1
0	4
1	0
0	2
4	3
0	1
6	5
0	5
0	0
1	2
1	0
4	2
0	6
0	5
4	3
0	3
3	4
0	5
0	0
2	2
1	1
0	3
0	3
1	4
5	3
1	2
3	3
0	0
1	3
1
4
1
0
4
0
1
3
1
3
0
0
0
1
1
0
2
1
1
0
2
1
1
2
0
4
4
6
0
3
1
3
4
1
3
2
2
1
2
0
2
3
2
1
0
0
0
1
2
2
1
1
0
0
1
0
0
2
1
0
0
0
0
4
0
1
0
1
2
0
1
1
0
3
1
1
3
0
1
4
1
1
0
1
0
0
0
1
3
0
0
2
0
3
1
1
1
3
2
1
1
3
0
3
0
1
2
0
0
4
4
0
0
3
0
1
1
0
0
0
1
0
2
1
0
0
0
2
1
2
1
0
2
2
0
0
0
2
0
0
0
0
0
0
4
0
2

## Sheet: 2I
18h APF	40h APF	75h APF
1.05556	0.803333	0.791667
0.8325	2.41778	0.525
0.95	1.29889	3.19556
0.965	2.30958	0.791667
0.555	1.36	1.85
0.791667	0.556667	1.4
0.927778	0.401667	0.893333
1.665	0.953333	3.595
0.643333	0.906667	0.791667
0.555	0.556667	1.9425
0.791667	1.81333	3.595
0.643333	1.002	0.791667
0.556667	0.803333	1.005
0.643333	0.885238	3.29542
0.791667	1.446	0.791667
1.50111	0.794444	0.74
0.555	4.175	1.34
0.791667	0.502083	2.99583
0.555	1.088	0.888
1.11333	1.03286	3.255
0.791667	1.81333	1.78667
1.9425	1.11333	1.11
0.791667	0.649444	1.925
1.20611	0.762667	3.83467
0.74	0.736389	0.791667
0.791667	1.002	3.015
0.643333	2.04111	1.31944
0.791667	1.47278	0.8325
0.556667	1.33467	1.75
0.643333	0.476667	0.65625
1.38542	0.742222	3.29542
0.556667	0.835	4.75
1.80917	0.870278	0.999
1.665	0.652708	0.525
1.31944	3.92889	0.791667
0.555	1.60667	3.54375
1.60833	1.002	8.38833
1.11	0.6025	0.555
1.11333	1.31976	1.3125
1.28667	0.953333	0.67
0.791667	1.39167	1.38542
1.28667	1.13333	2.3125
0.74	1.00417	1.34
1.31944	0.906667	1.31944
0.556667	0.556667	4.995
1.31944	0.401667	2.8
0.8325	1.45067	0.67
1.1875	0.742222	2.375
0.643333	0.906667	1.26
0.791667	1.07111	0.893333
0.643333	0.476667	1.58571
0.555	0.906667	0.525
0.791667	1.90667	2.01
5.14667	1.29889	1.59778
0.555	7.25333	2.975
1.1875	0.635556	2.99583
0.643333	0.906667	1.80375
0.555	1.11333	1.34
1.58333	1.27111	1.59778
1.1875	0.906667	2.035
3.16667	1.48444	1.19833
0.835	1.43	1.48
2.22	3.44533	0.525
0.791667	2.26667	1.005
0.643333	3.62667	0.69375
0.791667	0.556667	2.69625
0.555	0.906667	1.59778
1.97917	0.742222	0.791667
0.555	4.05167	3.15
1.60833	0.906667	1.19833
1.84722	1.11333	1.3875
0.857778	1.81333	0.555
1.58333	1.31083	1.665
1.05556	1.81333	0.893333
1.07222	1.20889	1.3875
0.69375	0.906667	0.8325
0.791667	0.476667	2.775
1.58333	0.906667	0.67
0.643333	1.20889	2.01
1.71556	1.36	1.005
2.57292	0.906667	0.67
0.556667	1.81333	1.85
0.965	0.572	1.19833
0.8325	1.04867	0.925
2.375	0.749048	3.6075
0.791667	1.62067	0.67
1.28667	0.906667	1.7975
2.22	1.36	1.19833
0.791667	1.20889	1.34
0.555	0.715	0.67
1.425	1.43	1.665
1.05556	2.72	1.19833
1.31944	1.51111	1.19833
0.857778	0.476667	0.655909
0.555	2.49333	0.7
1.05556	0.680952
0.643333	0.635556
0.95	1.43
0.556667	0.953333
1.84722	0.906667
0.643333	1.13333
0.555	0.906667
2.375	0.906667
0.643333	0.906667
0.791667	1.20889
1.44733	0.476667
0.965	2.86
3.34	3.81333
0.927778	0.953333
0.791667	1.81333
0.791667	0.476667
0.8325	1.66833
0.555	0.906667
1.58333	0.906667
1.11333	1.81333
0.556667	1.81333
3.16667	2.72
0.791667	2.26667
0.643333	1.81333
0.835	1.81333
0.556667	2.26667
1.1875	4.53333
1.78125	2.04
3.43056	3.62667
0.989583
0.791667
0.555
0.555
1.07222
0.555
0.965
1.58333
0.555
0.791667
9.00667
0.791667
1.58333
0.791667
1.11
0.555
0.643333
1.1875
1.31944
0.791667
0.643333
1.58333
1.31944
1.28667
0.791667
0.643333
1.93
0.555
3.16667
1.58333
0.791667
0.643333
1.31944
2.895
1.24875
0.643333
1.58333
0.555
0.791667
1.93
1.93
0.643333
0.643333
0.791667
1.1875
0.791667
0.643333
0.643333
3.21667
1.78125
0.643333
2.57333
0.989583
3.86
0.791667
1.84722
0.643333
0.989583
0.791667
1.31944
0.791667
0.791667
1.58333
0.791667
1.05556
0.791667
1.05556

## Sheet: 2J
18h APF					40h					75h
Track length	Persistance	Euclidean distance	ShapeFactor	Average speed	Track length	Persistance	Euclidean distance	ShapeFactor	Average speed	Track length	Persistance	Euclidean distance	ShapeFactor	Average speed
90.4867	0.286184	25.8958	0.283028	6.2585	33.9443	0.35728	12.1276	0.281127	2.31215	55.8933	0.730023	40.8034	0.169357	3.86423
78.38	0.385528	30.2177	0.306589	5.46981	28.0498	0.6062	17.0038	0.379176	1.91064	92.7933	0.36844	34.1887	0.232387	6.41534
69.3395	0.235201	16.3087	0.187996	5.0793	36.2671	0.0497475	1.8042	0.2365	2.47037	12.0715	0.38136	4.6036	0.218924	0.834575
49.447	0.320727	15.859	0.188976	3.5555	33.6835	0.506088	17.0468	0.152721	2.29439	31.6041	0.282404	8.92513	0.23349	2.62677
78.7215	0.434866	34.2333	0.209196	5.44476	39.9114	0.711733	28.4062	0.242334	2.7186	55.1049	0.890943	49.0953	0.256267	3.73231
46.8138	0.361585	16.9272	0.186487	3.82788	41.6106	0.0970991	4.04035	0.376121	2.93828	49.5403	0.294934	14.6112	0.3022	4.15484
39.378	0.163943	6.45576	0.233522	2.72358	42.4518	0.276285	11.7288	0.237961	2.89165	40.9843	0.308849	12.658	0.207915	2.86735
49.6674	0.060573	3.00851	0.139706	3.52139	25.0822	0.107644	2.69996	0.35864	1.7085	24.0089	0.389432	9.34981	0.316026	1.64617
61.4737	0.561585	34.5227	0.205099	4.22463	19.3021	0.434644	8.38953	0.222218	1.31478	22.1112	0.508439	11.2422	0.236381	1.52868
54.9614	0.202679	11.1395	0.235486	3.88936	90.3947	0.319335	28.8661	0.292925	6.18964	24.2917	0.375758	9.12777	0.192281	1.67942
49.3497	0.369596	18.2394	0.290818	3.47338	43.5576	0.105716	4.60473	0.398501	2.93594	73.0249	0.238328	17.4039	0.211789	5.13948
54.0961	0.250159	13.5326	0.218606	3.74155	19.9308	0.274999	5.48096	0.147447	1.35761	65.563	0.253228	16.6024	0.315085	4.4702
74.0049	0.192801	14.2682	0.234854	4.79828	37.2685	0.365981	13.6396	0.297427	2.53858	32.2331	0.873226	28.1468	0.283297	2.20542
20.284	0.157029	3.18518	0.266868	1.41199	68.2985	0.030128	2.05769	0.312907	4.65222	58.2581	0.213603	12.4441	0.317697	3.86319
61.4124	0.328064	20.1472	0.23116	4.29151	34.6565	0.313506	10.865	0.250102	2.25072	54.5841	0.308488	16.8385	0.198177	3.72165
56.5078	0.396442	22.4021	0.238782	3.62245	31.6186	0.370522	11.7154	0.406869	2.15373	67.7143	0.824377	55.822	0.403749	4.61688
50.6625	0.510054	25.8406	0.229973	3.50407	97.4964	0.51141	49.8606	0.361641	6.74764	54.086	0.553883	29.9574	0.36528	3.68768
62.0348	0.267081	16.5683	0.317085	4.29063	24.7787	0.614673	15.2308	0.196752	2.0527	52.6511	0.232312	12.2315	0.323071	3.43079
68.9937	0.188998	13.0397	0.259115	4.77195	44.1499	0.0464455	2.05056	0.350959	3.01691	54.5049	0.0884809	4.82264	0.374322	3.71624
57.6832	0.714951	41.2406	0.259686	3.98965	48.9829	0.318293	15.5909	0.297705	3.73256	48.4751	0.161529	7.83017	0.20579	3.30512
35.4456	0.181926	6.44846	0.28618	2.45159	45.9271	0.33997	15.6138	0.330955	3.58026	72.1025	0.85231	61.4537	0.299376	5.70042
48.0857	0.196278	9.43817	0.303503	3.32584	45.5853	0.567482	25.8688	0.365254	2.89367	80.2891	0.143374	11.5113	0.254489	3.60073
70.1321	0.346502	24.3009	0.210791	4.93462	52.6059	0.201304	10.5898	0.318341	3.97469	52.4455	0.387395	20.3171	0.327792	6.05969
50.6472	0.0928007	4.7001	0.179223	3.50301	47.4363	0.263539	12.5013	0.298655	3.3114	60.0204	0.112669	6.76242	0.313507	4.60018
83.2611	0.12832	10.684	0.375448	5.75875	38.206	0.142622	5.44902	0.361563	3.43605	23.0253	0.670848	15.4465	0.188763	2.12089
70.1014	0.53076	37.2071	0.364052	4.91894	51.0371	0.0770987	3.93489	0.331188	2.89359	38.5907	0.957126	36.9362	0.55889	2.90227
40.9493	0.435166	17.8197	0.380983	2.83225	35.2679	0.242049	8.53655	0.245355	2.44963	42.4178	0.977111	41.4469	0.325251	2.12043
41.6542	0.394374	16.4273	0.216211	2.9748	30.2867	0.2316	7.0144	0.357205	3.0616	30.9695	0.778249	24.102	0.312952	3.69718
48.8574	0.429776	20.9977	0.277137	3.37922	41.0493	0.0411015	1.68719	0.34656	3.20402	54.0357	0.119676	6.46678	0.248994	2.80792
43.9974	0.500796	22.0337	0.390989	3.04307	26.565	0.0474907	1.26159	0.349549	1.83692	41.0389	0.952334	39.0828	0.227602	2.63927
49.1891	0.465479	22.8965	0.241675	4.37242	37.1902	0.281862	10.4825	0.391027	2.54133	38.5739	0.949067	36.6092	0.452798	1.84228
63.1306	0.397219	25.0767	0.262899	4.17446	45.6376	0.561308	25.6167	0.377218	3.27528	39.5311	0.97564	38.5681	0.333815	3.56139
58.32	0.195636	11.4095	0.282584	5.18574	31.9204	0.959565	30.6297	0.264001	2.90218	52.0511	0.514435	26.7769	0.331778	2.29611
76.655	0.218348	16.7374	0.317294	3.66447	39.6317	0.181655	7.1993	0.329549	2.66779	33.5108	0.887058	29.726	0.368458	2.82447
51.0914	0.194735	9.94931	0.313068	4.16674	32.8632	0.286314	9.40919	0.283388	2.26784	35.9719	0.724103	26.0474	0.241924	2.87989
60.2436	0.485729	29.262	0.232393	4.02167	35.9156	0.110912	3.98346	0.288031	1.33301	39.5736	0.368151	14.5691	0.374296	4.97811
53.4886	0.156456	8.36864	0.159958	3.402	26.5961	0.246587	6.55825	0.45548	1.90177	51.4335	0.215161	11.0665	0.207924	2.33361
52.0446	0.470066	24.4644	0.304356	5.83878	61.6912	0.499887	30.8386	0.442234	3.30574	37.3584	0.693736	25.9169	0.215878	3.39864
82.923	0.160134	13.2788	0.312718	5.17752	46.6691	0.410851	19.1741	0.254417	2.01556	54.1878	0.148882	8.06761	0.290859	3.51203
37.3533	0.455199	17.0032	0.272105	3.79851	29.1908	0.315233	9.2019	0.177402	3.12569	37.4635	0.811932	30.4178	0.343136	2.4351
56.0121	0.402859	22.565	0.214514	3.04433	41.7486	0.960047	40.0806	0.346953	2.92949	34.2325	0.352607	12.0706	0.271139	2.1239
60.7714	0.150047	9.11855	0.2292	2.68607	42.7628	0.574735	24.5773	0.277698	3.27759	34.9337	0.974902	34.0569	0.328769	2.68315
70.0425	0.166852	11.6868	0.222358	3.25289	44.7373	0.256933	11.4945	0.381699	2.53927	42.7678	0.966392	41.3304	0.436891	0.96531
48.6363	0.179692	8.73958	0.208651	2.15376	36.8194	0.22123	8.14554	0.350989	2.25666	38.2349	0.789841	30.1995	0.387083	2.32878
38.5078	0.51554	19.8523	0.350622	4.43681	38.6603	0.634686	24.5371	0.262736	3.00447	13.7557	0.226651	3.11774	0.276489	2.15809
59.7303	0.486913	29.0835	0.258081	3.22098	46.4254	0.0561408	2.60636	0.26974	3.51468	34.0942	0.979193	33.3848	0.488081	2.73322
46.7634	0.291865	13.6486	0.238448	4.75145	48.2977	0.172447	8.3288	0.315409	3.20956	33.1851	0.953617	31.6458	0.38924	1.0593
49.185	0.637805	31.3704	0.250124	3.0953	40.3234	0.502932	20.2799	0.285664	1.85726	29.642	0.66355	19.6689	0.50622	3.22171
37.5147	0.322428	12.0958	0.195876	3.66019	26.9303	0.0613503	1.65218	0.305421	2.05722	41.1533	0.948748	39.044	0.292324	3.04763
36.3263	0.294607	10.702	0.349285	3.35773	29.8296	0.389125	11.6075	0.534594	1.94481	15.095	0.643588	9.71497	0.434201	4.57187
64.1482	0.433225	27.7907	0.227837	2.57147	25.3027	0.343687	8.69621	0.210684	4.30622	62.2256	0.111204	6.91971	0.39721	3.37537
52.2151	0.427335	22.3133	0.150196	2.39223	38.1024	0.131493	5.0102	0.42516	3.23315	50.946	0.134893	6.87228	0.294193	2.18208
47.6847	0.381012	18.1685	0.252487	1.81688	44.8705	0.429725	19.282	0.281637	4.05214	30.4152	0.047007	1.42973	0.190836	3.22764
51.0834	0.660743	33.753	0.289323	2.69141	41.3484	0.759127	31.3887	0.327139	2.264
37.501	0.57993	21.748	0.131043	2.03155	24.766	0.408944	10.1279	0.350761	3.36724
35.2265	0.163978	5.77636	0.230427	1.56194	49.4568	0.505628	25.0068	0.223104	4.01517
41.5223	0.284436	11.8104	0.185468	3.14434	49.3232	0.421371	20.7834	0.209375	4.03555
40.8733	0.196734	8.04118	0.336802	2.30883	51.7021	0.439486	22.7223	0.274552	2.24667
34.5986	0.473438	16.3803	0.14223	1.47907	32.2959	0.844495	27.2737	0.249122	2.64146
26.4962	0.365694	9.6895	0.357438	3.31869	34.3367	0.566032	19.4357	0.177758	4.66548
34.7037	0.181813	6.30959	0.136744	2.65764	66.3968	0.0637731	4.23433	0.317161	3.10287
37.4937	0.355272	13.3205	0.194107	4.30197	43.7808	0.3703	16.212	0.240536	3.12803
43.6847	0.426855	18.6471	0.177101	2.84552	46.8878	0.520716	24.4152	0.237719	3.14292
29.6267	0.295466	8.75371	0.378181	2.59957	52.0929	0.688211	35.8509	0.238711	2.84437
22.7782	0.0949675	2.16319	0.184099	3.02009	35.7789	0.420955	15.0613	0.304965	3.1407
45.855	0.0719185	3.29782	0.224198	3.41575	40.1096	0.60953	24.448	0.30584	3.62311
33.6704	0.0281305	0.947165	0.304651	3.17143	43.5347	0.329192	14.3313	0.403857	3.24074
21.5698	0.136271	2.93934	0.195557	2.01402	31.4051	0.387433	12.1674	0.306018	3.83356
48.3976	0.227172	10.9946	0.241489	2.96595	54.9913	0.227262	12.4974	0.293454	2.23719
56.2344	0.175627	9.87626	0.176516	3.25362	35.9918	0.570428	20.5307	0.204365	4.18243
34.7573	0.483573	16.8077	0.099897	3.83178	49.3513	0.400959	19.7879	0.218679	3.65322
40.0409	0.136985	5.48499	0.183867	3.00735	46.1177	0.0337738	1.55757	0.277733	2.46855
35.5977	0.233089	8.29741	0.095677	4.18509	33.5395	0.388956	13.0454	0.290089	2.7373
43.8857	0.419703	18.419	0.171917	2.45708	41.6709	0.331921	13.8314	0.405588	1.72711
46.2501	0.182307	8.4317	0.346372	3.74603	22.3104	0.730708	16.3024	0.2664	2.55629
29.3712	0.136079	3.9968	0.256144	1.16406	41.398	0.483235	20.0049	0.319626	1.87012
45.3178	0.0512329	2.32176	0.282004	2.05669	27.6077	0.655981	18.1102	0.354009	2.4395
52.5553	0.262852	13.8142	0.238625	3.75765	34.5553	0.220842	7.63125	0.327468	1.43694
32.6818	0.513579	16.7847	0.235649	1.37306	29.4449	0.998941	29.4137	0.344988	2.07789
42.9189	0.325417	13.9665	0.287491	2.26823	32.3176	0.790722	25.5542	0.186475	3.31716
35.7044	0.425241	15.183	0.120645	3.08407	34.3982	0.149641	5.1474	0.344161	2.21074
32.4714	0.74877	24.3136	0.290268	2.21784	33.9843	0.467497	15.8876	0.314131	1.9414
54.4345	0.544183	29.6223	0.177687	2.96843	28.8468	0.0887496	2.56015	0.183801	3.15781
16.4364	0.136393	2.24181	0.250411	1.59929	46.0027	0.356162	16.3844	0.323324	2.49316
29.9549	0.652093	19.5334	0.218094	1.31441	38.8722	0.147857	5.74754	0.362419	2.31746
30.661	0.219344	6.72529	0.199097	2.10324	33.4626	0.465534	15.578	0.120244	1.35205
54.6034	0.49058	26.7873	0.33323	3.41397	19.141	0.0557591	1.06728	0.411935	1.45361
19.7675	0.499887	9.88151	0.07821	2.95814	46.3968	0.239636	11.1183	0.307762	3.34184
34.3759	0.58019	19.9446	0.181321	0.9609	35.7029	0.441954	15.779	0.370041	3.26018
44.8154	0.346587	15.5325	0.212543	4.03885	50.5726	0.300227	15.1833	0.341801	2.65163
42.3371	0.545046	23.0757	0.187814	5.50247	46.0468	0.458698	21.1216	0.2588	3.26159
19.1	0.481426	9.19522	0.267013	1.994	47.5261	0.371924	17.6761	0.246378	3.44186
30.5628	0.493232	15.0745	0.166767	3.62967	50.1528	0.402635	20.1932	0.315676	1.48466
49.6093	0.213664	10.5997	0.137876	3.79854	21.6336	0.0992468	2.14707	0.17274	2.41612
41.5714	0.272294	11.3196	0.228711	3.58654	22.668	0.964462	21.8624	0.221996	2.59151
27.4133	0.114916	3.15022	0.196971	3.40756	41.3453	0.503984	20.8374	0.422825	1.76543
13.9631	0.542748	7.57843	0.299815	2.82903	29.4648	0.709762	20.913	0.351823	5.42398
58.6895	0.556931	32.686	0.304732	1.92484	75.7354	0.0755768	5.72384	0.223246	3.83341
56.6769	0.25893	14.6753	0.186306	2.45581	56.9811	0.0150601	0.858141	0.24244	2.92877
79.9578	0.290492	23.2271	0.245551	2.61178	43.6573	0.0213108	0.930374	0.152576	3.68334
46.4701	0.329264	15.3009	0.382692	2.32024
25.4171	0.207712	5.27944	0.349245	2.33014
52.7437	0.304511	16.061	0.163306	5.07426
54.8678	0.0595914	3.26965	0.284012	2.40643
49.5162	0.174371	8.6342	0.316365	1.39353
37.6828	0.715147	26.9487	0.305712	3.37425
27.8414	0.15645	4.3558	0.246152	1.10088
23.0175	0.516033	11.8778	0.267708	4.16246
40.1703	0.770621	30.9561	0.106282	4.11647
37.0924	0.653412	24.2366	0.267349	2.78065
90.4287	0.284486	25.7257	0.215672	3.59584
43.994	0.352712	15.5172	0.196788	3.36191
60.6664	0.372779	22.6152	0.219462	1.92972
49.092	0.657194	32.2629	0.207129	1.67731
22.7125	0.378676	8.6007	0.196629	2.05125
59.8175	0.166235	9.94378	0.236236	2.51501
52.2521	0.126839	6.6276	0.217944	2.45073
48.4121	0.572746	27.7278	0.193899	2.1533
24.3735	0.303211	7.39031	0.221925	1.39747
29.7432	0.70374	20.9315	0.318355	2.05268
36.2742	0.467439	16.956	0.162217	2.28684
29.2712	0.463643	13.5714	0.130092	1.602
36.5282	0.249969	9.13091	0.157253	1.78324
35.6122	0.521335	18.5659	0.279766	3.05643
54.3576	0.286416	15.5689	0.222511	4.09497
24.7535	0.323028	7.99607	0.201517	2.88192
29.857	0.224745	6.71021	0.196575	2.10363
20.307	0.408384	8.29304	0.253494	2.3251
29.797	0.540634	16.1093	0.382951	4.64568
33.2306	0.461811	15.3463	0.182979	2.40113
23.7656	0.795811	18.9129	0.433806	1.82257
39.9835	0.61598	24.629	0.221837	4.6367
59.7182	0.145711	8.70162	0.219881	2.83397
42.028	0.325804	13.6929	0.150945	1.58687
30.6779	0.516597	15.8481	0.224443	2.43749
33.9077	0.273639	9.27845	0.20603	2.1143
67.7495	0.385257	26.101	0.172738	3.80175
35.0165	0.268874	9.41503	0.191955	2.53013
37.6868	0.504275	19.0045	0.1751	2.38631
26.5792	0.151687	4.03173	0.192931	2.8677
68.5141	0.317192	21.7321	0.257528	2.37403
65.9974	0.471729	31.1329	0.2574	2.82692
41.3287	0.486152	20.092	0.135844	2.96899
22.7307	0.473864	10.7712	0.068811	2.77896
35.5467	0.308654	10.9716	0.249997	4.42025
30.8335	0.517607	15.9596	0.156843	2.98002
53.4046	0.285464	15.2451	0.220472	2.55123
36.8978	0.621464	22.9306	0.171085	1.25945
34.8003	0.336271	11.7023	0.202537	3.1618
41.8206	0.263654	11.0262	0.221688	2.54082
34.6213	0.417016	14.4377	0.27422	3.0681
41.2259	0.168722	6.95571	0.224259	3.23832
43.2978	0.573299	24.8226	0.229764	3.71463
45.2921	0.279625	12.6648	0.238856	3.56476
64.4619	0.210305	13.5566	0.248114	3.01249
43.4586	0.421618	18.3229	0.147148	2.73157
37.1429	0.283059	10.5136	0.354961	3.71392
17.7509	0.617219	10.9562	0.106322	3.4052
46.1096	0.107344	4.94957	0.149702	2.14252
37.0536	0.0588766	2.18159	0.178234	2.56936
44.7431	0.236443	10.5792	0.142209	2.79929
54.1717	0.445914	24.1559	0.275112	3.82905
60.822	0.465409	28.3071	0.284284	2.71112
43.9321	0.21425	9.41245	0.16788	3.11764
39.8354	0.258784	10.3088	0.174257	4.60726
54.1614	0.337902	18.3012	0.345604	2.27799
49.6592	0.397656	19.7473	0.16479	4.41233
31.2451	0.170517	5.32782	0.178109	1.93504
65.6789	0.0237054	1.55695	0.220992	4.4883
33.2566	0.268074	8.91522	0.185356	5.21808
64.3465	0.152456	9.80998	0.173154	3.02282
41.6288	0.145717	6.06603	0.117394	2.06772
62.245	0.22945	14.2821	0.248526	3.1604
40.7683	0.253474	10.3337	0.162765	3.00418
61.4727	0.42389	26.0577	0.226844	2.44558
42.3903	0.198744	8.42483	0.205089	2.31924
52.147	0.478054	24.9291	0.154066	1.93768
67.9433	0.258826	17.5855	0.279849	2.80071
68.8458	0.153597	10.5745	0.200386	2.67183
39.8966	0.459638	18.338	0.20212	3.51717
47.1758	0.364862	17.2127	0.186296	1.39774
30.1542	0.619632	18.6845	0.223066	5.07465

## Sheet: 2M
Pulse length (min)
2.58
2.58
3.57
2.58
2.09
1.05
1.4
5.39
2
2.2
0.47
0.56
4.56
3.57
7.54

## Sheet: 2N
Pulse start	Pulse end
7.38	0.22
2.82	2.82
0.87	2.61
0	1.52
7.33	0.72
2.86	0
1.01	0
11.97	5.05
11.29	4.88
9.15	7.02
11.11	7.84
0.49	1.46
6.58	5.14
5.23	4.73
2.64	4.79

## Sheet: 2O
No pulse	During pulse
1.32895	3.04795
1.3438	6.71592
3.53699	2.91134
1.94753	5.34653
3.94004	7.38092
8.81796	2.51823
4.87522	4.85995
1.90051	1.21962
0.302134	1.84415
0.0325	0.0995
0.4	0.4485
1.24003	8.57885
0.5625	1.8642
0.826	1.56975
0.666	2.1705

[truncated: 6 more sheets: 2P, 2T, 2U, 2W, 2X, 2Y]
