# Supplementary material for: Immune cells adapt to confined environments in vivo to optimise nuclear plasticity for migration
Source: EMBO Rep. 2025 Feb 6;26(5):1238–68. doi: 10.1038/s44319-025-00381-0 (PMC11894099; doi:10.1038/s44319-025-00381-0)
Supplement: Supplementary file 17 — Source data Fig. 3 [file 44319_2025_381_MOESM17_ESM.zip]

Archive with 43 entries (42 files):
- EMBOR-2024-59495-T_SourceData_Figure3/
- EMBOR-2024-59495-T_SourceData_Figure3/EMBOR-2024-59495-T_SourceData_Figure3.xlsx
- __MACOSX/EMBOR-2024-59495-T_SourceData_Figure3/._EMBOR-2024-59495-T_SourceData_Figure3.xlsx
- EMBOR-2024-59495-T_SourceData_Figure3/3J iii.tif
- __MACOSX/EMBOR-2024-59495-T_SourceData_Figure3/._3J iii.tif
- EMBOR-2024-59495-T_SourceData_Figure3/3C i.tif
- __MACOSX/EMBOR-2024-59495-T_SourceData_Figure3/._3C i.tif
- EMBOR-2024-59495-T_SourceData_Figure3/3F vi.tif
- EMBOR-2024-59495-T_SourceData_Figure3/3K iii.tif
- __MACOSX/EMBOR-2024-59495-T_SourceData_Figure3/._3K iii.tif
- EMBOR-2024-59495-T_SourceData_Figure3/.DS_Store
- __MACOSX/EMBOR-2024-59495-T_SourceData_Figure3/._.DS_Store
- EMBOR-2024-59495-T_SourceData_Figure3/3B ii.tif
- __MACOSX/EMBOR-2024-59495-T_SourceData_Figure3/._3B ii.tif
- EMBOR-2024-59495-T_SourceData_Figure3/3N ii.tif
- __MACOSX/EMBOR-2024-59495-T_SourceData_Figure3/._3N ii.tif
- EMBOR-2024-59495-T_SourceData_Figure3/3B i.tif
- __MACOSX/EMBOR-2024-59495-T_SourceData_Figure3/._3B i.tif
- EMBOR-2024-59495-T_SourceData_Figure3/3J ii.tif
- __MACOSX/EMBOR-2024-59495-T_SourceData_Figure3/._3J ii.tif
- EMBOR-2024-59495-T_SourceData_Figure3/3F ii.tif
- EMBOR-2024-59495-T_SourceData_Figure3/3F i.tif
- EMBOR-2024-59495-T_SourceData_Figure3/3J i.tif
- __MACOSX/EMBOR-2024-59495-T_SourceData_Figure3/._3J i.tif
- EMBOR-2024-59495-T_SourceData_Figure3/3F iv.tif
- EMBOR-2024-59495-T_SourceData_Figure3/3C ii.tif
- __MACOSX/EMBOR-2024-59495-T_SourceData_Figure3/._3C ii.tif
- EMBOR-2024-59495-T_SourceData_Figure3/3O ii.tif
- __MACOSX/EMBOR-2024-59495-T_SourceData_Figure3/._3O ii.tif
- EMBOR-2024-59495-T_SourceData_Figure3/3F v.tif
- EMBOR-2024-59495-T_SourceData_Figure3/3N i.tif
- __MACOSX/EMBOR-2024-59495-T_SourceData_Figure3/._3N i.tif
- EMBOR-2024-59495-T_SourceData_Figure3/3D.tif
- __MACOSX/EMBOR-2024-59495-T_SourceData_Figure3/._3D.tif
- EMBOR-2024-59495-T_SourceData_Figure3/3K ii.tif
- __MACOSX/EMBOR-2024-59495-T_SourceData_Figure3/._3K ii.tif
- EMBOR-2024-59495-T_SourceData_Figure3/3E.tif
- EMBOR-2024-59495-T_SourceData_Figure3/3K i.tif
- __MACOSX/EMBOR-2024-59495-T_SourceData_Figure3/._3K i.tif
- EMBOR-2024-59495-T_SourceData_Figure3/3N iii.tif
- EMBOR-2024-59495-T_SourceData_Figure3/3O i.tif
- __MACOSX/EMBOR-2024-59495-T_SourceData_Figure3/._3O i.tif
- EMBOR-2024-59495-T_SourceData_Figure3/3F iii.tif
