# Supplementary material for: Immune cells adapt to confined environments in vivo to optimise nuclear plasticity for migration
Source: EMBO Rep. 2025 Feb 6;26(5):1238–68. doi: 10.1038/s44319-025-00381-0 (PMC11894099; doi:10.1038/s44319-025-00381-0)
Supplement: Supplementary file 17 — Source data Fig. 3 [file 44319_2025_381_MOESM17_ESM.zip › EMBOR-2024-59495-T_SourceData_Figure3/EMBOR-2024-59495-T_SourceData_Figure3.xlsx]

## Sheet: 3G
18h APF	40h APF	75h APF
76.3267	12.9933	54.43
43.6567	20.2133	39.6433
36.8033	34.0533	35.2433
102.167	52.7167
102.96	80.7667	28.6267
29.8533	18.1367	22.98
32.7733	33.0467
27.8967	40.74	65.1667
30.54	30.4267	34.16
24.32	29.8567	176.503
16.2033	20.37	30.96
74.85	71.8333	100.537
33.86	41.5033	17.0967
126.897	20.0867	147.527
27.92	33.9467	20.0533
31.48	34.15	24.5233
48.9567	79.74
75.4933	23.0133	35.6067
36.385	69.6333	47.8067
174.643	22.16	129.08
25.6533	18.6633	31.89
22.5567	39.8333
45.7367	14.18	21.89
39.4233	36.18	29.0167
24.06	23.2667
20.1067	34.58	83.4333
165.943	81.7333	91.2967
77.3467	23.5833
36.6233	26.8867	28.0633
51.0533	30.8133
24.28	52.5467	38.7933
23.8833	18.82	65.74
137.08	22.5433	72.67
72.13	45.2	48
21.2667	14.3467	43.8567
114.333	38.49	181.663
21.8167	10.09	24.2667
15.9333		51.9067
25.9467	46.57	24.6833
116.45	62.22	32.4933
17.3333	83.02	212.88
61.6667	236.143	36.74
59.9967	50.3033	66.6433
137.757	147.637	19.6733
141.327	68.7567	30.7167
80.51	84.3067	34.42
24.64	79.9233
42.8567	220.62	17.2933
138.62	66.04	30.2567
21.7467	193.373	56.16
39.87	55.6567	49.5933
54.8367	140.917	35.14
49.1733	27.5433	64.62
62.8667	42.31	20.96
82.9933	67.9367	20.3567
69.88	46.3367	17.69
49.4033	61.1667	25.4833
131.673	48.43	18.4667
	153.167	19
38.8633	38.8933	15.1067
59.64	31.99	15.0567
131.033	49.83	28.61
91.41	28.43	12.1633
168.71	102.483	13.4133
108.917	20.0967	12.2467
97.1833	47.3533	17.1567
232.84	50.22	9.11
187.253	31.2333	14.78
225.477	35.5133	13.8167
105.163	79.85	14.5667
43.4067	31.8433	17.76
13.6767	54.7867	34.7333
92.8433	42.27	23.6733
110.433	54.0167	13.46
214.673	20.07	14.17
86.9333	72.7167	15.6667
49.6133	73.5267	48.9267
39.8567	65.0133	15.6167
24.4467	62.3633	86.9867
45.7333	47.6867	17.7133
43.69	27.5433	13.4233
86.91	28.86	14.06
21.5367		12.0833
35.08	224.673	12.4633
50.4	148.507	17.4767
41.62	113.457
98.0667	113.457	245.067
67.25	75.9667	34.98
51.72	180.923	253.97
34.73	149.08	109.873
86.4133	44.0667	74.2467
23.1833	118.04	195.253
93.1033	69.4033	49.9433
107.49	24.9	53.6167
56.35	90.13	35.2267
44.95	77.11	28.7267
58.3967	28.6233	32.65
21.97	20.14	96.7167
45	81.71	78.2767
39.0567	139.93	65.3833
97.3867	51.2933	59.76
11.6	59.4367	133.553
49.3333	41.1133	98.9167
50.57	68.56	81.28
114.653	39.3033	210.083
70.5	18.5333	156.843
44.8967	107.747	42.8367
93.2867	85.9633	59.8867
53.0267	31.0633	43.0867
65.0967	41.03	58.81
50.7	52.1967	33.6767
153.097	124.947	68.1733
37.2467	191.31	66.2367
93.0833	232.247	69.1133
53.4133	86.3967	33.1667
122.63	76.7233	168.693
226.15	63.2333	234.683
68.5767	20.84	82.4067
154.227	45.3067	64.6433
64.43	67.6167	25.4
66.3133	14.2733	30.77
19.0133	76.3467	43.7867
40.6933	42.8767	71.1667
67.93	76.3467	43.5033
110.413	68.5233	23.35
88.9933	121.193
25.63	40.42
78.5867	61.7267
45.6367	81.29
77.44	86.19
33.4167	170.143
39.5167	126.403
56.4	84.47
77.36	155.94
54.2033	39.93
53.74	48.7267
46.19	184.423
48.3467	68.2267
157.467	64.3533
105.08	88.28
54.95	195.573
40.1767	35.8733
53.9533	101.627
123.943	73.95
34.5133	128.56
56.6167	173.667
118.143	137.67
	86.6767
24.78
22.5067
24.0833
17.17
27.42
27.8233
19.1567
26.01
17.8633
19.89
20.83
16.14
15.71
18.1633
24.7867
15.7733
20.63
16.7267
27.3733
25.2433
22.25
11.2333
9.62
8.66667
14.3467
28.1367
40.3167
19.9467
19.8933
7.43667
12.5433
25.9167
22.16
24.0967
28.8233
14.1633
18.1733
21.45
25.26
28.8867
36.3833
12.52
15.97
36.2467
9.85667
16.3067
11.62
16.5067
10.66
26.3933
20.1767
13.14
20.3433
15.6567
13.9667
37.6933
22.18
22.83
8.18333
20.3867
13.8767
14.65
21.3767

## Sheet: 3H
18h APF	40h APF	75h APF
89.0067	53.5167	118.41
84.4167	72.4	112.473
187.11	87.7533	134.13
102.53	90.97	170.667
88	131.87	143.39
70.63	95.95	215.777
143.713	125.793	156.377
110.34	84.8433	141.06
75.8067	75.9333	128.813
80.6767	107.69	111.2
65.5867	85.0733	152.22
53.01	100.827	103.553
56.42	54.7567	143.95
65.9267	60.1667	92.4533
59.0067	116.633	88.6967
65.7433	95.01	62.6733
59.7967	91.57	154.673
66.7367	133.687	149.367
69.16	69.13	128.953
31.8867	75.1133	115.07
65.76	72.8433	200.283
68.81	47.47	149.95
91.09	102.603	44.6533
42.2967	116.887	137.65
83.9933	97.06	126.23
44.33	108.027	141.66
76.0733	75.0333	113.213
69.7033	56.1667	145.457
68.1633	103.35	128.263
70.4167	73.8567	167.277
63.6633	117.793	134.427
80.9733	57.97	127.61
63.35	121.02	127.277
58.9133	82.5167	110.97
87.2067	92.0733
51.3667	59.8667	141.73
57.3933	27.78	86.38
65.3733	62.0833	19.03
67.5233	59.6933	27.9733
65.4633	51.35	124.637
59.79		62.2233
52.58	143.407	81.9833
63.1333	129.93	93.4167
55.3033	124.24	94.5833
55.0967	107.493	82.16
84.5667	94.2233	176.807
37.63	114.373	89.47
36.41	79.8767	45.7133
30.7267	111.38	105.61
34.11	88.9933	116.087
34.5967	103.397	170.95
28.3567	111.533	159.893
27.8467	73.4333	113.443
34.4867	82.44	100.133
28.78	64.9433	101.733
76.0167	61.4267	75.4533
83.45	101.217	84.0733
73.32	120.5	84.2833
73.66	83.7467	135.48
50.72	125.207	139.397
87.92	85.3767	85.52
72.9967	165.107	123.597
45.7833	78.6433	152.867
38.39	114.323	75.7833
36.04	78.71	68.68
48.8933	98.1967	110.063
30.1867	61	70.7933
34.2333	73.1733	147.657
	97.0067	91.0867
124.567	63.3033	44.5933
118.677	105.017	84.1767
145.973	73.8167	138.427
142.91	71.2067	81.1
152.05	102.12	125.267
110.173	91.3833	63.9267
126.727	117.19	85.2833
111.48	74.2533	93.0867
145.747	67.8233	120.993
164.043	88.1067	113.7
127.987	86.6367	106.043
85.3967	43.6533	85.3833
129.82	82.6567	88.7367
88.8467	95.7233	117.68
125.78	112.06	125.497
121.513	55.83	62.1133
126.91	97.4167	116.467
139.64		102.42
124.483	158.017	130
150.917	141.607	113.05
151.797	89.07	65.3667
140.17	84.1633	78.6333
140.667	68.0333	178.92
153.44	130.737	145.737
80.7033	46.8867	106.837
108.593	111.65	80.78
104.197	75.1467	104.907
127.287	62.99	92.86
132.397	157.533	132.777
129.48	117.477	90.1967
155.74	160.393	131.463
136.307	101.433	118.45
71.5933	116.08	135.017
62.0567	117.56	121.007
73.28	145.857	108.117
84.31	144.983	100.64
82.77	151.04	132.39
54.2333	115.69	149.857
75.5667	133.19	79.3633
42.85	154.577	93.06
47.8633	105.363	85.52
52.9833	123.893	89.51
56.7333	123.56	98.7367
60.9067	93.5667	116.083
62.96	76.32	141.397
64.72	104.14	123.557
61.85	108.25	82.3033
64.2867	119.883	98.2133
72.2833	68.9933	70.8167
60.35	96.3167	59.3767
42.9667	86.0733	111.59
53.6933	92.11	93.7667
42.6833	97.99	72.4067
43.71	133.887
44.2033	117.977	49.41
58.33	85.0733	60.3067
58.4233	51.2467	90.25
52.1667	124.51	78.0067
55.95	71.7333	45.29
48.4	75.05	74.14
73.1133	115.327	75.8133
66.49	102.24	64.2367
56.3367	102.54	79.3733
56.21	90.7433	78.11
63.13	71.1833	94.22
	91.89	91.9733
76.3533	135.61	103.68
101.383	139.9	74.7933
45.2767	146.697	42.5667
84.93	114.223	86.0367
76.0433	56.5733	80.53
81.0833	115.61	60.0833
68.35	121.023	87.4333
66.2467	98.5	71.94
80.8167	104.113	81.3567
45.7567	132.573	85.1967
71.8167	131.957	75.85
48.4133	133.703	70.17
46.7033	162.94	68.94
77.96	115.69	60.9333
75.34	124.303	38.8267
74.5567	99.7833	66.7533
72.8	114.16	68.6033
70.6233		92.6367
40.2733		30.72
56.87		54.9033
65.7233		55.73
51.19		54.15
76.9533		85.58
50.3433		72.7833
79.73		75.8033
42.4533		79.2
33.2967		62.58
58.4367		96.5833
55.5933
50.7967
80.0767
80.0733
60.84
56.33
78.12
101.483
45.5
83.73
74.1633
77.5367
38.29
47.72
53.1067
63.71
65
36.46
57.2733
47.8133
67.2733
50.7033
66.63
65.92
57.4067
54.7367
56.9767
44.3533
54.3867
46.2167
35.45
41.9867
46.1267
70.6
62.6533
60.57
60.98
53.6533
53.52
49.51
54.5633
54.9267
60.2133
57.0167
48.12
50.9733
38.82
48.8467
51.0933
56.8633
50.8067
41.1067
40.95
39.28

## Sheet: 3I
18h APF	40h APF	75h APF
1	0.88927	0.599185

## Sheet: 3L
18h APF	40h APF	75h APF
23.7056	23.2289	9.35894
45.3755	21.7108	9.06176
14.3847	16.0957	11.0105
28.6342	7.75081	5.03269
25.2386	13.1585	12.1798
22.8947	13.6063	36.325
42.2629	2.33844	6.13861
26.2945	7.21335	5.82194
62.7714	22.6584	39.6525
17.9618	13.7761	25.0319
28.5877	15.1339	68.7086
29.7449	9.91481	21.8018
64.3847	6.45429	28.9197
32.7604	9.12747	3.37136
17.9407	11.6451	50.6581
56.2168	12.753	55.267
11.1369	9.46693	30.1377
15.1195	8.83517	35.945
39.4121	19.6693	22.6349
11.914	18.7594	14.4647
172.785	7.92054	34.5224
13.9623	5.63395	10.08
19.402	30.2819	12.2139
22.2739	38.3439	14.6255
61.3523	61.2851	18.7179
28.9636	91.2087	26.3912
76.9153	17.0056	14.2016
32.3043	26.001	32.4275
10.9595	-3.43223	28.2035
36.0166	58.9797	38.1714
-4.42183	20.65	96.1813
10.0093	30.4941	142.703
-5.33407	39.0275	23.1026
8.62827	17.9579	49.6204
24.1828	14.3183	62.57
15.829	16.2842	57.6688
30.3615	13.1396	32.6516
25.8848	19.4383	32.4372
34.3695	5.67167	9.60741
12.3152	9.99968	53.021
6.84602	0.65533	30.9318
24.1406	78.7245	114.992
3.34488	27.3919	27.005
26.3367	64.7079	31.229
7.40772	33.832	35.3701
49.3116	85.1222	4.44806
40.0583	23.0874	39.404
20.669	17.1706	39.404
55.7311	36.1233	40.7048
18.1646	76.4709	76.1675
2.81696	47.2828	41.0605
15.5334	91.3266	70.1214
35.5182	7.24635	50.9066
62.8812	71.1481	13.729
23.7689	20.7254	16.433
59.6123	14.752	14.0311
19.951	10.3203	48.8555
24.0983	23.8418	91.5189
22.1514	11.4895	32.2326
38.086	62.8834	21.2951
24.5502	89.4596	58.9501
27.9669	16.982	39.1556
18.4644	50.2105	39.3651
58.7761	50.3143	12.7303
60.0178	25.3221	11.9849
36.5234	48.1691	14.9275
40.903	29.4191	4.59421
214.085		70.7645
31.751		15.8873
18.097		35.6186
135.755		32.3836
33.2081		-2.70878
50.9334
29.0607

## Sheet: 3M
18h APF	40h APF	75h APF
33.8773	43.8025	126.855
8.81024	44.0239	93.5061
26.8387	49.9619	39.0482
53.0386	46.7117	29.1135
58.998	35.553	86.2755
23.2363	37.9486	86.2755
51.1166	39.4098	70.5123
20.1009	58.0564	90.9059
18.9788	42.4121	108.728
74.0307	49.2712	214.574
29.5339	32.3338	123.406
70.6322	58.5214	136.357
99.9997	38.9095	100.004
124.718	24.0179	84.4367
95.5597	19.0496	46.154
64.7265	12.2923	69.8051
77.048	28.902	62.8574
71.9208	29.4068	146.583
52.0346	36.3545	92.3495
41.2272	28.7293	99.0392
49.0066	38.1434	166.194
41.9359	23.3625	128.132
50.6334	53.7125	140.683
29.346	54.8151	182.107
68.9249	26.9625	136.918
43.9116	26.0813	60.7315
69.6766	26.6216	36.265
95.1946	40.0253	91.7463
87.3024	42.111	43.6079
103.371	28.4459	69.6636
120.949	47.1058	73.4911
94.0994	33.0644	75.5795
82.3202	46.4505	172.405
80.5377	39.1397	87.353
74.4817	38.6526	23.0187
67.019	25.8909	70.6496
94.1316	40.1759	144.752
121.056	27.9633	88.9048
84.3549	65.1059	52.1531
84.2154	24.8061	132.346
24.7234	43.3243	94.9663
27.4025	34.7117	84.8902
20.4713	38.4357	49.0578
31.1445	57.8439	228.76
15.9347	34.074	133.673
25.0885	29.0703	186.538
13.6207	24.102	73.9736
18.3667	37.0718	178.446
14.3831	25.2887	142.219
51.7555	163.586	110.713
57.8222	161.244	176.162
62.826	154.726	103.362
34.6558	149.753	69.9798
42.1506	152.149	86.8788
40.846	127.892	107.58
51.1917	107.549	102.605
52.0991	81.7688	204.09
32.4277	116.95	176.487
50.424	128.37	142.094
49.9569	101	89.9241
22.0605	141.57	111.533
52.8561	73.3244	150.377
38.1025	107.514	89.7286
54.8801	127.635	185.182
47.7718	78.9105	150.506
43.2083	110.199	160.058
45.286	75.9569	87.145
46.6175	86.5068	147.132
61.2744	75.8197	91.0182
39.842	98.7017	36.5937
110.308	82.4197	37.2676
65.4996	78.7776	12.8511
42.6446	87.4433	15.1267
48.9905	149.901	22.9771
45.3988	161.576	24.2211
49.6294	142.11	19.1039
90.4271	163.298	32.2462
47.1222	137.684	32.0798
70.0846	125.071	40.8122
60.2919	66.9259	83.0389
82.8463	55.3598	99.8838
62.8367	63.5694	26.9169
65.8218	94.8515	49.9564
49.3932	106.586
31.2627	105.826
51.1058	98.2456
52.2709	76.5901
58.5416	117.18
27.134	72.0779
29.754	87.698
56.6465	56.8365
39.2515	28.8445
60.9469	48.6756
54.7942	41.7191
39.8259	60.0911
42.5533	62.2454
38.4408	8.80079
44.47	29.3249
34.3766	58.6432
56.6303	59.2122
60.2113	104.91
69.3222	105.468
43.9384	66.8727
38.2421	58.021
51.7232	111.844
41.7694	91.8869
	65.6063
	52.3619
	117.277
	107.58
	73.4086
	147.096
	88.3002
	57.2107
	53.7037
	64.1938
	41.0438
	57.9148
	102.089
	86.7415
	56.976
	64.7074
	61.0011
	74.5112
	69.503
	45.0645
	68.4934
	61.5413
	68.675
	86.2677
	103.081
	95.5844
	117.3
	73.6255
	73.6255
	97.9977
	102.195
	95.1371
	88.6146
	65.3982
	61.8159
	51.0424
	89.1681
	83.7703
	60.793
	117.348
	91.1253
	93.1268
	80.2721
	50.9494

## Sheet: 3P
18h hemo	18h epi	75h hemo	75h epi
10.866	27.174	17.545	32.065
14.092	36.845	10.829	33.068
8.023	24.375	17.708	28.283
8.023	36.198	7.368	41.235
5.055	34.804	11.333	32.747
14.469	53.481	12.513	34.068
9.813	39.588	7.98	29.893
6.756	39.588	18.06	26.23
5.992	27.935	9.568	27.017
7.814	31.927	6.726	31.006
5.278	26.825	10.2	25.15
10.583	43.352	8.713	26.907
7.512	34.219	12.249	36.173
12.371	29.698	13.596	25.135
9.888	27.5	9.064	27.031
5.434	35.993	10.127	36.25
4.156	35.367	9.391	27.989
5.326	27.748	12.917	31.317
6	27.748	16.126	33.333
8.257	28.932	6.497	25.767
14.192	43.294	10.055	31.133
6.277	38.889	7.162	31.21
4.98	30.217	7.181	35.517
6.202	29.278	5.816	21.204
5.817	36.954	13.893	22.552
5.316	37.468	10.67	21.385
3.895	26.131	11.826	37.704
5.019	41.722	9.796	30.212
12.836	33.268	10.134	36.629
7.565	28.77	10.051	27.255
11.111		14.493	20.765
9.267		14.271	22.932
6.23		11.585	28.398
12.88		14.802	34.324
6.494		13.267	12.708
12.532		22.308	23.302
7.85		13.812	32.222
7.074		10.231	34.598
9.676		10.503	28.169
8.717		10.398	27.737
4.706

## Sheet: 3Q
18h hemo	18h epi	75h hemo	75h epi
23.053	29.933	37.502	34.586
20.904	32.993	39.203	31.917
17.049	25.183	39.643	45.27
15.583	32.661	38.68	29.594
23.883	33.703	21.326	38.776
16.849	29.212	31.718	33.724
19.437	34.373	29.222	41.763
15.875	29.661	23.101	34.474
20.016	37.93	48.612	34.083
21.5	28.983	43.552	28.302
12.573	29.743	33.862	37.152
17.216	28.771	19.169	39.823
3.902	28.371	32.588	32.958
19.774	28.613	37.443	35.677
22.474	35.439	34.888	22.929
12.882	36.397	42.785	35.359
21.777	29.185	29.522	41.139
20.747	30.146	25.12	43.014
15.393	28.175	28.138	29.984
13.462	29.108	55.757	31.799
17.993	28.935	35.137	55.544
14.708	29.958	34.326	48.243
16.376	28.904	25.797	45.752
22.696	37.383	29.256	35.089
25.484	35.112	35.421	43.523
18.741	37.608	33.441	43.883
24	35.087	25.826	34.863
27.553	31	35.839	29.353
29.704	44.113	29.418	34.263
22.181	37.854	34.006	34.413
19.908	31.985	40.576	37.28
20.117	27.838	42.066	41.903
25.251	28.149	40.402	37.324
29.971	22.426	29.074	54.049
50.081	24.68	40.424	52.757
33.111	25.912	33.559	47.894
25.854	27.214	43.451	42.479
26.008	25.493	47.459	38.97
32.239	25.126	38.161	30.922
32.239	39.776	28.386	38.625
24.726	29.477	32.946	42.198
30.809	42.089	35.865	38.479
23.836	31.326	26.126	37.299
21.026	31.535	36.837	39.374
21.026	37.556	28.931	33.567
30.43	36.97	32.429	42.326
21.388	32.466	34.121	33.172
38.892	38.526	34.118	35.485
25.712	46.397	31.402	34.841
17.963	45.662	28.203	24.69
17.569	41.765	44.075	37.833
10.147	32.223	28.852	34.72
21.292	38.175	34.226	34.457
20.389	32.226	32.132	33.703
23.614	34.885	36.891	38.712
32.188	52.742	17.914	47.865
24.732	37.083	24.752	37.785
20.435	34.369	24.992	29.368
22.016	34.624	35.138	33.146
17.463	33.544	41.635	26.764
26.859	29.719	27.345	37.994
14.149	38.492	26.678	32.587
21.39	37.865	48.605	34.382
22.324	36.786	25.814	41.142
28.331	31.63	19.586	29.462
35.107	46.229	35.092	29.191
16.289	45.311	46.078	30.081
36.009	33.58	25.824	31.271
27.789	39.218	52.774	33.732
32.633	40.55	44.167	30.033
25.913	38.274	69.869	34.52
35.403	33.988	64.572	39.704
26.156	40.958	56.107	32.935
16.292	32.042	46.703	30.397
25.897	44.988	23.218	34.39
37.746	34.244	41.495	43.263
30.131	37.828	30.248	30.248
23.341	41.255
25.841	36.879
21.129	38.109
20.146	31.879
19.866	37.9
26.528	38.158
20.57	44.687
19.084	42.374
30.382	42.3
26.88
12.587
11.743
11.569
17.735
10.13
12.906
22.242
16.114
14.918
25.102
