# Supplementary material for: Immune cells adapt to confined environments in vivo to optimise nuclear plasticity for migration
Source: EMBO Rep. 2025 Feb 6;26(5):1238–68. doi: 10.1038/s44319-025-00381-0 (PMC11894099; doi:10.1038/s44319-025-00381-0)
Supplement: Supplementary file 18 — Source data Fig. 4 [file 44319_2025_381_MOESM18_ESM.zip]

Archive with 13 entries (12 files):
- EMBOR-2024-59495-T_SourceData_Figure4/
- EMBOR-2024-59495-T_SourceData_Figure4/4A iii.tif
- __MACOSX/EMBOR-2024-59495-T_SourceData_Figure4/._4A iii.tif
- EMBOR-2024-59495-T_SourceData_Figure4/4A ii.tif
- __MACOSX/EMBOR-2024-59495-T_SourceData_Figure4/._4A ii.tif
- EMBOR-2024-59495-T_SourceData_Figure4/.DS_Store
- __MACOSX/EMBOR-2024-59495-T_SourceData_Figure4/._.DS_Store
- EMBOR-2024-59495-T_SourceData_Figure4/EMBOR-2024-59495-T_SourceData_Figure4.xlsx
- __MACOSX/EMBOR-2024-59495-T_SourceData_Figure4/._EMBOR-2024-59495-T_SourceData_Figure4.xlsx
- EMBOR-2024-59495-T_SourceData_Figure4/4A iv.tif
- __MACOSX/EMBOR-2024-59495-T_SourceData_Figure4/._4A iv.tif
- EMBOR-2024-59495-T_SourceData_Figure4/4A i.tif
- __MACOSX/EMBOR-2024-59495-T_SourceData_Figure4/._4A i.tif
