# Supplementary material for: Immune cells adapt to confined environments in vivo to optimise nuclear plasticity for migration
Source: EMBO Rep. 2025 Feb 6;26(5):1238–68. doi: 10.1038/s44319-025-00381-0 (PMC11894099; doi:10.1038/s44319-025-00381-0)
Supplement: Supplementary file 18 — Source data Fig. 4 [file 44319_2025_381_MOESM18_ESM.zip › EMBOR-2024-59495-T_SourceData_Figure4/EMBOR-2024-59495-T_SourceData_Figure4.xlsx]

## Sheet: 4A
WT		dLamB RNAi		dLamC RNAi		dLamC OE
Time (min)	ShapeFactor	Time (min)	ShapeFactor	Time (min)	ShapeFactor	Time (min)	ShapeFactor
00:00:00	0.456891	00:00:00	0.286901	00:00:00	0.235862	00:00:00	0.248617
00:01:11.900000	0.539291	00:01:04.900000	0.192377	00:01:01.300000	0.281537	00:01:01.600000	0.557999
00:02:23.800000	0.554141	00:02:09.800000	0.127164	00:02:02.600000	0.281425	00:02:03.200000	0.593285
00:03:35.700000	0.503068	00:03:14.700000	0.0854841	00:03:03.900000	0.352254	00:03:04.800000	0.449096
00:04:47.600000	0.0756019	00:04:19.600000	0.168625	00:04:05.200000	0.245703	00:04:06.400000	0.411196
00:05:59.500000	0.433987	00:05:24.500000	0.161853	00:05:06.500000	0.175874	00:05:08	0.345231
00:07:11.400000	0.397771	00:06:29.400000	0.230859	00:06:07.800000	0.156602	00:06:09.600000	0.412149
00:08:23.300000	0.435976	00:07:34.300000	0.0886972	00:07:09.100000	0.130926	00:07:11.200000	0.407907
00:09:35.200000	0.554693	00:08:39.200000	0.0904609	00:08:10.400000	0.109864	00:08:12.800000	0.549427
00:10:47.100000	0.345558	00:09:44.100000	0.214302	00:09:11.700000	0.0619722	00:09:14.400000	0.528581
00:11:59	0.532478	00:10:49	0.193215	00:10:13	0.125889	00:10:16	0.487195
00:13:10.900000	0.194078	00:11:53.900000	0.178046	00:11:14.300000	0.153735	00:11:17.600000	0.327567
00:14:22.800000	0.456816	00:12:58.800000	0.260091	00:12:15.600000	0.0642777	00:12:19.200000	0.233364
00:15:34.700000	0.527814	00:14:03.700000	0.124176	00:13:16.900000	0.0351943	00:13:20.800000	0.296631
00:16:46.600000	0.647436	00:15:08.600000	0.215742	00:14:18.200000	0.122391	00:14:22.400000	0.455744
00:17:58.500000	0.662969	00:16:13.500000	0.108332	00:15:19.500000	0.171724	00:15:24	0.372657
00:19:10.400000	0.637593	00:17:18.400000	0.100143	00:16:20.800000	0.201188	00:16:25.600000	0.523855
		00:18:23.300000	0.340692	00:17:22.100000	0.241707	00:17:27.200000	0.307752
		00:19:28.200000	0.154954	00:18:23.400000	0.305016	00:18:28.800000	0.319683
				00:19:24.700000	0.238826	00:19:30.400000	0.0436756

## Sheet: 4B
18h APF WT	40h APF WT	75h APF WT	18h APF dLamB RNAi	40h APF dLamB RNAi	75h APF dLamB RNAi	18h APF dLamC OE	40h APF dLamC OE	75h APF dLamC OE	18h APF dLamC RNAi	40h APF dLamC RNAi	75h APF dLamC RNAi
0.283028	0.281127	0.169357	0.20069	0.236015	0.155677	0.170704	0.313233	0.277241	0.086864	0.169742	0.216845
0.306589	0.379176	0.232387	0.251728	0.23599	0.242923	0.217438	0.424216	0.218719	0.25091	0.350422	0.177369
0.187996	0.2365	0.185618	0.251024	0.225697	0.232509	0.206094	0.133317	0.259352	0.134738	0.33154	0.341577
0.188976	0.152721	0.218924	0.195861	0.249624	0.303247	0.097754	0.391097	0.376544	0.185903	0.168671	0.175924
0.209196	0.242334	0.161823	0.348097	0.223338	0.138397	0.341452	0.316747	0.62515	0.221515	0.410204	0.197354
0.186487	0.376121	0.23349	0.202218	0.193903	0.296341	0.241477	0.302496	0.38912	0.179269	0.237304	0.469064
0.118304	0.237961	0.256267	0.218084	0.270226	0.144367	0.255618	0.440429	0.261714	0.216263	0.250277	0.328271
0.233522	0.35864	0.3022	0.32686	0.194591	0.351237	0.337419	0.257109	0.39358	0.151406	0.306351	0.19786
0.139706	0.222218	0.207915	0.365913	0.289614	0.258461	0.304837	0.227422	0.500772	0.245556	0.3144	0.29953
0.197743	0.292925	0.316026	0.153539	0.222467	0.289631	0.197032	0.282859	0.262899	0.133557	0.277399	0.210115
0.205099	0.398501	0.236381	0.289098	0.17539	0.126093	0.264251	0.315363	0.311157	0.196677	0.328779	0.138616
0.235486	0.147447	0.192281	0.217523	0.201233	0.293557	0.227091	0.285179	0.237996	0.202743	0.288724	0.228048
0.290818	0.297427	0.168912	0.250746	0.25609	0.23016	0.172482	0.370334	0.276005	0.138025	0.380175	0.251474
0.201477	0.312907	0.23815	0.345153	0.15086	0.15275	0.177881	0.34903	0.271122	0.248035	0.194415	0.223923
0.218606	0.288662	0.344307	0.224953	0.28465	0.269377	0.214482	0.371424	0.414539	0.162421	0.183653	0.225498
0.180287	0.250102	0.486554	0.368586	0.174089	0.345505	0.238569	0.289358	0.399099	0.193706	0.337488	0.306596
0.234854	0.406869	0.211789	0.256213	0.225893	0.170872	0.307777	0.310434	0.436868	0.269834	0.249818	0.32639
0.266868	0.442638	0.332728	0.27371	0.287219	0.193828	0.181242	0.248362	0.380304	0.168966	0.273966	0.305843
0.23116	0.303082	0.315085	0.34953	0.183196	0.185081	0.294339	0.242115	0.33265	0.144134	0.272829	0.176009
0.238782	0.361641	0.283297	0.23975	0.199932	0.193131	0.250031	0.38162	0.476975	0.145676	0.211527	0.26633
0.229973	0.484223	0.317697	0.264947	0.211792	0.121321	0.253841	0.3984	0.52929	0.236048	0.238652	0.441793
0.317085	0.226826	0.198177	0.160579	0.257464	0.287687	0.314265	0.324969	0.19389	0.205923	0.24916	0.362885
0.259115	0.239454	0.403749	0.219587	0.272992	0.157342	0.245997	0.307086	0.203101	0.257612	0.455478	0.181351
0.277646	0.196752	0.498966	0.287128	0.340781	0.251375	0.215633	0.295735	0.233407	0.148786	0.334773	0.261442
0.249555	0.350959	0.36528	0.174581	0.241343	0.244874	0.43779	0.287444	0.241579	0.17686	0.342125	0.352891
0.259686	0.297705	0.323071	0.229403	0.39878	0.195304	0.296898	0.30861	0.157244	0.463039	0.134909	0.194407
0.275563	0.330955	0.374322	0.276907	0.298887	0.230605	0.309315	0.198709	0.471987	0.155099	0.224069	0.43937
0.268975	0.365254	0.400767	0.266884	0.33366	0.198915	0.197464	0.240793	0.336967	0.342209	0.330132	0.337327
0.28618	0.318341	0.20579	0.293089	0.268032	0.201468	0.209733	0.265182	0.42915	0.210078	0.241454	0.320835
0.303503	0.298655	0.461241	0.314454	0.296884	0.288573	0.256598	0.489383	0.243823	0.216009	0.318138	0.388952
0.210791	0.224402	0.336208	0.296192	0.165342	0.200788	0.200675	0.242802	0.32791	0.173474	0.270549	0.382479
0.179223	0.220473	0.200516	0.260705	0.147769	0.220117	0.193042	0.324511	0.261577	0.32074	0.340175	0.381679
0.375448	0.278283	0.480068	0.253436	0.189115	0.238381	0.313925	0.303703	0.204931	0.369836	0.307195	0.301143
0.217648	0.361563	0.331898	0.198143	0.181764	0.196015	0.233185	0.311501	0.240594	0.157545	0.23363	0.494919
0.364052	0.326342	0.318677	0.238857	0.238293	0.34694	0.313703	0.24475	0.576997	0.190106	0.182983	0.338415
0.380983	0.60386	0.488014	0.265192	0.231021	0.181051	0.200983	0.118514	0.17558	0.147239	0.258771	0.245247
0.216211	0.331188	0.210525	0.159683	0.195371	0.16748	0.216785	0.360695	0.214111	0.291676	0.259352	0.247146
0.277137	0.245355	0.299376	0.188405	0.155693	0.287364	0.221334	0.251716	0.390578	0.301201	0.279699	0.249544
0.242531	0.357205	0.254489	0.181857	0.242604	0.228038	0.172946	0.346991	0.435166	0.181576	0.248852	0.221679
0.241036	0.34656	0.327792	0.161396	0.315567	0.182284	0.243975	0.324104	0.30621	0.246756	0.154434	0.245044
0.186603	0.349549	0.442965	0.212818	0.175687	0.228187	0.251236	0.290242	0.244875	0.134715	0.196733	0.349748
0.390989	0.391027	0.313507	0.304899	0.216403	0.115068	0.392738	0.248805	0.191197	0.169535	0.321657	0.146769
0.316812	0.338233	0.256588	0.245203	0.236316	0.147098	0.274362	0.196435	0.273955	0.291191	0.151462	0.22559
0.126473	0.377218	0.188763	0.285683	0.231282	0.219972	0.241021	0.314735	0.5567	0.130101	0.197555	0.297808
0.241675	0.264001	0.343324	0.183007	0.330384	0.279452	0.31164	0.252349	0.406165	0.309341	0.424275	0.205249
0.262899	0.329549	0.55889	0.134481	0.16351	0.224711	0.253223	0.287338	0.29834	0.346059	0.145174	0.25977
0.282584	0.283388	0.325251	0.218548	0.379746	0.244201	0.286595	0.344852	0.317618	0.272063	0.167455	0.263338
0.317294	0.484944	0.312952	0.204417	0.186024	0.26416	0.27889	0.340904	0.403457	0.258616	0.287733	0.242113
0.313068	0.227471	0.248994	0.203222	0.230443	0.261519	0.175145	0.278089	0.475648	0.18004	0.266482	0.241427
0.232393	0.288031	0.227602	0.28371	0.249121	0.419838	0.217802	0.248336	0.201614	0.13801	0.241382	0.331019
0.213045	0.455484	0.452798	0.245051	0.165068	0.305895	0.341966	0.236465	0.489645	0.177886	0.141285	0.29065
0.240818	0.45548	0.270482	0.305809	0.286841	0.250996	0.20737	0.2166	0.311058	0.1589	0.194043	0.301268
0.159958	0.413166	0.333815	0.275248	0.308511	0.211924	0.176802	0.251158	0.354174	0.158573	0.239648	0.180544
0.304356	0.225842	0.331778	0.200381	0.237574	0.450788	0.28804	0.155994	0.252311	0.262847	0.251557	0.211546
0.312718	0.431746	0.388493	0.12229	0.248999	0.199324	0.27101	0.23335	0.298554	0.176055	0.404453	0.141113
0.392711	0.442234	0.368458	0.176188	0.354697	0.262809	0.136968	0.348542	0.288577	0.161572	0.262545	0.216116
0.272105	0.254417	0.224527	0.207247	0.1818	0.16861	0.29407	0.29623	0.253655	0.247009	0.211774	0.243525
0.233274	0.177402	0.226645	0.162786	0.213823	0.257938	0.261263	0.231348	0.247147	0.164875	0.323465	0.226284
0.161938	0.346953	0.521654	0.244017	0.275615	0.228897	0.201826	0.328234	0.175347	0.157765	0.191681	0.14127
0.214514	0.277698	0.241924	0.230317	0.24159	0.325676	0.233334	0.247455	0.29905	0.197703	0.279495	0.254821
0.314171	0.381699	0.275965	0.27112	0.161958	0.330433	0.30378	0.350392	0.301066	0.144217	0.186639	0.22013
0.423614	0.350989	0.310242	0.216457	0.184134	0.250368	0.247402	0.298902	0.344212	0.216293	0.263931	0.142063
0.492127	0.198995	0.374296	0.164236	0.151957	0.205194	0.237258	0.308395	0.124641	0.361131	0.214712	0.248866
0.207653	0.262736	0.311508	0.258131	0.178729	0.234464	0.17925	0.206924	0.237612	0.458042	0.182239	0.184598
0.26708	0.26974	0.229938	0.240291	0.150708	0.337613	0.298001	0.309283	0.253845	0.181449	0.228702	0.35866
0.374569	0.315409	0.219633	0.252287	0.175288	0.234978	0.220953	0.222118	0.199567	0.138742	0.287036	0.285381
0.506433	0.285664	0.207924	0.207262	0.222828	0.198946	0.170734	0.317994	0.255129	0.195546	0.279999	0.376184
0.386906	0.305421	0.215878	0.252979	0.247087	0.201774	0.254065	0.194603	0.269854	0.154972	0.218966	0.250603
0.300249	0.534594	0.290859	0.203022	0.254375	0.158304	0.347906	0.247765	0.174584	0.088106	0.291648	0.214399
0.335729	0.210684	0.343136	0.173383	0.208561	0.214947	0.260283	0.362222	0.309153	0.176805	0.614596	0.272934
0.332702	0.312551	0.392373	0.188011	0.169302	0.232459	0.229387	0.285587	0.376431	0.121379	0.334097	0.41037
0.345617	0.42516	0.394469	0.17106	0.271567	0.147664	0.206135	0.204312	0.284839	0.110684	0.252228	0.264177
0.274307	0.281637	0.382387	0.188949	0.202336	0.209703	0.34233	0.195713	0.45637	0.196186	0.339	0.3109
0.281265	0.486569	0.198269	0.250665	0.225393	0.357266	0.217018	0.288456	0.367854	0.16512	0.139453	0.269229
0.188541	0.366675	0.28252	0.204473	0.223096	0.215627	0.464072	0.319017	0.143321	0.23968	0.12475	0.325326
0.230095	0.449438	0.269502	0.222355	0.285777	0.130957	0.146171	0.31591	0.256542	0.433871	0.269846	0.36452
0.23227	0.305199	0.227254	0.268773	0.196118	0.380659	0.250992	0.296868	0.554898	0.135104	0.267679	0.31283
0.363484	0.187432	0.187438	0.208764	0.130554	0.149135	0.332909	0.243815	0.381196	0.289918	0.181837	0.30513
0.239004	0.327139	0.348435	0.250034	0.299523	0.238246	0.2763	0.269942	0.311978	0.217203	0.364351	0.135562
0.240035	0.350761	0.271139	0.203705	0.191535	0.263359	0.202365	0.234716	0.32809	0.159858	0.300698	0.401677
0.312078	0.223104	0.328769	0.170481	0.192247	0.176048	0.191404	0.174307	0.36162	0.21753	0.244342	0.106893
0.381067	0.209375	0.436891	0.160293	0.227362	0.18597	0.268195	0.200903	0.269578	0.248057	0.239859	0.217328
0.184449	0.274552	0.35377	0.274149	0.208541	0.138154	0.213118	0.15855	0.193392	0.090414	0.2694	0.29926
0.491395	0.249122	0.387083	0.179852	0.32747	0.387065	0.236015	0.244356	0.211297	0.223296	0.197789	0.637949
0.345229	0.177758	0.276489	0.148869	0.190844	0.142201	0.24508	0.258733	0.297647	0.166842	0.293539	0.176324
0.366611	0.317161	0.488081	0.221673	0.182233	0.26191	0.261678	0.223221	0.14421	0.160323	0.273428	0.38314
0.346027	0.240536	0.38924	0.248414	0.302172	0.221959	0.306693	0.285151	0.35715	0.209576	0.227449	0.117938
0.361472	0.237719	0.50622	0.155166	0.148498	0.35743	0.172479	0.222204	0.28075	0.19317	0.248043	0.515109
0.305253	0.238711	0.292324	0.189915	0.185685	0.565799	0.276106	0.260539	0.194567	0.181403	0.296144	0.19286
0.282069	0.304965	0.434201	0.09883	0.336065	0.213075	0.219436	0.279178	0.260495	0.136859	0.243759	0.113665
0.199126	0.30584	0.269637	0.159198	0.197543	0.273348	0.250546	0.330161	0.490684	0.207597	0.179502	0.474091
0.2292	0.403857	0.371079	0.209764	0.138666	0.292279	0.278922	0.412369	0.440925	0.223897	0.25713	0.356052
0.222358	0.306018	0.39721	0.168074	0.176479	0.438006	0.213182	0.425565	0.292995	0.121959	0.306091	0.343339
0.208651	0.293454	0.339737	0.185805	0.2397	0.185476	0.292163	0.352728	0.323417	0.186073	0.264334	0.214204
0.350622	0.204365	0.230815	0.197962	0.223795	0.258079	0.407278	0.364669	0.427754	0.133231	0.302279	0.255409
0.258081	0.218679	0.294193	0.18324	0.309707	0.211698	0.273078	0.293156	0.375704	0.167116	0.273512	0.212294
0.238448	0.277733	0.190836	0.138809	0.228872		0.346129	0.35188	0.343097	0.215271	0.33896	0.140099
0.311891	0.290089	0.173592	0.182421	0.190077		0.23915	0.328543	0.304531	0.201033	0.253087	0.377425
0.250124	0.113599	0.35539	0.243143	0.190504		0.436142	0.589234	0.343519	0.124797	0.21419	0.285117
0.238781	0.405588	0.236001	0.120736	0.168031		0.289821	0.158898	0.437046	0.202345	0.368065	0.196658
0.195876	0.2664	0.225486	0.189592	0.247747		0.298112	0.329969	0.131061	0.229363	0.252568	0.191289
0.349285	0.247114	0.226625	0.123348	0.194837		0.469031	0.333009	0.224373	0.231957	0.203506
0.193028	0.35908		0.312795	0.144808		0.190629	0.227376	0.272929	0.147016	0.156224
0.227837	0.319626		0.241383	0.252239		0.194458	0.401838	0.308624	0.302884	0.303803
0.373007	0.354009		0.189303	0.177614		0.273085	0.284778	0.321441	0.159895	0.428481
0.202654	0.327468		0.243518	0.204796		0.309763	0.298033	0.318793	0.17438	0.445046
0.150196	0.222842		0.174941	0.208571		0.330931	0.360807	0.404541	0.193283	0.228584
0.252487	0.344988		0.211727	0.197048		0.326432	0.427242	0.201677	0.162978	0.329529
0.235108	0.186475		0.082694	0.225322		0.288283	0.247659	0.253107	0.168337	0.303812
0.289323	0.388856		0.250765	0.161704		0.232707	0.376788	0.261506	0.164171	0.35682
0.330428	0.564441		0.27888	0.245536		0.214437	0.494854	0.312953	0.179748	0.273667
0.131043	0.417473		0.13213	0.213814		0.230772	0.365172	0.125276	0.18457	0.186705
0.230427	0.220299		0.267761	0.160965		0.18325	0.398192	0.291924	0.235477	0.278451
0.185468	0.344161		0.252508	0.183044		0.323248	0.243265		0.249631	0.207094
0.336802	0.314131		0.127117	0.379974		0.322154	0.312487		0.247507	0.18123
0.14223	0.183801		0.155503	0.25358		0.189913	0.234701		0.219224	0.187199
0.357438	0.323324		0.219395	0.285468		0.187551	0.218548		0.17007	0.295818
0.254893	0.362419		0.194957	0.146802		0.167662	0.250469		0.309469	0.295406
0.136744	0.120244		0.205787	0.31317		0.183242	0.386152		0.349776	0.249411
0.194107	0.411935		0.090817	0.119843		0.230525	0.270361		0.268357	0.357512
0.177101	0.10256		0.209009	0.227724		0.220144	0.387003		0.274517	0.255104
0.378181	0.306887		0.279653	0.136081		0.234416	0.301403		0.282283	0.229843
0.184099	0.307762		0.192585	0.223036		0.218802	0.303471		0.232741	0.274348
0.224198	0.370041		0.228449	0.229183		0.216449	0.290135		0.148361	0.135399
0.304651	0.341801		0.24709	0.202748		0.234705	0.193872		0.205132	0.216672
0.195557	0.2588		0.215744	0.178346		0.294827	0.351189		0.232446	0.252939
0.241489	0.246378		0.169911	0.278274		0.18407	0.384569		0.215041	0.20265
0.176516	0.315676		0.19489	0.242184		0.33725	0.27396		0.134784	0.238179
0.099897	0.17274		0.123716	0.102352		0.262498	0.212785		0.245845	0.21891
0.252161	0.482204		0.236778	0.358439		0.292503	0.300701		0.170088	0.201428
0.183867	0.221996		0.204259	0.195117		0.240126	0.301447		0.224833	0.196734
0.095677	0.349074		0.102067	0.271085		0.265217	0.259394		0.403858	0.144701
0.171917	0.39611		0.352283	0.273075		0.192924	0.206424		0.220771	0.234477
0.277894	0.422825		0.158045	0.186214		0.27686	0.396466		0.16628	0.242571
0.346372	0.351823		0.22133	0.157277		0.235085	0.383441		0.122813	0.155347
0.256144	0.223246		0.229432	0.250015		0.174706	0.341193		0.174778	0.310833
0.282004	0.24244		0.185397	0.152313		0.280525	0.382355		0.222292	0.367759
0.170606	0.152576		0.154943	0.205288		0.332284	0.250703		0.108469	0.146524
0.238625	0.28103		0.179973	0.170891		0.220229	0.355852		0.15704	0.263043
0.235649			0.119867	0.267408		0.434729	0.18804		0.244523	0.219309
0.287491			0.114846	0.248071		0.176683	0.204181		0.121169	0.31082
0.2145			0.383549	0.313291		0.338781	0.261229		0.162105	0.225814
0.120645			0.226614	0.312149		0.23127	0.294866		0.155505	0.27571
0.290268			0.262494	0.17454		0.150399	0.586375		0.30638	0.264018
0.177687			0.229409	0.267867		0.350934	0.316756		0.229729	0.326427
0.250411			0.236254	0.184729		0.426783	0.574556		0.256101	0.2724
0.218094			0.17089	0.183397		0.238365	0.482021		0.13323	0.330389
0.199097			0.20801	0.372849		0.263559	0.457588		0.214164	0.332585
0.33323			0.200106	0.390791		0.217772	0.248373		0.303549	0.334394
0.07821			0.145448	0.286109		0.268025	0.336713		0.19974	0.372573
0.206			0.095194	0.236894		0.219067	0.468276		0.163131	0.275852
0.181321			0.268148	0.410624		0.232623	0.227776		0.110588	0.340221
0.212543			0.160629	0.359881		0.25985	0.218772		0.08118	0.286136
0.227818			0.191132	0.272132		0.233836	0.586105		0.100935	0.160324
0.187814			0.162562	0.394931		0.197846	0.299419		0.105683	0.238504
0.329076			0.34182	0.251264		0.261571	0.267823		0.151432	0.242283
0.267013			0.198749	0.088142		0.286591	0.321383		0.18745	0.283428
0.166767			0.354257	0.390635		0.159493	0.426354		0.168546	0.231351
0.137876			0.223217	0.317944		0.162396	0.43523		0.101566	0.380383
0.228711			0.180245	0.435087		0.215416	0.413079		0.142194	0.33652
0.196971			0.192567	0.28189		0.287853	0.344865		0.175173	0.238293
0.299815			0.215373	0.377682		0.14649	0.459162		0.218297	0.435839
0.304732			0.141897	0.245813		0.187307	0.449879		0.11844	0.305989
0.186306			0.199375	0.248516		0.185117	0.199625		0.200873	0.344389
0.245551			0.145923	0.262332		0.158328	0.26298		0.2154	0.244902
0.382692			0.174006	0.21487		0.310149	0.362837		0.181904	0.364866
0.349245			0.178323	0.492629		0.275306	0.365671		0.181134	0.35024
0.163306			0.12045	0.303768		0.26278	0.269163		0.229111	0.285808
0.284012			0.120734	0.296387		0.195291	0.327665		0.163711	0.24804
0.201719			0.244925	0.285711		0.184555	0.340398		0.368313	0.248393
0.316365			0.183149	0.347328		0.227006	0.236951		0.163527	0.419832
0.305712			0.134952	0.334911		0.26261	0.307638		0.259131	0.29318
0.246152			0.233714	0.511923		0.284774	0.324953		0.202597	0.216834
0.27121			0.108008	0.276587		0.231621	0.506898		0.293281	0.422659
0.267692			0.464545	0.409759		0.262559	0.238048		0.313839	0.297176
0.368988			0.151053	0.318567		0.123643	0.243654		0.346549	0.290648
0.160512			0.214962	0.303152		0.324963	0.424956		0.241979	0.450365
0.264833			0.189473	0.226272		0.282729	0.273246		0.248772	0.286777
0.118544			0.176584	0.228329		0.198953	0.330588		0.281346	0.35073
0.28951			0.202621	0.170586		0.201782	0.326866		0.175842	0.360531
0.267708			0.240143	0.28861		0.324987	0.359375		0.240559	0.248515
0.409953			0.205394	0.319632		0.260161	0.437619		0.387726	0.422751
0.610548			0.106089	0.484137		0.258472	0.362003		0.279112	0.399445
0.106282			0.251388			0.28085	0.183946		0.22368	0.182383
0.145926			0.191304			0.260536	0.378203		0.247659	0.27794
0.102276			0.258539			0.272363	0.269226		0.374642	0.392892
0.267349			0.368623			0.325215	0.387196		0.262884	0.207118
0.215672			0.278477			0.307809	0.321773		0.268334	0.358307
0.296191			0.180742			0.271664	0.482167		0.298234	0.292219
0.196788			0.166768			0.244745	0.261908		0.329338	0.264005
0.219462			0.306009			0.236118	0.317528		0.210876	0.214578
0.207129			0.190369			0.2381	0.253072		0.237643	0.454751
0.196629			0.2071			0.442549	0.564139		0.240701	0.356566
0.236236			0.182644			0.186785			0.271322	0.183209
0.162809			0.193352			0.234293			0.22284	0.084315
0.148664			0.277559			0.193517			0.137939	0.216445
0.44619			0.190244			0.22326			0.24836	0.316478
0.217944			0.227593			0.289792			0.237295	0.240925
0.103561			0.207134			0.328803			0.241153	0.273309
0.193899			0.335854			0.352632			0.262334
0.114801			0.216593			0.484282			0.137875
0.221925			0.110751			0.222718			0.147501
0.318355			0.088767			0.309249			0.280293
0.162217			0.187311			0.22902			0.310002
0.313685			0.197154			0.217953			0.243546
0.130092			0.187627			0.299268			0.242404
0.157253			0.507294			0.232623			0.233159
0.279766			0.151795			0.531825			0.220134
0.222511			0.145533			0.335365			0.282621
0.201517			0.307523			0.075022			0.155756
0.196575			0.208074			0.313679			0.340722
0.253494			0.285948			0.348138			0.269397
0.382951			0.167906			0.370369			0.22632
0.182979			0.183603			0.384109			0.189081
0.322534			0.151612			0.182849			0.274565
0.433806			0.19018			0.211615			0.257513
0.113674			0.148512			0.25304			0.163129
0.221837			0.155085			0.293188			0.223281
0.219881			0.266597			0.172387			0.265824
0.150945			0.263883			0.382501			0.240463
0.224443			0.537758			0.346616			0.212874
0.20603			0.279694			0.187111			0.210442
0.172738			0.103758			0.198523			0.397606
0.191955			0.245469			0.239119			0.216911
0.1751			0.146335			0.339203			0.208994
0.192931			0.140614			0.26577			0.285206
0.257528			0.161466			0.210989			0.254594
0.2574			0.290497			0.315114			0.180422
0.135844			0.217717			0.176819			0.310443
0.068811			0.249698			0.259618			0.318345
0.249997			0.112949			0.22503			0.336659
0.156843			0.228072			0.245748			0.252825
0.220472			0.255299			0.17095			0.121795
0.171085			0.114506			0.135486			0.205584
0.202537			0.149242			0.193696			0.173294
0.221688			0.20484			0.184736			0.152908
0.27422			0.133102			0.189343			0.234859
0.224259						0.268599			0.247894
0.229764									0.174753
0.238856									0.430457
0.248114									0.20288
0.147148									0.163598
0.354961									0.238748
0.106322									0.281066
0.149702									0.100936
0.178234									0.300472
0.142209									0.279564
0.249792									0.289799
0.275112									0.199422
0.284284									0.261284
0.16788									0.118158
0.174257									0.216661
0.345604									0.085954
0.16479									0.123446
0.178109									0.286075
0.246193									0.103202
0.191944									0.233248
0.183306									0.161477
0.200756									0.214729
0.216497									0.265749
0.2092									0.193401
0.220992									0.187929
0.185356									0.501179
0.173154									0.175127
0.14688									0.241127
0.117394									0.433442
0.248526									0.242808
0.162765									0.27601
0.226844									0.223546
0.205089									0.258125
0.154066									0.329122
0.279849									0.319084
0.200386									0.206506
0.20212									0.175264
0.186296									0.185695
0.223066									0.256202
0.236957									0.200257
0.129286									0.18423
0.105181									0.18098
0.122839									0.23802
0.159951									0.194398
0.17479									0.183736
0.197208									0.140802
0.341139									0.187012
0.157154									0.225619
0.192746									0.352038
									0.354349
									0.230026
									0.140184
									0.181167
									0.255731
									0.182934
									0.211341

## Sheet: 4C
18h APF WT	40h APF WT	75h APF WT	18h APF dLamB RNAi	40h APF dLamB RNAi	75h APF dLamB RNAi	18h APF dLamC OE	40h APF dLamC OE	75h APF dLamC OE	18h APF dLamC RNAi	40h APF dLamC RNAi	75h APF dLamC RNAi
14.2857	21.2766	3.57143	0	12.5	0	0	29.0323	30	0	5.26316	0
22.2222	48.9362	3.57143	5	10.5263	11.1111	13.0435	56.6667	11.1111	7.40741	38.8889	0
7.69231	4.25532	8.33333	10	5.26316	3.7037	0	0	10	0	30.7692	44.4444
0	0	3.57143	15	6.66667	12.5	0	58.0645	25	0	0	0
3.57143	12.766	3.57143	35	10.5263	0	43.4783	25	89.4737	7.40741	60	0
0	41.8605	4.34783	5	5.26316	22.2222	17.3913	44.4444	45	3.7037	15.3846	69.5652
0	10.6383	18.5185	15	26.3158	0	16.6667	60	30	7.40741	10.5263	38.0952
3.57143	38.2979	26.087	20	0	37.5	42.8571	9.67742	55	0	26.3158	18.1818
3.7037	0	7.40741	45	26.3158	14.8148	21.7391	4.34783	80	8.33333	14.2857	18.1818
0	23.913	26.9231	5.26316	5.26316	22.2222	0	17.2414	16.6667	0	5.55556	0
0	50	17.8571	20	0	0	5	38.7097	30	7.40741	36.8421	0
3.7037	0	10.7143	10	0	14.8148	8.69565	25.9259	11.7647	3.7037	21.0526	0
13.0435	27.6596	0	10	11.7647	0	0	50	25	0	42.8571	0
0	27.6596	16.6667	40	0	3.84615	4.34783	33.3333	20	18.5185	0	0
7.14286	30.7692	41.6667	0	22.2222	16	8.69565	50	47.3684	0	0	0
0	13.3333	70	50	11.1111	41.1765	8.69565	20.6897	60	3.7037	38.8889	18.1818
15.3846	48.9362	9.52381	0	12.5	0	27.2727	12.5	58.8235	7.40741	15.7895	31.8182
25.9259	58.8235	34.7826	20	11.1111	0	0	12.5	40	0	12.5	31.8182
0	11.1111	31.1111	35	5.88235	0	13.0435	0	27.2727	0	26.3158	0
18.5185	34.7826	23.0769	15	0	10	4.34783	45.8333	75	0	0	9.09091
3.57143	80	28.125	20	16.6667	0	23.8095	61.5385	77.7778	11.1111	7.14286	52.6316
17.8571	0	2.22222	0	25	30	21.7391	23.8095	10.5263	0	22.2222	31.8182
17.8571	0	55.5556	16.6667	8.33333	3.84615	9.09091	26.3158	5.88235	0	66.6667	0
23.0769	8.33333	64.2857	0	37.5	12.5	4.34783	20	14.2857	0	35.7143	13.6364
20	31.7073	44.4444	0	0	7.69231	65.2174	13.0435	0	0	31.5789	40.9091
10.7143	16.129	39.3939	16.6667	42.8571	0	31.8182	30.4348	0	74.0741	0	0
13.0435	26.6667	48.8889	0	20	8.33333	23.8095	10	75	0	0	59.0909
18.1818	35.8974	66.6667	15.3846	40	8.33333	8.69565	10.3448	39.1304	18.1818	22.2222	31.8182
10.7143	12.5	11.1111	25	0	0	12.5	14.8148	67.8571	0	11.7647	33.3333
28.5714	30.7692	71.4286	28.5714	31.25	0	18.75	64.5161	8.33333	0	25	59.0909
3.7037	0	25	21.0526	5.26316	0	0	10.7143	28.5714	0	16.6667	41.1765
3.57143	4.34783	0	14.2857	0	13.0435	7.14286	36.6667	14.8148	22.2222	20	59.0909
53.5714	12.5	60	15	5.55556	16.6667	45.4545	29.1667	14.2857	43.75	35.2941	13.6364
0	44.4444	41.6667	0	5.26316	8.33333	0	30	6.66667	0	10.5263	73.6842
29.1667	17.6471	23.0769	0	5.88235	37.5	25	9.52381	100	4.34783	0	35.2941
42.8571	89.4737	83.3333	20	16.6667	0	0	0	0	0	5.88235	26.6667
14.8148	33.3333	0	5.55556	0	0	0	55.5556	3.57143	29.4118	17.6471	0
10.7143	9.09091	32.2581	0	0	22.2222	4.7619	11.1111	40	11.1111	18.1818	0
11.1111	33.3333	11.9048	16.6667	16.6667	20	5	36.3636	51.8519	0	20	14.2857
0	37.931	41.9355	0	13.3333	4.54545	10.5263	35	25.9259	0	0	18.75
0	37.931	60	0	0	7.14286	6.25	25	5.55556	0	0	21.0526
46.4286	41.4634	30.9524	25	0	0	60.8696	0	8.69565	0	9.09091	0
0	26.087	23.5294	11.1111	0	0	17.6471	4	4.54545	18.5185	0	0
0	46.1538	2.5641	14.2857	5.88235	0	9.09091	36.3636	78.2609	0	5.88235	21.4286
12	13.3333	38.0952	0	33.3333	22.7273	21.4286	6.66667	48.2759	9.09091	56.25	0
11.1111	33.3333	79.4872	0	0	9.09091	19.0476	21.7391	25.9259	20	0	0
7.69231	10.8108	28.2051	0	50	26.3158	13.0435	37.5	31.0345	3.7037	0	14.2857
34.6154	75	26.3158	0	0	38.4615	14.2857	52.1739	62.069	18.5185	22.7273	0
32	12.5	12.8205	5.55556	7.14286	10.5263	0	14.2857	71.4286	0	10.5263	9.52381
17.8571	12.1212	5.12821	15.7895	6.66667	47.3684	5.88235	5	10.3448	0	13.3333	10
0	75	69.2308	23.0769	0	21.4286	40	9.09091	68.1818	0	0	21.4286
18.1818	60	14.7059	25	50	10.5263	14.2857	13.0435	30	0	8.69565	15.3846
0	57.1429	41.0256	20	31.25	6.66667	0	19.0476	45.4545	0	21.7391	0
26.087	4.7619	30.7692	0	12.5	77.7778	18.1818	0	20	14.8148	13.0435	0
29.1667	63.6364	50	0	15.7895	0	13.6364	3.0303	24.1379	0	60	0
69.2308	59.2593	45.9459	0	38.8889	13.3333	0	43.75	22.2222	0	21.7391	7.69231
7.40741	13.6364	7.69231	0	0	0	23.8095	28.5714	14.2857	4.54545	5.88235	0
0	3.44828	0	0	8.33333	9.09091	13.0435	0	8.69565	0	28.5714	3.84615
0	35.2941	88.8889	0	5.88235	5.26316	9.09091	20.8333	0	0	5.26316	0
3.7037	21.4286	16	10.5263	15.7895	47.3684	13.0435	16.6667	18.1818	3.7037	17.3913	15.3846
27.2727	57.1429	12.5	5	0	37.5	23.8095	25	22.2222	4.34783	0	9.09091
40	43.3333	33.3333	0	16.6667	16.6667	19.0476	11.1111	25	12	29.4118	0
88.8889	0	34.7826	0	6.25	0	4.7619	20	0	30	0	0
10	17.2414	37.5	11.7647	0	0	0	0	12.5	72	0	0
14.2857	6.89655	0	5.55556	0	42.8571	31.8182	31.25	10	0	10	30
56.25	29.6296	12.5	5	0	10	0	3.0303	0	0	30.7692	20
72.2222	21.0526	7.40741	10	5.88235	0	0	33.3333	0	0	13.3333	45
41.6667	16.6667	10.7143	0	8.33333	5.26316	10	0	7.14286	0	0	10
15	80	14.2857	5.55556	0	0	42.8571	11.1111	0	0	11.1111	5
40	3.84615	34.6154	0	5	10	14.2857	60	16.6667	0	100	0
0	20	54.5455	5.55556	5	0	7.40741	21.4286	39.2857	0	42.8571	58.8235
50	63.3333	37.5	0	25	0	0	0	14.8148	0	6.25	20
17.6471	20	50	5	5	5.55556	37.5	0	64.2857	0	40	30
28.5714	61.5385	4.16667	10	12.5	25	7.69231	26.6667	46.4286	0	0	16.6667
7.69231	30	37.5	5.26316	10	10.5263	60	34.375	0	4.16667	0	16.6667
0	60	30	10.5263	12.5	0	3.57143	25	7.69231	79.1667	13.3333	33.3333
21.4286	33.3333	7.14286	15	0	50	7.14286	32	100	0	9.52381	25
35.7143	0	12.5	5	0	0	25	12.5	38.8889	4.16667	0	13.0435
15.3846	34.7826	33.3333	0	35.2941	0	3.57143	0	14.8148	4.16667	33.3333	0
0	36.3636	11.5385	18.1818	0	12.5	7.40741	4.34783	33.3333	0	11.7647	52.1739
15.3846	3.44828	40	0	0	0	0	0	41.6667	0	0	0
41.6667	8.33333	60	0	11.1111	0	21.4286	6.25	16	0	12.5	8.69565
8.33333	18.1818	46.1538	30	11.1111	0	7.40741	5.26316	3.84615	0	16.6667	8.69565
100	12.5	55	0	23.5294	54.5455	14.2857	15.7895	0	4.16667	4.34783	100
50	5	25	0	11.1111	10	3.84615	5.26316	23.0769	0	12.5	0
37.5	25	80	18.75	0	10	16.6667	5.55556	0	0	26.3158	50
45.4545	5.26316	55	0	33.3333	16.6667	25	15.7895	33.3333	4.7619	8.69565	0
33.3333	10.7143	77.7778	0	0	30	3.57143	5.55556	0	4.16667	5.88235	83.3333
0	16.6667	22.2222	0	5	90	25	15.7895	0	0	18.75	8.33333
20	25	50	0	18.75	7.14286	3.7037	26.3158	15	0	0	0
0	33.3333	25	0	0	9.09091	14.8148	42.1053	90	4.16667	0	72.7273
11.5385	52.381	25	0	7.14286	20	19.2308	57.8947	68.75	0	11.1111	25
12.5	21.4286	47.3684	0	5.26316	75	11.1111	50	0	0	31.25	47.8261
11.7647	21.7391	26.6667	0	18.75	0	28.5714	42.1053	25	0	0	8.69565
33.3333	12.5	16.6667	0	5.88235	14.2857	58.3333	31.5789	55	0	18.75	4.34783
20	6.66667	15.7895	8.33333	20	7.14286	21.4286	31.5789	52.9412	0	23.0769	10
15.3846	8	0	0	6.66667		26.087	33.3333	25	13.6364	30.7692	4.34783
35	16	0	0	7.69231		0	13.3333	31.25	8.33333	0	43.75
22.7273	0	42.8571	19.3548	7.69231		71.4286	73.6842	35	0	4.54545	9.09091
8.33333	53.3333	5.26316	0	0		0	0	70	0	57.1429	0
0	15	9.09091	0	15.3846		33.3333	33.3333	0	9.09091	6.66667	4.7619
33.3333	16.6667	8.33333	0	7.14286		75	36.8421	0	0	0
5.55556	50		25.8065	0		4.34783	5.26316	20	0	0
3.57143	33.3333		10.7143	18.1818		8.33333	56.25	29.4118	0	20
42.8571	27.2727		3.33333	7.14286		13.0435	10.5263	13.3333	0	50
16.6667	40		6.45161	7.14286		10	25	18.1818	0	76.1905
0	25		0	7.14286		32	33.3333	42.8571	4.54545	5.88235
14.8148	40		3.22581	5.55556		32.1429	62.5	5	0	26.087
20	0		0	15.3846		17.8571	17.6471	6.66667	0	22.2222
16	41.6667		3.22581	0		17.8571	40	0	0	50
21.7391	100		19.3548	18.75		3.7037	50	31.5789	8.69565	20
0	56.25		0	0		0	50	0	0	0
3.84615	0		9.67742	0		0	28.5714	25	0	19.2308
0	53.3333		9.67742	3.57143		27.2727	0		0	0
22.2222	22.5806		3.22581	51.2195		38.8889	25		4.7619	6.45161
0	4.16667		0	19.3548		5.88235	25		5.26316	0
36.1111	14.7059		9.67742	24		0	17.6471		0	15.1515
0	30		0	3.0303		0	13.3333		26.3158	35.2941
0	0		6.45161	27.7778		5	42.8571		27.2727	6.06061
3.0303	48.3871		0	0		9.52381	25		16.6667	43.75
3.7037	0		6.45161	2.43902		0	31.25		25	0
36.1111	21.0526		50	0		0	18.75		0	3.57143
0	26.9231		0	2.43902		4.54545	29.4118		4.16667	7.69231
0	37.5		3.7037	8.33333		0	21.0526		0	0
22.2222	35.4839		0	7.5		18.75	0		0	9.09091
0	14.2857		6.45161	2.85714		20	20		7.14286	14.2857
8.33333	17.1429		0	25		0	52.6316		4.34783	3.7037
0	25.7143		6.66667	0		31.8182	15.7895		0	14.8148
0	0		0	0		9.09091	11.1111		4.16667	5.26316
20	62.5		9.67742	41.4634		28.5714	33.3333		0	4.16667
3.0303	25		3.22581	0		18.1818	12.5		4.16667	0
0	26.6667		0	25		25	16.6667		56.5217	0
0	46.6667		38.4615	15		4.54545	0		0	4.16667
7.14286	44.4444		0	2.85714		9.09091	53.5714		0	13.7931
36.1111	30.7692		3.44828	0		0	47.8261		0	0
16.6667	6.66667		9.67742	0		4.54545	29.6296		0	33.3333
16.6667	12.1212		0	0		18.1818	52.381		4.16667	45.4545
0	0		0	13.6364		18.1818	16		0	0
6.66667	18.75		0	0		5.88235	29.4118		0	11.7647
3.84615			0	14.2857		46.6667	5		7.69231	8
17.6471			0	10.7143		0	15.3846		0	20
9.09091			40	25		22.7273	20		0	14.2857
0			3.44828	33.3333		0	13.0435		0	20
18.75			13.3333	0		0	83.3333		29.1667	6.66667
0			0	6.06061		25	41.1765		8.33333	27.7778
4			18.75	12.5		75	100		13.6364	10.3448
10			0	2.94118		15.7895	60		0	25
3.125			7.14286	51.8519		14.2857	75		0	33.3333
21.875			0	51.7241		5.55556	7.69231		22.2222	34.4828
0			0	21.2121		11.7647	20		0	47.3684
0			0	0		0	80		0	10
0			16	56.6667		4.54545	13.6364		0	24
3.125			0	47.0588		14.2857	4.34783		0	22.2222
5			0	16.6667		0	100		0	3.33333
0			3.22581	60.8696		5	20.8333		0	20
22.7273			25	23.0769		0	15.3846		0	3.7037
6.25			0	0		20	30		5.26316	14.2857
6.25			40.7407	36.3636		0	53.5714		0	6.66667
0			10.3448	0		4.7619	50		0	28
6.66667			0	71.4286		9.09091	45		0	21.0526
3.125			0	9.09091		19.0476	30.4348		0	11.7647
25			0	36.6667		0	66.6667		0	68.4211
6.25			3.22581	5		13.6364	52.9412		0	15.3846
0			0	8.33333		0	5		0	36.6667
12.5			0	12.5		0	16.6667		11.1111	10
31.25			0	0		31.8182	36.3636		4.7619	20
29.6296			8	78.5714		8.33333	41.1765		4.7619	27.2727
0			0	16.6667		16.6667	15		4.7619	11.1111
18.5185			0	23.5294		0	27.7778		0	13.3333
6.66667			8	10		0	34.7826		42.8571	5.55556
25			4	43.75		0	15		0	33.3333
23.0769			0	35.7143		10.3448	23.5294		4.7619	37.931
7.14286			10	75		20	26.3158		0	8.69565
21.0526			0	19.2308		17.8571	83.3333		28.5714	64.2857
11.7647			76	44.4444		8.33333	0		36.8421	18.1818
20			0	33.3333		0	7.69231		33.3333	0
6.66667			0	24.1379		20.6897	47.0588		10	66.6667
27.2727			0	4.16667		10.3448	20		23.8095	33.3333
0			0	3.22581		6.89655	23.5294		14.2857	42.8571
28.5714			4	0		10.3448	29.4118		4.7619	39.1304
17.2414			5.26316	20		40	43.4783		0	13.3333
42.8571			0	25		10.7143	60		50	57.1429
100			0	66.6667		10.3448	37.5		19.0476	46.6667
0			12			11.7647	0		4.7619	0
0			0			5.55556	42.8571		8.33333	17.3913
0			12			17.8571	18.1818		42.8571	50
4			53.3333			13.7931	57.8947		14.2857	15.3846
8.33333			5.26316			34.4828	28.5714		5	45.4545
25			0			6.89655	61.9048		33.3333	21.0526
4.34783			0			11.1111	14.2857		28.5714	19.0476
10.3448			4			17.2414	50		5	30
0			0			6.89655	28.5714		0	60
0			8			75	85.7143		21.0526	60
3.125			4			6.89655			17.6471	0
0			0			10.3448			5.55556	0
0			5.88235			0			0	0
69.2308			0			0			8.33333	22.7273
3.125			19.0476			25			12.5	20
0			12.5			34.7826			0	25
0			30			35.2941			0
0			4.34783			80			0
0			0			0			0
40			0			30.7692			8.33333
0			0			0			16.6667
27.2727			0			0			0
0			0			33.3333			11.1111
3.125			100			33.3333			0
6.25			0			100			5
0			0			33.3333			25
4.34783			30			0			0
3.125			11.1111			25			22.2222
0			13.3333			33.3333			20
48.3871			0			50			10
3.125			0			50			4.7619
22.2222			0			0			21.0526
58.0645			0			14.2857			16.6667
0			0			6.89655			0
3.7037			0			16.6667			5.88235
16.6667			18.75			0			9.52381
2.77778			4.34783			50			15
8.33333			92			33.3333			0
0			15.3846			0			5
2.77778			0			3.84615			33.3333
0			18.1818			14.2857			0
0			0			42.8571			15
0			0			20			11.1111
2.77778			0			7.14286			9.52381
8.57143			12.5			30			0
0			0			0			33.3333
0			5.88235			24.1379			23.8095
19.4444			0			6.89655			30
0			13.6364			13.3333			15
13.7931			11.1111			0			0
8.33333			0			0			4.7619
2.77778			0			0			11.7647
5.55556			0			7.14286			0
11.1111			0			13.0435			4.7619
8.33333						12.5			7.14286
2.77778									9.52381
2.85714									57.1429
8.33333									0
0									0
35.2941									0
0									14.2857
2.77778									0
5.55556									23.8095
0									23.8095
0									22.2222
13.8889									11.1111
17.6471									23.8095
0									0
0									5.55556
33.3333									0
0									0
2.77778									15.7895
4.34783									0
0									15
0									0
0									14.2857
8.33333									36.3636
0									4.7619
8.57143									7.14286
2.85714									64.2857
0									0
0									20
0									64.2857
5.71429									16.6667
2.77778									20
5.55556									0
2.77778									9.52381
0									23.8095
11.7647									38.0952
7.14286									5.88235
0									0
0									0
0									25
5.55556									0
0									5
0									5
0									10
0									0
0									0
0									0
37.5									5.26316
0									4.7619
9.52381									14.2857
									42.1053
									14.2857
									4.7619
									4.7619
									15.3846
									0
									10

## Sheet: 4D
18h APF WT	40h APF WT	75h APF WT	18h APF dLamB RNAi	40h APF dLamB RNAi	75h APF dLamB RNAi	18h APF dLamC OE	40h APF dLamC OE	75h APF dLamC OE	18h APF dLamC RNAi	40h APF dLamC RNAi	75h APF dLamC RNAi
3	5	1	0	2	0	0	4	2	0	1	0
5	4	1	1	1	2	2	6	2	2	5	0
2	2	1	2	1	1	0	0	1	0	3	2
0	0	1	3	1	1	0	7	1	0	0	0
1	3	1	2	2	0	4	2	2	2	1	0
0	5	1	1	1	2	4	2	3	1	2	4
0	4	3	2	4	0	1	2	2	2	2	5
1	7	1	4	0	4	4	2	4	0	3	1
1	0	2	2	5	3	5	1	3	1	1	4
0	6	4	1	1	2	0	3	1	0	1	0
0	6	3	4	0	0	1	5	2	2	4	0
1	0	1	1	0	3	2	5	2	1	3	0
3	6	0	2	2	0	0	5	3	0	2	0
0	8	1	6	0	1	1	6	2	4	0	0
2	1	3	0	3	3	1	6	2	0	0	0
0	4	2	3	2	5	2	4	6	1	6	1
4	7	3	0	2	0	5	2	5	2	2	4
4	4	5	4	1	0	0	3	1	0	2	1
0	1	7	2	1	0	2	0	1	0	5	0
3	6	6	3	0	1	1	5	3	0	0	2
1	3	5	1	1	0	4	1	4	2	1	4
3	0	1	0	1	2	3	3	2	0	4	4
3	0	6	1	1	1	2	2	1	0	6	0
2	1	1	0	2	1	1	3	2	0	3	2
3	7	7	0	0	1	4	2	0	0	4	5
3	3	4	1	2	0	2	4	0	5	0	0
2	5	6	0	1	2	5	1	2	0	0	2
1	5	3	2	1	2	1	3	5	3	3	4
2	4	4	3	0	0	1	4	6	0	1	2
2	6	2	2	3	0	1	5	1	0	2	3
1	0	1	4	1	0	0	3	1	0	2	4
1	1	0	1	0	3	1	7	4	3	1	4
6	3	2	3	1	2	3	4	3	3	5	1
0	3	2	0	1	2	0	2	1	0	2	1
3	1	2	0	1	6	2	2	1	1	0	3
6	2	1	1	3	0	0	0	0	0	1	2
3	4	0	1	0	0	0	1	1	2	2	0
3	3	3	0	0	2	1	3	1	1	1	0
1	5	3	1	1	2	1	2	5	0	3	1
0	5	2	0	2	1	2	6	3	0	0	3
0	7	2	0	0	1	1	3	1	0	0	2
4	5	11	4	0	0	2	0	2	0	1	0
0	4	3	2	0	0	3	1	1	3	0	0
0	6	1	2	1	0	2	5	1	0	1	2
1	2	3	0	4	1	3	1	4	1	4	0
3	7	5	0	0	1	4	1	2	3	0	0
2	3	3	0	4	2	2	1	3	1	0	2
5	1	3	0	0	2	2	3	5	2	3	0
6	2	4	1	1	1	0	3	3	0	2	2
3	4	2	3	1	2	1	1	2	0	1	1
0	1	4	3	0	3	3	2	4	0	0	2
3	3	2	3	1	1	2	2	3	0	2	2
0	2	3	1	5	1	0	3	4	0	2	0
5	1	5	0	2	3	4	0	1	4	2	0
3	2	2	0	2	0	3	1	2	0	3	0
3	6	3	0	6	1	0	5	3	0	4	1
2	2	1	0	0	0	5	4	2	1	1	0
0	1	0	0	1	1	3	0	2	0	2	1
0	3	4	0	1	1	2	5	0	0	1	0
1	5	3	2	1	5	3	3	2	1	4	2
3	6	2	1	0	3	2	5	2	1	0	1
1	3	4	0	1	1	2	2	4	2	4	0
2	0	3	0	1	0	1	1	0	1	0	0
1	4	2	2	0	0	0	0	1	4	0	0
2	2	0	1	0	2	3	5	2	0	1	2
4	5	1	1	0	1	0	1	0	0	3	3
3	4	1	2	1	0	0	5	0	0	2	3
4	5	3	0	1	1	1	0	1	0	0	2
3	3	3	1	0	0	5	3	0	0	1	1
1	1	3	0	1	1	2	1	2	0	1	0
0	1	3	1	1	0	2	3	3	0	2	3
2	5	2	0	5	0	0	0	2	0	1	3
3	2	3	1	1	1	6	0	2	0	3	4
2	2	1	2	2	1	1	5	5	0	0	1
1	3	1	1	2	2	5	6	0	1	0	1
0	3	2	2	2	0	1	4	1	5	2	2
2	1	1	2	0	2	2	3	1	0	1	2
3	0	1	1	0	0	4	1	4	1	0	3
2	4	3	0	4	0	1	0	3	1	2	0
0	3	3	2	0	2	2	1	3	0	2	3
1	1	3	0	0	0	0	0	4	0	0	0
3	1	4	0	2	0	3	1	2	0	2	2
1	3	2	2	2	0	2	1	1	0	1	2
1	2	4	0	3	1	3	2	0	1	1	1
1	1	2	0	2	1	1	1	2	0	1	0
3	3	5	3	0	1	1	1	0	0	2	3
6	1	4	0	3	1	5	3	5	1	2	0
1	2	2	0	0	4	1	1	0	1	1	1
0	3	3	0	1	1	3	2	0	0	2	1
1	2	4	0	3	1	1	3	2	0	0	0
0	3	3	0	0	1	3	2	2	1	0	3
3	4	2	0	1	1	4	2	2	0	2	2
2	3	4	0	1	1	2	5	0	0	3	6
2	4	3	0	3	0	1	4	2	0	0	2
4	2	1	0	1	1	3	5	3	0	2	1
4	1	3	1	1	1	2	3	3	0	2	1
4	2	0	0	1		3	4	1	2	3	1
3	3	0	0	1		0	2	3	2	0	3
4	0	2	3	1		3	2	3	0	1	1
1	4	1	0	0		0	0	4	0	3	0
0	3	1	0	2		2	2	0	1	1	1
3	1	1	0	1		1	2	0	0	0
1	3		4	0		1	1	3	0	0
1	2		3	2		2	3	4	0	3
3	2		1	1		3	2	2	0	2
1	4		2	1		1	2	1	0	2
0	1		0	1		4	2	1	1	1
3	1		1	1		2	2	1	0	2
1	0		0	2		2	2	1	0	2
3	2		1	0		3	1	0	0	3
3	1		4	2		1	1	4	1	4
0	4		0	0		0	2	0	0	0
1	0		3	0		0	1	2	0	4
0	2		3	1		3	0		0	0
4	3		1	7		1	1		1	2
0	1		0	3		1	1		1	0
6	5		2	3		0	2		0	3
0	5		0	1		0	2		2	3
0	0		2	4		1	2		2	2
1	2		0	0		1	1		2	4
1	0		2	1		0	3		2	0
4	2		2	0		0	2		0	1
0	6		0	1		1	3		1	1
0	5		1	2		0	4		0	0
4	3		0	1		2	0		0	2
0	3		2	1		3	1		1	1
3	4		0	3		0	3		1	1
0	5		2	0		5	3		0	2
0	0		0	0		2	1		1	1
2	2		2	5		4	2		0	1
1	1		1	0		3	2		1	0
0	3		0	7		3	2		4	0
0	3		3	4		1	0		0	1
1	4		0	1		2	5		0	2
5	3		1	0		0	6		0	0
1	2		2	0		1	5		0	4
3	3		0	0		2	6		1	3
0	0		0	1		3	4		0	0
1	3		0	0		1	2		0	4
1			0	3		3	1		1	2
4			0	1		0	1		0	5
1			2	1		2	4		0	3
0			1	1		0	1		0	1
4			2	0		0	2		2	1
0			0	1		3	4		2	1
1			1	1		2	1		3	2
3			0	1		3	2		0	2
1			1	3		3	2		0	4
3			0	4		1	1		1	5
0			0	4		2	2		0	3
0			0	0		0	1		0	2
0			3	4		1	2		0	3
1			0	2		2	1		0	4
1			0	2		0	1		0	1
0			1	4		1	2		0	3
2			3	2		0	1		0	1
1			0	0		2	4		1	3
1			4	2		0	6		0	2
0			2	0		1	4		0	3
2			0	1		1	3		0	3
1			0	1		4	4		0	2
1			0	1		0	4		0	2
2			1	1		1	1		0	1
0			0	1		0	1		0	6
4			0	1		0	3		1	1
4			0	0		5	3		1	1
6			1	3		1	3		1	4
0			0	2		3	2		1	1
3			0	2		0	1		0	2
1			1	1		0	3		1	1
3			1	3		0	2		0	4
4			0	3		2	2		1	1
1			1	1		2	3		0	2
3			0	3		4	2		6	4
2			3	3		1	0		4	3
2			0	3		0	1		2	0
1			0	4		4	4		2	1
2			0	1		2	2		5	3
0			0	1		2	2		3	2
2			1	0		3	5		1	6
3			1	2		1	4		0	2
2			0	2		3	1		1	3
1			0	2		3	3		3	4
0			1			2	0		1	0
0			0			1	3		1	3
0			2			4	3		3	3
1			3			2	3		3	2
2			1			3	2		1	2
2			0			1	5		3	3
1			0			3	1		4	3
1			1			3	2		1	1
0			0			2	2		0	2
0			2			1	1		4	2
1			1			2			2	0
0			0			1			1	0
0			1			0			0	0
2			0			0			1	3
1			1			1			1	1
0			1			2			0	1
0			2			2			0
0			1			1			0
0			0			0			0
4			0			4			1
0			0			0			2
1			0			0			0
0			0			1			1
1			1			1			0
2			0			1			1
0			0			2			4
1			1			0			0
1			1			1			2
0			2			1			1
3			0			1			2
1			0			6			1
1			0			0			3
3			0			2			3
0			0			2			0
1			0			1			1
4			2			0			2
1			1			2			2
1			1			4			0
0			2			0			1
1			0			1			3
0			2			2			0
0			0			2			2
0			0			1			1
1			0			1			2
3			1			2			0
0			0			0			2
0			1			2			3
2			0			2			2
0			2			2			3
3			1			0			0
1			0			0			1
1			0			0			2
1			0			2			0
3			0			2			1
2						1			1
1									2
1									2
3									0
0									0
3									0
0									3
1									0
2									4
0									4
0									1
4									1
4									4
0									0
0									1
3									0
0									0
1									2
1									0
0									2
0									0
0									2
1									1
0									1
2									1
1									3
0									0
0									1
0									2
2									1
1									1
2									0
1									1
0									3
2									3
2									1
0									0
0									0
0									2
2									0
0									1
0									1
0									2
0									0
0									0
0									0
4									1
0									1
2									1
									5
									3
									1
									1
									2
									0
									1

## Sheet: 4E
18h APF WT	40h APF WT	75h APF WT	18h APF dLamB RNAi	40h APF dLamB RNAi	75h APF dLamB RNAi	18h APF dLamC OE	40h APF dLamC OE	75h APF dLamC OE	18h APF dLamC RNAi	40h APF dLamC RNAi	75h APF dLamC RNAi
1.05556	0.803333	0.791667	1.57667	0.5	2.70417	6.566	1.055	3.0825	3.6975	1.055	1.58667
0.8325	2.41778	0.525	1.28667	1.16333	1.095	1.46533	0.61	1.0275	0.996667	0.691667	0.875
0.95	1.29889	3.19556	0.788333	1.20333	2.70417	1.363	0.61	1.0975	0.996667	0.808	3.64
0.965	2.30958	0.791667	1.01833	1.16333	0.73	1.7584	1.055	12.63	0.996667	1.477	3.065
0.555	1.36	1.85	1.01833	1.16333	0.816667	0.938	2.2	2.055	0.996667	0.691667	3.5
0.791667	0.556667	1.4	1.01833	1.20333	2.16333	1.46533	1.5825	2.45583	0.763333	0.897778	1.36222
0.927778	0.401667	0.893333	1.01833	2.32667	0.73	1.055	0.915	1.46667	0.996667	1.40667	1.5925
1.665	0.953333	3.595	3.56417	1.16333	0.816667	2.27167	1.34444	1.317	0.763333	0.673333	6.37
0.643333	0.906667	0.791667	1.28667	1.16333	8.32	0.732667	0.915	2.45583	0.996667	0.673333	3.065
0.555	0.556667	1.9425	1.01833	1.16333	4.8675	0.938	1.055	1.715	5.98	3.165	1.76
0.791667	1.81333	3.595	1.01833	1.5	1.00833	1.055	1.17333	5.1375	0.996667	0.553333	0.875
0.643333	1.002	0.791667	0.643333	1.16333	2.19	0.908667	1.055	2.31694	0.996667	3.36667	1.58667
0.556667	0.803333	1.005	1.57667	1	1.08167	1.876	1.055	2.105	0.763333	1.01	1.02167
0.643333	0.885238	3.29542	1.01833	1	1.00833	0.879167	1.34444	10.29	1.99333	1.01	0.875
0.791667	1.446	0.791667	0.643333	0.5	2.77333	0.908667	1.055	8.73375	0.996667	0.841667	0.91
1.50111	0.794444	0.74	0.643333	1.16333	2.16333	1.099	1.47375	0.731667	0.821667	1.055	1.02167
0.555	4.175	1.34	4.99278	1.25	1.08167	0.703333	0.813333	2.526	0.763333	1.51389	4.375
0.791667	0.502083	2.99583	1.5275	0.601667	5.04778	1.363	1.85583	6.28833	3.12233	1.34667	3.52
0.555	1.088	0.888	1.01833	1.16333	1.00833	1.46533	0.733333	3.50833	0.996667	1.055	2.275
1.11333	1.03286	3.255	1.69722	0.601667	2.77333	2.198	1.83333	0.733333	0.821667	0.908333	0.793333
0.791667	1.81333	1.78667	0.643333	0.5	1.095	1.055	1.5825	3.0825	1.74417	0.922222	1.408
1.9425	1.11333	1.11	4.5825	1.16333	0.816667	0.908667	0.733333	1.0525	0.996667	1.75833	1.5925
0.791667	0.649444	1.925	1.01833	2.80778	0.973333	0.732667	1.75833	2.28667	0.763333	2.02	1.76
1.20611	0.762667	3.83467	2.03667	1.16333	1.63333	0.938	0.61	1.54125	0.821667	1.055	3.40556
0.74	0.736389	0.791667	0.643333	1.16333	2.19	0.732667	1.68429	1.46333	1.99333	1.055	1.16667
0.791667	1.002	3.015	1.01833	0.5	0.816667	1.055	1.708	2.68889	0.996667	1.81667	0.88
0.643333	2.04111	1.31944	0.965	1.16333	2.16333	1.28217	1.46667	4.19222	1.24583	2.21333	1.02167
0.791667	1.47278	0.8325	2.03667	2.25625	1.225	1.407	4.22	2.82563	1.24583	0.553333	1.365
0.556667	1.33467	1.75	1.01833	0.75	1.5125	0.703333	0.655	2.63125	0.763333	1.01	1.638
0.643333	0.476667	0.65625	0.643333	1.05292	1.38667	0.732667	0.915	1.46667	0.996667	1.84625	4.375
1.38542	0.742222	3.29542	0.643333	1.5	2.08	1.25067	5.8025	4.11	1.99333	0.908333	1.5325
0.556667	0.835	4.75	1.35778	1.16333	1.08167	0.703333	1.31	6.6	0.763333	0.968333	0.875
1.80917	0.870278	0.999	0.643333	0.5	0.816667	0.732667	1.899	3.43	0.996667	1.34667	0.793333
1.665	0.652708	0.525	0.788333	1.745	1.08167	1.40667	0.9825	0.701667	0.996667	1.40667	1.02167
1.31944	3.92889	0.791667	1.01833	2.55708	0.973333	1.46533	0.916667	1.14333	0.821667	3.165	5.915
0.555	1.60667	3.54375	0.965	1.5	0.816667	0.703333	2.11	1.75417	0.996667	2.27083	1.02167
1.60833	1.002	8.38833	0.788333	1.45417	12.48	0.703333	0.9825	1.0275	0.954167	1.01	2.33333
1.11	0.6025	0.555	3.39444	4.81333	1.00833	0.908667	1.266	0.731667	0.763333	1.3625	1.5925
1.11333	1.31976	1.3125	1.01833	0.601667	1.38667	0.703333	2.11	0.701667	1.24583	0.673333	1.75
1.28667	0.953333	0.67	0.643333	2.10583	0.816667	1.3132	1.055	1.90556	0.763333	0.908333	1.60417
0.791667	1.39167	1.38542	2.365	0.9025	0.73	0.703333	0.655	3.0825	1.99333	0.553333	1.365
1.28667	1.13333	2.3125	1.01833	1.16333	0.816667	0.732667	1.055	0.975556	0.996667	0.673333	0.793333
0.74	1.00417	1.34	3.56417	1.16333	1.947	0.879167	0.61	2.45583	1.145	1.13542	0.875
1.31944	0.906667	1.31944	1.01833	1.16333	1.38667	0.908667	0.813333	1.0275	0.821667	0.908333	0.875
0.556667	0.556667	4.995	0.643333	1.7	0.973333	0.976889	7.385	0.935556	1.32889	1.23083	0.875
1.31944	0.401667	2.8	1.1825	1.16333	1.08167	0.938	1.5825	2.66778	1.495	0.673333	0.875
0.8325	1.45067	0.67	4.07333	1.55111	1.022	1.40667	1.09167	1.40333	0.821667	1.5825	3.94333
1.1875	0.742222	2.375	0.965	1.16333	1.38667	1.407	2.2	4.00167	1.495	1.055	1.5925
0.643333	0.906667	1.26	0.643333	1.16333	4.16	1.25067	3.6925	1.7125	0.996667	0.553333	1.5325
0.791667	1.07111	0.893333	2.10222	1.55111	1.08167	2.34444	1.572	0.731667	0.996667	1.055	2.04167
0.643333	0.476667	1.58571	1.01833	1.55111	0.73	0.732667	1.055	2.055	0.821667	0.673333	1.02167
0.555	0.906667	0.525	0.643333	1.16333	4.08333	1.40667	0.917	3.65833	2.99	0.673333	0.875
0.791667	1.90667	2.01	0.788333	1.20333	1.38667	1.25067	0.61	1.90667	0.996667	1.055	0.875
5.14667	1.29889	1.59778	1.01833	1.16333	1.6225	0.703333	3.165	4.62375	0.996667	0.908333	2.9575
0.555	7.25333	2.975	1.01833	1.16333	1.095	0.732667	1.055	0.701667	1.495	1.055	2.73
1.1875	0.635556	2.99583	0.643333	1.16333	1.38667	0.938	1.83333	1.52444	3.05333	0.908333	12.74
0.643333	0.906667	1.80375	0.788333	0.642857	0.73	0.908667	1.5825	2.055	3.98667	1.57111	1.82
0.555	1.11333	1.34	1.01833	0.75	0.73	1.02573	1.28333	2.055	1.32889	2.11	1.82
1.58333	1.27111	1.59778	0.965	0.5	1.63333	1.17222	1.055	0.731667	1.495	1.75833	0.91
1.1875	0.906667	2.035	1.01833	1.16333	1.46	0.732667	2.6375	4.11	0.996667	0.908333	0.91
3.16667	1.48444	1.19833	0.643333	2.32667	1.08167	0.938	1.31	0.733333	1.01778	0.897778	1.82
0.835	1.43	1.48	0.788333	1.16333	1.08167	0.703333	4.4	1.42917	0.996667	1.5825	1.365
2.22	3.44533	0.525	1.01833	1.745	1.08167	1.81733	2.2	3.0825	0.996667	0.673333	0.91
0.791667	2.26667	1.005	1.07222	1.16333		1.46533	1.5825	8.06667	2.99	4.37667	0.91
0.643333	3.62667	0.69375	0.643333	1.16333		2.11	2.11	1.14333	1.52667	0.553333	0.91
0.791667	0.556667	2.69625	0.788333	1.745		0.908667	2.2	2.28667	2.99	1.34667	1.365
0.555	0.906667	1.59778	0.965	1.5		0.938	0.764167	3.0825	1.2325	1.40667
1.97917	0.742222	0.791667	1.01833	3.00833		0.703333	0.61	1.46333	0.996667	1.23444
0.555	4.05167	3.15	1.69722	1.16333		1.0904	3.165	0.701667	4.485	2.11
1.60833	0.906667	1.19833	2.03667	1.16333		0.732667	2.11	2.04867	0.821667	1.13542
1.84722	1.11333	1.3875	1.01833	2.32667		2.11	2.11	0.701667	1.78111	0.673333
0.857778	1.81333	0.555	2.03667	0.601667		0.976889	1.83	3.43	1.495	1.5825
1.58333	1.31083	1.665	1.01833	6.61833		0.915833	1.055	1.0525	0.996667	0.673333
1.05556	1.81333	0.893333	1.28667	1.16333		1.876	0.733333	3.59625	0.821667	1.055
1.07222	1.20889	1.3875	0.643333	0.601667		1.363	1.055	1.70722	0.763333	1.01
0.69375	0.906667	0.8325	0.788333	1.93889		1.099	1.22	1.14333	0.996667	0.553333
0.791667	0.476667	2.775	4.07333	1.16333		1.25067	0.61	0.731667	0.996667	0.553333
1.58333	0.906667	0.67	1.01833	1.16333		0.908667	0.733333	0.701667	0.996667	1.10667
0.643333	1.20889	2.01	0.643333	0.833333		1.13583	1.098	1.0275	1.90833	1.34667
1.71556	1.36	1.005	1.01833	0.601667		1.51444	1.5825	1.0275	1.52667	1.055
2.57292	0.906667	0.67	1.01833	1.5		1.46533	1.055	0.731667	0.996667	0.553333
0.556667	1.81333	1.85	2.03667	1.16333		0.938	1.5825	0.733333	1.99333	0.673333
0.965	0.572	1.19833	1.93	0.5		0.908667	1.055	0.731667	1.66111	1.81667
0.8325	1.04867	0.925	0.643333	1.16333		0.908667	1.75833	1.0275	2.65778	0.553333
2.375	0.749048	3.6075	3.15333	1.20333		1.70956	1.5825	1.14333	0.996667	1.21111
0.791667	1.62067	0.67	1.01833	2.20611		3.4075	0.61	1.28333	0.821667	0.673333
1.28667	0.906667	1.7975	1.27292	2.32667		2.18867	2.93333	1.715	1.27222	1.266
2.22	1.36	1.19833	1.57667	0.601667		3.18033	1.75833	2.85833	2.49167	0.908333
0.791667	1.20889	1.34	1.01833	1.16333		1.099	3.66	0.977778	0.996667	1.055
0.555	0.715	0.67	1.01833	1.20333		0.908667	1.22	2.2	0.996667	0.908333
1.425	1.43	1.665	1.01833	1.16333		1.46533	1.055	1.83333	0.996667	0.553333
1.05556	2.72	1.19833	1.01833	1.16333		0.703333	1.1	1.46667	1.64333	1.055
1.31944	1.51111	1.19833	1.1825	1.16333		2.345	1.055	0.733333	0.996667	0.673333
0.857778	0.476667	0.655909	0.788333	1.16333		2.81333	0.873333	2.2	0.996667	1.5825
0.555	2.49333	0.7	1.01833	1.16333		1.81733	3.51667	0.733333	0.763333	9.99167
1.05556	0.680952		1.5275	0.601667		2.11	1.055		0.996667	1.10667
0.643333	0.635556		1.01833	1.16333		0.908667	0.976		0.996667	1.3625
0.95	1.43		0.857778	1.40389		2.81333	1.11833		0.821667	2.11
0.556667	0.953333		1.01833	1.00278		2.44222	0.733333		1.24583	1.245
1.84722	0.906667		7.095	1.16333		2.726	2.11		0.996667	1.055
0.643333	1.13333		0.643333	1.16333		0.938	10.2667		0.996667	7.40667
0.555	0.906667		1.5275	1.805		0.703333	2.6375		0.821667	1.84444
2.375	0.906667		1.07222	1.16333		0.908667	0.9825		0.996667	0.673333
0.643333	0.906667		1.76917	1.00278		1.099	1.055		0.996667	3.03
0.791667	1.20889		0.965	1.16333		2.81333	1.83333		0.996667	0.553333
1.44733	0.476667		2.365	1.60444		1.407	1.055		1.59467	0.897778
0.965	2.86		1.01833	1.16333		1.51444	0.915		0.996667	1.055
3.34	3.81333		0.788333	1.16333		2.198	0.9825		0.996667	0.908333
0.927778	0.953333		0.788333	1.805		0.908667	1.62667		0.996667	0.673333
0.791667	1.81333		1.01833	1.16333		0.938	0.655		0.996667	2.42222
0.791667	0.476667		1.1825	1.05292		0.938	1.46667		0.996667	0.908333
0.8325	1.66833		0.788333	1.16333		1.40667	0.61		1.27222	2.69333
0.555	0.906667		18.1317	1.16333		0.938	1.441		0.996667	1.055
1.58333	0.906667		0.643333	1.45417		4.92333	5.24		0.996667	1.81667
1.11333	1.81333		0.788333	1.16333		0.938	0.61		1.32889	0.897778
0.556667	1.81333		1.57667	0.601667		1.055	1.1		0.763333	2.37375
3.16667	2.72		0.788333	0.601667		0.938	1.09167		0.996667	3.17917
0.791667	2.26667		0.788333	1.745		0.938	1.83333		1.90833	2.02
0.643333	1.81333		1.28667	2.03583		1.40667	2.56667		0.996667	1.01
0.835	1.81333		1.1825	1.16333		1.40667	1.6375		0.996667	0.908333
0.556667	2.26667		1.57667	1.16333		0.908667	0.873333		1.495	0.673333
1.1875	4.53333			0.9025		2.11	2.2		2.05417	2.69333
1.78125	2.04			2.32667		0.938	1.28333		1.2325	1.17833
3.43056	3.62667			1.50417		1.64111	0.9825		1.64333	0.908333
0.989583				1.20333		0.908667	1.14625		0.996667	0.897778
0.791667				1.16333		0.732667	2.56667		1.32889	2.02
0.555				1.16333		0.703333	0.655		0.821667	1.81667
0.555				1.745		0.908667	0.655		0.821667	0.908333
1.07222				1.35722		1.407	0.655		1.495	0.908333
0.555				1.16333		0.703333	6.6		1.99333	0.673333
0.965				1.16333		0.908667	0.733333		0.996667	2.27083
1.58333				3.49		6.36067	0.733333		0.821667	0.908333
0.555				2.32667		0.703333	2.62		0.763333	0.908333
0.791667				1.16333		0.732667	0.655		3.48833	1.3625
9.00667						0.908667	0.977778		1.66111	1.68333
0.791667						0.908667	1.02929		1.495	0.897778
1.58333						0.732667	1.71111		0.996667	0.897778
0.791667						0.938	1.14625		0.821667	2.02
1.11						2.46167	1.965		0.763333	1.01
0.555						1.23083	1.1		0.821667	0.908333
0.643333						0.732667	3.66667		0.763333	1.01
1.1875						1.876	0.655		0.763333	1.51389
1.31944						0.908667	1.95556		1.145	1.3625
0.791667						1.46533	1.1		0.821667	1.12222
0.643333						0.908667	3.275		2.67042	0.673333
1.58333						0.703333	1.46667		2.29	1.3625
1.31944						3.297	1.22222		0.821667	1.34667
1.28667						0.938	0.655		0.821667	1.21111
0.791667						1.83167	1.83333		2.87583	0.908333
0.643333						1.363	1.31		0.821667	2.42222
1.93						1.363	0.764167		0.821667	0.908333
0.555						0.703333	0.873333		1.64333	0.908333
3.16667						1.22111	1.46667		0.821667	4.0875
1.58333						1.055	1.46667		0.821667	7.26667
0.791667						2.814	1.1			0.908333
0.643333						0.732667	1.46667			2.725
1.31944						1.40667	0.733333			1.81667
2.895						1.40667	1.83333			1.81667
1.24875						0.908667	2.2
0.643333						2.11	1.46667
1.58333						2.42311	1.46667
0.555						1.363	0.977778
0.791667						0.732667	0.655
1.93						2.46167	2.68889
1.93						0.908667	1.048
0.643333						1.3132	0.733333
0.643333						0.703333	1.90667
0.791667						0.908667	0.655
1.1875						0.938	0.733333
0.791667						0.908667	3.275
0.643333						0.908667	0.733333
0.643333						0.703333	0.733333
3.21667						0.938	1.965
1.78125						0.908667	4.4
0.643333						0.908667	2.62
2.57333						2.27167
0.989583						1.81733
3.86						0.703333
0.791667						0.908667
1.84722						2.12022
0.643333						1.055
0.989583						0.703333
0.791667
1.31944
0.791667
0.791667
1.58333
0.791667
1.05556
0.791667
1.05556

## Sheet: 4F
WT															dLamB RNAi
18h APF					40h					75h					18h APF					40h					75h
Track length	Persistance	Euclidean distance	ShapeFactor	Average speed	Track length	Persistance	Euclidean distance	ShapeFactor	Average speed	Track length	Persistance	Euclidean distance	ShapeFactor	Average speed	Track length	Persistance	Euclidean distance	ShapeFactor	Average speed	Track length	Persistance	Euclidean distance	ShapeFactor	Average speed	Track length	Persistance	Euclidean distance	ShapeFactor	Average speed
90.4867	0.286184	25.8958	0.283028	6.2585	33.9443	0.35728	12.1276	0.281127	2.31215	55.8933	0.730023	40.8034	0.169357	3.86423	26.3085	0.297831	7.8355	0.201	1.846	63.2599	0.378198	23.9248	0.236	4.428	48.3925	0.962743	46.5896	0.155677	3.35
78.38	0.385528	30.2177	0.306589	5.46981	28.0498	0.6062	17.0038	0.379176	1.91064	92.7933	0.36844	34.1887	0.232387	6.41534	51.5719	0.12725	6.56252	0.252	3.619	46.458	0.824914	38.3238	0.236	3.269	18.2386	0.0842369	1.53636	0.242923	1.263
69.3395	0.235201	16.3087	0.187996	5.0793	36.2671	0.0497475	1.8042	0.2365	2.47037	12.0715	0.38136	4.6036	0.218924	0.834575	44.6383	0.26414	11.7908	0.251	3.133	51.8055	0.291221	15.0868	0.226	3.646	20.749	0.700237	14.5292	0.232509	1.436
49.447	0.320727	15.859	0.188976	3.5555	33.6835	0.506088	17.0468	0.152721	2.29439	31.6041	0.282404	8.92513	0.23349	2.62677	52.0988	0.222146	11.5735	0.196	3.656	27.8021	0.630626	17.5327	0.25	2.403	17.1611	0.032754	0.562095	0.138397	1.585
78.7215	0.434866	34.2333	0.209196	5.44476	39.9114	0.711733	28.4062	0.242334	2.7186	55.1049	0.890943	49.0953	0.256267	3.73231	44.2679	0.195784	8.66697	0.348	3.107	31.2001	0.240948	7.51759	0.223	2.196	31.183	0.370979	11.5683	0.296341	2.159
46.8138	0.361585	16.9272	0.186487	3.82788	41.6106	0.0970991	4.04035	0.376121	2.93828	49.5403	0.294934	14.6112	0.3022	4.15484	55.3265	0.386555	21.3867	0.202	3.883	33.2168	0.0759474	2.52273	0.194	2.337	23.0519	0.69689	16.0646	0.144367	1.596
39.378	0.163943	6.45576	0.233522	2.72358	42.4518	0.276285	11.7288	0.237961	2.89165	40.9843	0.308849	12.658	0.207915	2.86735	58.3546	0.286427	16.7143	0.218	4.095	33.4854	0.265209	8.88063	0.27	2.356	43.5654	0.987989	43.0422	0.351237	3.038
49.6674	0.060573	3.00851	0.139706	3.52139	25.0822	0.107644	2.69996	0.35864	1.7085	24.0089	0.389432	9.34981	0.316026	1.64617	72.5074	0.283107	20.5274	0.327	5.088	39.7824	0.567233	22.5659	0.195	2.808	49.8286	0.922986	45.9911	0.258461	3.45
61.4737	0.561585	34.5227	0.205099	4.22463	19.3021	0.434644	8.38953	0.222218	1.31478	22.1112	0.508439	11.2422	0.236381	1.52868	41.3347	0.355757	14.7051	0.366	2.901	25.5688	0.0704463	1.80122	0.29	1.799	51.4507	0.739631	38.0546	0.289631	3.562
54.9614	0.202679	11.1395	0.235486	3.88936	90.3947	0.319335	28.8661	0.292925	6.18964	24.2917	0.375758	9.12777	0.192281	1.67942	38.8	0.353946	13.7331	0.154	2.646	30.1148	0.154905	4.66493	0.222	2.119	23.859	0.205881	4.91212	0.293557	1.652
49.3497	0.369596	18.2394	0.290818	3.47338	43.5576	0.105716	4.60473	0.398501	2.93594	73.0249	0.238328	17.4039	0.211789	5.13948	44.828	0.627432	28.1265	0.289	3.146	38.3458	0.62706	24.0451	0.175	2.767	33.6251	0.619724	20.8382	0.15275	2.394
54.0961	0.250159	13.5326	0.218606	3.74155	19.9308	0.274999	5.48096	0.147447	1.35761	65.563	0.253228	16.6024	0.315085	4.4702	48.4565	0.267256	12.9503	0.218	3.4	38.4736	0.788615	30.3409	0.201	2.707	20.6624	0.586645	12.1215	0.269377	1.435
74.0049	0.192801	14.2682	0.234854	4.79828	37.2685	0.365981	13.6396	0.297427	2.53858	32.2331	0.873226	28.1468	0.283297	2.20542	56.8576	0.213197	12.1219	0.251	3.99	46.2577	0.712739	32.9696	0.256	3.224	51.2025	0.764013	39.1194	0.157342	3.499
20.284	0.157029	3.18518	0.266868	1.41199	68.2985	0.030128	2.05769	0.312907	4.65222	58.2581	0.213603	12.4441	0.317697	3.86319	64.6557	0.232423	15.0274	0.345	4.537	42.0391	0.0818854	3.44239	0.285	3.202	57.0444	0.230962	13.1751	0.244874	4.095
61.4124	0.328064	20.1472	0.23116	4.29151	34.6565	0.313506	10.865	0.250102	2.25072	54.5841	0.308488	16.8385	0.198177	3.72165	38.8984	0.372286	14.4813	0.225	2.73	47.2865	0.421946	19.9523	0.174	2.841	47.1682	0.883591	41.6774	0.195304	3.281
56.5078	0.396442	22.4021	0.238782	3.62245	31.6186	0.370522	11.7154	0.406869	2.15373	67.7143	0.824377	55.822	0.403749	4.61688	51.8404	0.49526	25.6745	0.369	3.638	36.5767	0.233429	8.53808	0.226	2.508	57.7425	0.623663	36.0119	0.230605	4.017
50.6625	0.510054	25.8406	0.229973	3.50407	97.4964	0.51141	49.8606	0.361641	6.74764	54.086	0.553883	29.9574	0.36528	3.68768	45.6368	0.448908	20.4867	0.274	3.203	28.5722	0.710527	20.3013	0.297	2.98	66.7956	0.254759	17.0168	0.198915	4.647
62.0348	0.267081	16.5683	0.317085	4.29063	24.7787	0.614673	15.2308	0.196752	2.0527	52.6511	0.232312	12.2315	0.323071	3.43079	62.8701	0.221196	13.9066	0.35	4.412	39.3118	0.64168	25.2256	0.165	1.434	47.4241	0.960903	45.57	0.201468	3.299
68.9937	0.188998	13.0397	0.259115	4.77195	44.1499	0.0464455	2.05056	0.350959	3.01691	54.5049	0.0884809	4.82264	0.374322	3.71624	44.8417	0.55448	24.8638	0.24	3.147	20.3217	0.843674	17.1449	0.189	2.791	64.982	0.338605	22.0033	0.220117	4.284
57.6832	0.714951	41.2406	0.259686	3.98965	48.9829	0.318293	15.5909	0.297705	3.73256	48.4751	0.161529	7.83017	0.20579	3.30512	40.1916	0.531683	21.3692	0.265	2.82	37.6965	0.720773	27.1706	0.182	3.074	61.5833	0.852474	52.4982	0.238381	3.027
35.4456	0.181926	6.44846	0.28618	2.45159	45.9271	0.33997	15.6138	0.330955	3.58026	72.1025	0.85231	61.4537	0.299376	5.70042	48.6462	0.678069	32.9855	0.161	3.446	45.8571	0.234756	10.7652	0.238	2.276	43.5144	0.294505	12.8152	0.196015	1.828
48.0857	0.196278	9.43817	0.303503	3.32584	45.5853	0.567482	25.8688	0.365254	2.89367	80.2891	0.143374	11.5113	0.254489	3.60073	62.6353	0.188359	11.7979	0.175	2.511	43.5548	0.42887	18.6794	0.231	3.418	26.2731	0.702652	18.4609	0.34694	2.917
70.1321	0.346502	24.3009	0.210791	4.93462	52.6059	0.201304	10.5898	0.318341	3.97469	52.4455	0.387395	20.3171	0.327792	6.05969	50.2165	0.581254	29.1885	0.293	2.981	36.8848	0.406791	15.0044	0.195	1.851	41.9136	0.152869	6.40728	0.181051	2.588
50.6472	0.0928007	4.7001	0.179223	3.50301	47.4363	0.263539	12.5013	0.298655	3.3114	60.0204	0.112669	6.76242	0.313507	4.60018	87.1423	0.219747	19.1493	0.296	4.387	48.5649	0.217366	10.5563	0.156	2.054	25.9757	0.0516006	1.34036	0.182284	3.723
83.2611	0.12832	10.684	0.375448	5.75875	38.206	0.142622	5.44902	0.361563	3.43605	23.0253	0.670848	15.4465	0.188763	2.12089	67.4417	0.35368	23.8528	0.253	3.667	25.38	0.519024	13.1728	0.316	1.888	31.9528	0.784647	25.0717	0.279452	3.912
70.1014	0.53076	37.2071	0.364052	4.91894	51.0371	0.0770987	3.93489	0.331188	2.89359	38.5907	0.957126	36.9362	0.55889	2.90227	52.2518	0.400481	20.9259	0.198	2.067	41.1512	0.133062	5.47565	0.231	2.801	54.7842	0.143996	7.8887	0.224711	2.463
40.9493	0.435166	17.8197	0.380983	2.83225	35.2679	0.242049	8.53655	0.245355	2.44963	42.4178	0.977111	41.4469	0.325251	2.12043	21.746	0.362238	7.87723	0.239	3.028	46.1906	0.198312	9.16014	0.164	1.818	35.0006	0.828509	28.9983	0.244201	2.656
41.6542	0.394374	16.4273	0.216211	2.9748	30.2867	0.2316	7.0144	0.357205	3.0616	30.9695	0.778249	24.102	0.312952	3.69718	43.1513	0.774144	33.4054	0.265	3.07	33.997	0.210495	7.15619	0.38	2.014	25.3861	0.0441447	1.12066	0.261519	3.477
48.8574	0.429776	20.9977	0.277137	3.37922	41.0493	0.0411015	1.68719	0.34656	3.20402	54.0357	0.119676	6.46678	0.248994	2.80792	41.6966	0.585406	24.4094	0.16	3.691	30.0852	0.118931	3.57806	0.186	2.93	49.4035	0.96117	47.4852	0.419838	2.432
43.9974	0.500796	22.0337	0.390989	3.04307	26.565	0.0474907	1.26159	0.349549	1.83692	41.0389	0.952334	39.0828	0.227602	2.63927	46.6524	0.235058	10.966	0.188	2.586	25.7997	0.798725	20.6069	0.23	4.963	23.0169	0.558793	12.8617	0.250996	1.284
49.1891	0.465479	22.8965	0.241675	4.37242	37.1902	0.281862	10.4825	0.391027	2.54133	38.5739	0.949067	36.6092	0.452798	1.84228	24.7395	0.519825	12.8602	0.182	2.463	69.3098	0.234833	16.2762	0.309	3.034	16.965	0.490499	8.32134	0.211924	2.706
63.1306	0.397219	25.0767	0.262899	4.17446	45.6376	0.561308	25.6167	0.377218	3.27528	39.5311	0.97564	38.5681	0.333815	3.56139	32.3075	0.213681	6.90351	0.161	3.233	48.846	0.689809	33.6944	0.238	3.51	38.4511	0.214136	8.23376	0.450788	3.142
58.32	0.195636	11.4095	0.282584	5.18574	31.9204	0.959565	30.6297	0.264001	2.90218	52.0511	0.514435	26.7769	0.331778	2.29611	45.1899	0.466218	21.0683	0.213	4.011	43.4001	0.335891	14.5777	0.249	2.546	42.5555	0.62587	26.6342	0.199324	1.672
76.655	0.218348	16.7374	0.317294	3.66447	39.6317	0.181655	7.1993	0.329549	2.66779	33.5108	0.887058	29.726	0.368458	2.82447	57.1537	0.24881	14.2204	0.305	4.973	61.5516	0.648403	39.9102	0.355	2.574	23.8783	0.19512	4.65913	0.16861	2.392
51.0914	0.194735	9.94931	0.313068	4.16674	32.8632	0.286314	9.40919	0.283388	2.26784	35.9719	0.724103	26.0474	0.241924	2.87989	68.6226	0.106316	7.29571	0.245	4.443	40.5126	0.288898	11.704	0.182	2.463	31.1346	0.711143	22.1412	0.228897	1.697
60.2436	0.485729	29.262	0.232393	4.02167	35.9156	0.110912	3.98346	0.288031	1.33301	39.5736	0.368151	14.5691	0.374296	4.97811	22.4643	0.217297	4.88143	0.183	0.999	32.8988	0.642411	21.1346	0.276	2.499	24.1169	0.866602	20.8997	0.325676	2.805
53.4886	0.156456	8.36864	0.159958	3.402	26.5961	0.246587	6.55825	0.45548	1.90177	51.4335	0.215161	11.0665	0.207924	2.33361	34.9201	0.27577	9.6299	0.219	3.827	36.5752	0.325342	11.8995	0.242	2.524	19.7414	0.278035	5.48881	0.234978	2.693
52.0446	0.470066	24.4644	0.304356	5.83878	61.6912	0.499887	30.8386	0.442234	3.30574	37.3584	0.693736	25.9169	0.215878	3.39864	54.5345	0.573098	31.2536	0.204	2.516	34.8968	0.0985777	3.44004	0.162	4.707	29.4017	0.553356	16.2696	0.198946	2.195
82.923	0.160134	13.2788	0.312718	5.17752	46.6691	0.410851	19.1741	0.254417	2.01556	54.1878	0.148882	8.06761	0.290859	3.51203	33.4007	0.177563	5.93072	0.203	3.171	26.6881	0.815205	21.7563	0.184	2.932	31.1899	0.205804	6.41899	0.201774	0.703
37.3533	0.455199	17.0032	0.272105	3.79851	29.1908	0.315233	9.2019	0.177402	3.12569	37.4635	0.811932	30.4178	0.343136	2.4351	43.4131	0.496922	21.5729	0.284	3.234	36.9846	0.569994	21.081	0.152	2.514	41.1925	0.866686	35.701	0.147664	2.51
56.0121	0.402859	22.565	0.214514	3.04433	41.7486	0.960047	40.0806	0.346953	2.92949	34.2325	0.352607	12.0706	0.271139	2.1239	55.8926	0.224234	12.533	0.306	4.492	35.9623	0.877849	31.5695	0.179	3.334	37.1699	0.945141	35.1308	0.209703	2.281
60.7714	0.150047	9.11855	0.2292	2.68607	42.7628	0.574735	24.5773	0.277698	3.27759	34.9337	0.974902	34.0569	0.328769	2.68315	50.3026	0.429165	21.5881	0.2	4.913	30.3467	0.156203	4.74023	0.223	2.646	33.9378	0.349756	11.87	0.215627	1.56
70.0425	0.166852	11.6868	0.222358	3.25289	44.7373	0.256933	11.4945	0.381699	2.53927	42.7678	0.966392	41.3304	0.436891	0.96531	40.3993	0.441861	17.8509	0.176	2.127	54.1581	0.362693	19.6428	0.209	1.398	39.6739	0.861595	34.1828	0.130957	3.025
48.6363	0.179692	8.73958	0.208651	2.15376	36.8194	0.22123	8.14554	0.350989	2.25666	38.2349	0.789841	30.1995	0.387083	2.32878	33.1967	0.855563	28.4019	0.207	2.486	37.701	0.784168	29.5639	0.169	1.817	31.2922	0.949153	29.7011	0.149135	3.62
38.5078	0.51554	19.8523	0.350622	4.43681	38.6603	0.634686	24.5371	0.262736	3.00447	13.7557	0.226651	3.11774	0.276489	2.15809	34.6105	0.356784	12.3485	0.163	4.285	58.69	0.506371	29.7189	0.272	2.294	44.3396	0.962997	42.6989	0.238246	2.318
59.7303	0.486913	29.0835	0.258081	3.22098	46.4254	0.0561408	2.60636	0.26974	3.51468	34.0942	0.979193	33.3848	0.488081	2.73322	61.0644	0.337337	20.5993	0.244	5.056	60.6529	0.235642	14.2924	0.202	2.187	49.1857	0.543407	26.7278	0.263359	1.637
46.7634	0.291865	13.6486	0.238448	4.75145	48.2977	0.172447	8.3288	0.315409	3.20956	33.1851	0.953617	31.6458	0.38924	1.0593	71.2844	0.29765	21.2178	0.23	2.496	25.8968	0.133433	3.45549	0.223	2.639	45.4458	0.878144	39.908	0.176048	4.467
49.185	0.637805	31.3704	0.250124	3.0953	40.3234	0.502932	20.2799	0.285664	1.85726	29.642	0.66355	19.6689	0.50622	3.22171	35.5634	0.448234	15.9407	0.271	4.635	28.0527	0.083808	2.35104	0.286	1.694	27.7808	0.962396	26.7362	0.18597	2.362
37.5147	0.322428	12.0958	0.195876	3.66019	26.9303	0.0613503	1.65218	0.305421	2.05722	41.1533	0.948748	39.044	0.292324	3.04763	62.9565	0.554827	34.9299	0.216	2.41	35.7895	0.511856	18.3191	0.131	3.925	32.8594	0.407376	13.3861	0.138154	1.532
36.3263	0.294607	10.702	0.349285	3.35773	29.8296	0.389125	11.6075	0.534594	1.94481	15.095	0.643588	9.71497	0.434201	4.57187	34.1353	0.172177	5.87732	0.164	6.435	39.2839	0.133887	5.2596	0.3	2.272	33.6527	0.887448	29.865	0.142201	3.114
64.1482	0.433225	27.7907	0.227837	2.57147	25.3027	0.343687	8.69621	0.210684	4.30622	62.2256	0.111204	6.91971	0.39721	3.37537	94.3027	0.371394	35.0234	0.258	4.038	23.993	0.597972	14.3472	0.192	1.961	21.8334	0.798702	17.4384	0.26191	4.353
52.2151	0.427335	22.3133	0.150196	2.39223	38.1024	0.131493	5.0102	0.42516	3.23315	50.946	0.134893	6.87228	0.294193	2.18208	57.1981	0.426472	24.3934	0.24	3.443	24.8418	0.703957	17.4875	0.192	2.912	44.3693	0.313011	13.8881	0.35743	1.93
47.6847	0.381012	18.1685	0.252487	1.81688	44.8705	0.429725	19.282	0.281637	4.05214	30.4152	0.047007	1.42973	0.190836	3.22764	49.0672	0.229191	11.2458	0.252	5.81	57.1663	0.195776	11.1918	0.227	3.754	24.3529	0.480449	11.7003	0.213075	1.223
51.0834	0.660743	33.753	0.289323	2.69141	41.3484	0.759127	31.3887	0.327139	2.264						82.7904	0.10138	8.39327	0.207	3.176	29.7203	0.172794	5.13549	0.209	3.476
37.501	0.57993	21.748	0.131043	2.03155	24.766	0.408944	10.1279	0.350761	3.36724						44.9868	0.347962	15.6537	0.203	4.835	25.4349	0.492417	12.5246	0.327	3.524
35.2265	0.163978	5.77636	0.230427	1.56194	49.4568	0.505628	25.0068	0.223104	4.01517						64.9576	0.085777	5.57186	0.188	3.36	41.2487	0.672271	27.7303	0.191	3.189
41.5223	0.284436	11.8104	0.185468	3.14434	49.3232	0.421371	20.7834	0.209375	4.03555						56.871	0.00922553	0.524665	0.171	3.438	48.8535	0.181771	8.88016	0.148	2.672
40.8733	0.196734	8.04118	0.336802	2.30883	51.7021	0.439486	22.7223	0.274552	2.24667						47.8838	0.695805	33.3178	0.189	5.391	45.4436	0.520631	23.6593	0.186	3.087
34.5986	0.473438	16.3803	0.14223	1.47907	32.2959	0.844495	27.2737	0.249122	2.64146						48.9857	0.550599	26.9715	0.251	5.018	62.6239	0.12983	8.13044	0.336	3.1
26.4962	0.365694	9.6895	0.357438	3.31869	34.3367	0.566032	19.4357	0.177758	4.66548						77.5386	0.312042	24.1953	0.204	5.413	41.2865	0.158536	6.5454	0.198	2.877
34.7037	0.181813	6.30959	0.136744	2.65764	66.3968	0.0637731	4.23433	0.317161	3.10287						79.2774	0.349753	27.7275	0.222	2.575	32.1768	0.906586	29.171	0.139	2.924
37.4937	0.355272	13.3205	0.194107	4.30197	43.7808	0.3703	16.212	0.240536	3.12803						77.1401	0.387943	29.9259	0.269	4.364	42.0666	0.774892	32.5971	0.176	2.88
43.6847	0.426855	18.6471	0.177101	2.84552	46.8878	0.520716	24.4152	0.237719	3.14292						36.6876	0.677016	24.8381	0.209	5.323	47.0845	0.256526	12.0784	0.24	2.664
29.6267	0.295466	8.75371	0.378181	2.59957	52.0929	0.688211	35.8509	0.238711	2.84437						62.7777	0.368232	23.1168	0.25	1.728	41.1651	0.688727	28.3515	0.224	2.678
22.7782	0.0949675	2.16319	0.184099	3.02009	35.7789	0.420955	15.0613	0.304965	3.1407						62.4905	0.800874	50.047	0.204	1.898	40.8968	0.417251	17.0642	0.31	3.124
45.855	0.0719185	3.29782	0.224198	3.41575	40.1096	0.60953	24.448	0.30584	3.62311						26.4952	0.631134	16.722	0.17	6.591	41.4106	0.735369	30.452	0.229	1.789
33.6704	0.0281305	0.947165	0.304651	3.17143	43.5347	0.329192	14.3313	0.403857	3.24074						27.0532	0.199982	5.41014	0.16	1.642	36.3295	0.88751	32.2428	0.19	2.526
21.5698	0.136271	2.93934	0.195557	2.01402	31.4051	0.387433	12.1674	0.306018	3.83356						23.4012	0.0652661	1.52731	0.18	4.701	38.5232	0.0667798	2.57257	0.191	1.715
48.3976	0.227172	10.9946	0.241489	2.96595	54.9913	0.227262	12.4974	0.293454	2.23719						52.4828	0.18938	9.93919	0.222	2.236	46.7582	0.0549717	2.57038	0.168	0.991
56.2344	0.175627	9.87626	0.176516	3.25362	35.9918	0.570428	20.5307	0.204365	4.18243						49.6914	0.716293	35.5936	0.155	3.252	23.1218	0.0593666	1.37266	0.248	2.422
34.7573	0.483573	16.8077	0.099897	3.83178	49.3513	0.400959	19.7879	0.218679	3.65322						26.883	0.466674	12.5456	0.099	1.476	29.5556	0.373461	11.0379	0.195	2.931
40.0409	0.136985	5.48499	0.183867	3.00735	46.1177	0.0337738	1.55757	0.277733	2.46855						42.9282	0.526042	22.582	0.159	4.042	21.2036	0.129202	2.73956	0.145	2.606
35.5977	0.233089	8.29741	0.095677	4.18509	33.5395	0.388956	13.0454	0.290089	2.7373						28.0282	0.408982	11.463	0.21	4.597	11.8394	0.318141	3.76662	0.252	3.043
43.8857	0.419703	18.419	0.171917	2.45708	41.6709	0.331921	13.8314	0.405588	1.72711						21.0288	0.1683	3.53914	0.168	4.954	36.3037	0.334883	12.1575	0.178	2.948
46.2501	0.182307	8.4317	0.346372	3.74603	22.3104	0.730708	16.3024	0.2664	2.55629						65.5016	0.226765	14.8535	0.198	2.549	41.1183	0.339449	13.9576	0.205	3.023
29.3712	0.136079	3.9968	0.256144	1.16406	41.398	0.483235	20.0049	0.319626	1.87012						30.7843	0.463258	14.2611	0.139	3.534	34.4323	0.0922594	3.1767	0.209	4.035
45.3178	0.0512329	2.32176	0.282004	2.05669	27.6077	0.655981	18.1102	0.354009	2.4395						34.8175	0.564392	19.6507	0.182	2.941	43.8338	0.727494	31.8888	0.197	3.19
52.5553	0.262852	13.8142	0.238625	3.75765	34.5553	0.220842	7.63125	0.327468	1.43694						60.0467	0.479703	28.8046	0.243	1.976	55.741	0.241718	13.4736	0.246	1.98
32.6818	0.513579	16.7847	0.235649	1.37306	29.4449	0.998941	29.4137	0.344988	2.07789						51.3015	0.476045	24.4218	0.121	3.125	42.6845	0.249522	10.6507	0.214	3.302
42.9189	0.325417	13.9665	0.287491	2.26823	32.3176	0.790722	25.5542	0.186475	3.31716						42.693	0.222217	9.48712	0.19	2.587	26.3102	0.73452	19.3253	0.161	2.505
35.7044	0.425241	15.183	0.120645	3.08407	34.3982	0.149641	5.1474	0.344161	2.21074						28.6877	0.338478	9.71018	0.123	2.881	27.5984	0.408301	11.2685	0.183	4.268
32.4714	0.74877	24.3136	0.290268	2.21784	33.9843	0.467497	15.8876	0.314131	1.9414						45.3684	0.628102	28.496	0.313	2.379	28.9801	0.36776	10.6577	0.38	2.725
54.4345	0.544183	29.6223	0.177687	2.96843	28.8468	0.0887496	2.56015	0.183801	3.15781						37.4044	0.3977	14.8757	0.241	2.111	45.6152	0.484409	22.0964	0.254	2.189
16.4364	0.136393	2.24181	0.250411	1.59929	46.0027	0.356162	16.3844	0.323324	2.49316						41.4111	0.00551476	0.228372	0.189	2.377	33.3924	0.575285	19.2101	0.285	2.492
29.9549	0.652093	19.5334	0.218094	1.31441	38.8722	0.147857	5.74754	0.362419	2.31746						34.5326	0.513599	17.7359	0.244	2.859	58.177	0.159916	9.30344	0.147	3.168
30.661	0.219344	6.72529	0.199097	2.10324	33.4626	0.465534	15.578	0.120244	1.35205						30.641	0.20504	6.28263	0.175	2.265	37.664	0.529578	19.946	0.313	2.687
54.6034	0.49058	26.7873	0.33323	3.41397	19.141	0.0557591	1.06728	0.411935	1.45361						34.5043	0.103763	3.58028	0.212	2.534	32.0378	0.601376	19.2668	0.12	2.672
19.7675	0.499887	9.88151	0.07821	2.95814	46.3968	0.239636	11.1183	0.307762	3.34184						41.5083	0.0642534	2.66705	0.083	2.576	36.464	0.217228	7.921	0.228	2.274
34.3759	0.58019	19.9446	0.181321	0.9609	35.7029	0.441954	15.779	0.370041	3.26018						32.8855	0.148779	4.89266	0.251	3.14	46.6496	0.199571	9.30992	0.136	3
44.8154	0.346587	15.5325	0.212543	4.03885	50.5726	0.300227	15.1833	0.341801	2.65163						36.777	0.433458	15.9413	0.279	2.337	39.316	0.422846	16.6246	0.223	2.065
42.3371	0.545046	23.0757	0.187814	5.50247	46.0468	0.458698	21.1216	0.2588	3.26159						37.4002	0.390072	14.5888	0.132	3.876	35.2438	0.195699	6.89715	0.229	4.286
19.1	0.481426	9.19522	0.267013	1.994	47.5261	0.371924	17.6761	0.246378	3.44186						45.5786	0.168414	7.67607	0.268	2.562	33.31	0.26459	8.8135	0.203	3.38
30.5628	0.493232	15.0745	0.166767	3.62967	50.1528	0.402635	20.1932	0.315676	1.48466						33.919	0.289612	9.82333	0.253	2.475	39.4991	0.41679	16.4628	0.178	3.516
49.6093	0.213664	10.5997	0.137876	3.79854	21.6336	0.0992468	2.14707	0.17274	2.41612						56.2609	0.456243	25.6687	0.127	1.744	27.2382	0.424538	11.5636	0.278	2.905
41.5714	0.272294	11.3196	0.228711	3.58654	22.668	0.964462	21.8624	0.221996	2.59151						37.1905	0.220188	8.18889	0.156	4.232	51.4565	0.172387	8.8704	0.358	2.213
27.4133	0.114916	3.15022	0.196971	3.40756	41.3453	0.503984	20.8374	0.422825	1.76543						35.9251	0.247353	8.88619	0.219	2.636	41.0046	0.556522	22.82	0.195	2.92
13.9631	0.542748	7.57843	0.299815	2.82903	29.4648	0.709762	20.913	0.351823	5.42398						61.4258	0.620683	38.126	0.206	3.553	38.7544	0.262023	10.1545	0.271	2.532
58.6895	0.556931	32.686	0.304732	1.92484	75.7354	0.0755768	5.72384	0.223246	3.83341						38.2588	0.289055	11.0589	0.091	1.849	46.1795	0.276622	12.7743	0.273	2.865
56.6769	0.25893	14.6753	0.186306	2.45581	56.9811	0.0150601	0.858141	0.24244	2.92877						40.5917	0.594721	24.1408	0.209	2.953	28.8487	0.0618511	1.78432	0.186	4.052
79.9578	0.290492	23.2271	0.245551	2.61178	43.6573	0.0213108	0.930374	0.152576	3.68334						38.4189	0.203704	7.82609	0.228	2.053	42.152	0.0596866	2.51591	0.157	2.928
46.4701	0.329264	15.3009	0.382692	2.32024											27.2798	0.498546	13.6003	0.247	3.318	59.8138	0.179446	10.7333	0.171	3.385
25.4171	0.207712	5.27944	0.349245	2.33014											31.111	0.386393	12.0211	0.216	2.01	44.6404	0.474487	21.1813	0.267	1.16
52.7437	0.304511	16.061	0.163306	5.07426											29.7999	0.424569	12.6521	0.17	3.155	51.3644	0.0984513	5.05689	0.248	1.641
54.8678	0.0595914	3.26965	0.284012	2.40643											48.3443	0.159206	7.6967	0.195	2.017	20.3689	0.491501	10.0113	0.175	3.057
49.5162	0.174371	8.6342	0.316365	1.39353											29.1796	0.655515	19.1277	0.124	2.011	50.5466	0.321789	16.2653	0.268	2.654
37.6828	0.715147	26.9487	0.305712	3.37425											45.7979	0.0152446	0.698172	0.237	3.63	23.8881	0.0681975	1.62911	0.183	2.084
27.8414	0.15645	4.3558	0.246152	1.10088											29.2719	0.293197	8.58244	0.204	3.492	36.6942	0.0560818	2.05788	0.373	4.939
23.0175	0.516033	11.8778	0.267708	4.16246											50.685	0.453097	22.9652	0.158	2.437	32.315	0.135994	4.39464	0.391	2.633
40.1703	0.770621	30.9561	0.106282	4.11647											39.8678	0.292317	11.654	0.221	2.258	44.942	0.193565	8.6992	0.286	2.35
37.0924	0.653412	24.2366	0.267349	2.78065											43.2697	0.580601	25.1224	0.229	2.547	35.1604	0.830162	29.1888	0.237	3.155
90.4287	0.284486	25.7257	0.215672	3.59584											35.3707	0.286185	10.1226	0.185	2.284	38.5094	0.505866	19.4806	0.411	1.575
43.994	0.352712	15.5172	0.196788	3.36191											21.8998	0.468005	10.2492	0.155	2.823	30.3463	0.214958	6.52318	0.36	4.513
60.6664	0.372779	22.6152	0.219462	1.92972											36.976	0.06461	2.38902	0.18	3.751	32.7291	0.502516	16.4469	0.395	2.69
49.092	0.657194	32.2629	0.207129	1.67731											54.3088	0.419039	22.7575	0.227	3.139	40.2598	0.0446635	1.79814	0.378	2.305
22.7125	0.378676	8.6007	0.196629	2.05125											26.2527	0.387356	10.1691	0.145	3.095	15.5034	0.765013	11.8603	0.249	2.8
59.8175	0.166235	9.94378	0.236236	2.51501											30.339	0.127284	3.86169	0.095	2.935	26.9096	0.790971	21.2847	0.215	2.614
52.2521	0.126839	6.6276	0.217944	2.45073											28.5174	0.201983	5.76004	0.268	2.078	30.2151	0.859937	25.9831	0.296	2.744
48.4121	0.572746	27.7278	0.193899	2.1533											38.5923	0.347633	13.416	0.161	2.408	13.3246	0.42179	5.62016	0.286	2.393
24.3735	0.303211	7.39031	0.221925	1.39747											44.9202	0.268287	12.0515	0.191	2.976	35.8506	0.773683	27.737	0.347	3.081
29.7432	0.70374	20.9315	0.318355	2.05268											42.6094	0.13963	5.94956	0.163	1.903	31.5297	0.419716	13.2335	0.277	2.057
36.2742	0.467439	16.956	0.162217	2.28684											26.6688	0.653504	17.4281	0.342	2.608	37.2693	0.911283	33.9629	0.41	3.171
29.2712	0.463643	13.5714	0.130092	1.602											42.2871	0.1168	4.93912	0.354	3.021
36.5282	0.249969	9.13091	0.157253	1.78324											26.0312	0.43315	11.2754	0.223	4.574
35.6122	0.521335	18.5659	0.279766	3.05643											37.6375	0.447805	16.8543	0.18	2.827
54.3576	0.286416	15.5689	0.222511	4.09497											47.9618	0.396487	19.0162	0.215	2.179
24.7535	0.323028	7.99607	0.201517	2.88192											66.3937	0.13733	9.11785	0.142	2.725
29.857	0.224745	6.71021	0.196575	2.10363											41.0377	0.489211	20.0761	0.199	1.506
20.307	0.408384	8.29304	0.253494	2.3251											31.6284	0.304101	9.61824	0.174	2.278
29.797	0.540634	16.1093	0.382951	4.64568											36.7635	0.288997	10.6245	0.178	1.256
33.2306	0.461811	15.3463	0.182979	2.40113											21.8769	0.433406	9.48157	0.12	1.932
23.7656	0.795811	18.9129	0.433806	1.82257											26.0262	0.340536	8.86288	0.121	2.51
39.9835	0.61598	24.629	0.221837	4.6367											32.7995	0.331361	10.8685	0.245	2.223
59.7182	0.145711	8.70162	0.219881	2.83397											18.0869	0.246428	4.45712	0.183	2.351
42.028	0.325804	13.6929	0.150945	1.58687											35.7733	0.44279	15.84	0.234	3.312
30.6779	0.516597	15.8481	0.224443	2.43749											32.016	0.244941	7.84205	0.108	3.898
33.9077	0.273639	9.27845	0.20603	2.1143											33.8569	0.396038	13.4086	0.465	2.179
67.7495	0.385257	26.101	0.172738	3.80175											34.8617	0.874041	30.4705	0.151	2.417
35.0165	0.268874	9.41503	0.191955	2.53013											47.694	0.688612	32.8427	0.215	2.862
37.6868	0.504275	19.0045	0.1751	2.38631											56.127	0.646691	36.2969	0.189	2.334
26.5792	0.151687	4.03173	0.192931	2.8677											31.3834	0.280052	8.78899	0.177	1.274
68.5141	0.317192	21.7321	0.257528	2.37403											34.81	0.625459	21.7722	0.203	3.473
65.9974	0.471729	31.1329	0.2574	2.82692											40.6724	0.336722	13.6953	0.24	2.984
41.3287	0.486152	20.092	0.135844	2.96899											50.0153	0.395893	19.8007	0.251	2.407
22.7307	0.473864	10.7712	0.068811	2.77896											41.0391	0.52332	21.4766	0.191	3.404
35.5467	0.308654	10.9716	0.249997	4.42025											35.4964	0.220277	7.81902	0.259	5.35
30.8335	0.517607	15.9596	0.156843	2.98002											34.2972	0.455215	15.6126	0.278	2.203
53.4046	0.285464	15.2451	0.220472	2.55123											49.0212	0.386375	18.9406	0.181	2.766
36.8978	0.621464	22.9306	0.171085	1.25945											76.0243	0.207529	15.7773	0.167	2.112
34.8003	0.336271	11.7023	0.202537	3.1618											49.7998	0.699934	34.8566	0.306	4.979
41.8206	0.263654	11.0262	0.221688	2.54082											39.8285	0.462666	18.4273	0.207	2.553
34.6213	0.417016	14.4377	0.27422	3.0681											30.4161	0.446292	13.5745	0.183	4.922
41.2259	0.168722	6.95571	0.224259	3.23832											36.7601	0.303362	11.1516	0.19	1.9
43.2978	0.573299	24.8226	0.229764	3.71463											69.9874	0.41382	28.9622	0.228	2.207
45.2921	0.279625	12.6648	0.238856	3.56476											27.2557	0.498631	13.5905	0.217	2.064
64.4619	0.210305	13.5566	0.248114	3.01249											31.7701	0.733668	23.3087	0.089	3.854
43.4586	0.421618	18.3229	0.147148	2.73157											41.3408	0.590453	24.4098	0.187	2.43
37.1429	0.283059	10.5136	0.354961	3.71392											29.9474	0.689726	20.6555	0.197	3.775
17.7509	0.617219	10.9562	0.106322	3.4052											34.4072	0.546773	18.813	0.152	2.85
46.1096	0.107344	4.94957	0.149702	2.14252											42.047	0.556823	23.4128	0.168	1.336
37.0536	0.0588766	2.18159	0.178234	2.56936											27.71	0.279817	7.75372	0.184	2.487
44.7431	0.236443	10.5792	0.142209	2.79929											34.1686	0.407905	13.9376	0.152	1.665
54.1717	0.445914	24.1559	0.275112	3.82905											19.7565	0.434754	8.58923	0.19	2.315
60.822	0.465409	28.3071	0.284284	2.71112											19.1997	0.0287688	0.552353	0.149	2.576
43.9321	0.21425	9.41245	0.16788	3.11764											32.6393	0.808888	26.4016	0.155	1.723
39.8354	0.258784	10.3088	0.174257	4.60726											23.8826	0.424223	10.1316	0.267	1.583
54.1614	0.337902	18.3012	0.345604	2.27799											33.2146	0.239749	7.96314	0.264	2.861
49.6592	0.397656	19.7473	0.16479	4.41233											37.0883	0.366532	13.5941	0.538	1.801
31.2451	0.170517	5.32782	0.178109	1.93504											22.0365	0.637386	14.0458	0.104	1.601
65.6789	0.0237054	1.55695	0.220992	4.4883											40.7646	0.182847	7.45368	0.245	3.679
33.2566	0.268074	8.91522	0.185356	5.21808											26.2607	0.469041	12.3173	0.146	1.872
64.3465	0.152456	9.80998	0.173154	3.02282											22.8444	0.0648216	1.48081	0.141	2.337
41.6288	0.145717	6.06603	0.117394	2.06772											24.561	0.248877	6.11268	0.161	2.273
62.245	0.22945	14.2821	0.248526	3.1604											26.0965	0.332106	8.6668	0.218	2.587
40.7683	0.253474	10.3337	0.162765	3.00418											37.9971	0.323304	12.2846	0.25	2.223
61.4727	0.42389	26.0577	0.226844	2.44558											32.7271	0.475235	15.5531	0.113	2.609
42.3903	0.198744	8.42483	0.205089	2.31924											39.4431	0.174831	6.89588	0.228	3.85
52.147	0.478054	24.9291	0.154066	1.93768											32.4726	0.332478	10.7964	0.255	1.634
67.9433	0.258826	17.5855	0.279849	2.80071
68.8458	0.153597	10.5745	0.200386	2.67183
39.8966	0.459638	18.338	0.20212	3.51717
47.1758	0.364862	17.2127	0.186296	1.39774
30.1542	0.619632	18.6845	0.223066	5.07465

## Sheet: 4G
18h APF WT	40h APF WT	75h APF WT	18h APF dLamB RNAi	40h APF dLamB RNAi	75h APF dLamB RNAi	18h APF dLamC OE	40h APF dLamC OE	75h APF dLamC OE	18h APF dLamC RNAi	40h APF dLamC RNAi	75h APF dLamC RNAi
61.4124	33.9443	55.8933	48.6462	63.2599	48.3925	42.3085	36.7741	21.4526	23.6312	46.4045	24.3657
70.1014	28.0498	92.7933	21.746	46.458	18.2386	58.3318	49.511	45.0643	35.2527	41.1271	34.5997
63.1306	36.2671	12.0715	26.3085	51.8055	20.749	48.9645	43.9354	35.1467	43.2563	36.5194	12.5338
82.923	33.6835	31.6041	51.5719	27.8021	17.1611	39.3952	35.8743	11.0144	19.9346	35.3539	42.0842
49.185	39.9114	55.1049	44.6383	31.2001	31.183	54.4485	44.5685	42.5141	12.5004	61.2093	46.2622
51.0834	41.6106	49.5403	52.0988	33.2168	23.0519	45.5686	24.1786	38.8138	51.5779	39.2365	57.9847
90.4867	42.4518	40.9843	44.2679	33.4854	43.5654	56.6315	56.1138	41.624	35.8926	50.2942	39.8967
78.38	25.0822	24.0089	55.3265	39.7824	49.8286	69.2335	46.0296	29.2838	19.8052	19.1388	24.0573
69.3395	19.3021	22.1112	58.3546	25.5688	51.4507	52.1303	40.202	30.8447	28.3016	49.4451	31.3535
49.447	41.3903	24.2917	72.5074	30.1148	23.859	64.3211	61.1124	30.3471	29.0259	36.0824	34.0612
78.7215	90.3947	72.1025	41.3347	38.3458	33.6251	35.1824	43.8161	22.0642	36.0432	37.793	44.034
46.8138	43.5576	52.4455	38.8	38.4736	20.6624	50.9281	37.0831	46.5174	47.6047	40.0232	10.5752
39.378	19.9308	58.2581	44.828	46.2577	51.2025	61.3944	35.4499	73.0002	38.7609	49.3259	10.4972
49.6674	37.2685	32.2331	48.4565	42.0391	57.0444	52.4611	48.9083	50.8813	39.2197	35.6726	17.4651
61.4737	68.2985	52.6511	56.8576	47.2865	47.1682	54.1873	44.5512	49.1486	39.5934	41.1305	29.2018
54.9614	34.6565	73.0249	64.6557	36.5767	19.3695	33.6038	43.7876	56.5334	33.4666	57.4109	37.0063
49.3497	31.6186	80.2891	38.8984	28.5722	57.7425	49.8113	26.3336	43.6368	14.1867	40.1986	18.8941
54.0961	97.4964	60.0204	51.8404	39.3118	66.7956	73.5832	30.7293	30.5954	29.5405	60.5634	17.0267
74.0049	24.7787	48.4239	45.6368	20.3217	47.4241	80.8031	37.3944	19.9351	20.5403	52.6733	28.8018
20.284	44.1499	65.563	62.8701	37.6965	64.982	49.6153	43.4801	39.8565	30.7484	51.701	25.4435
56.5078	48.9829	54.5841	44.8417	45.8571	61.5833	66.9357	52.3092	36.5651	20.6415	30.8541	48.9543
50.6625	45.9271	67.7143	40.1916	43.5548	43.5144	34.0099	41.1918	30.684	34.4669	10.7422	29.6203
62.0348	45.5853	54.086	62.6353	36.8848	26.2731	63.1275	44.6213	23.6744	30.5958	46.8054	35.6751
68.9937	52.6059	54.5049	50.2165	48.5649	41.9136	33.5669	47.6651	40.8056	38.8258	72.5164	33.7896
57.6832	47.4363	48.4751	87.1423	25.38	13.883	56.8781	34.5742	53.9592	15.0509	42.6296	33.0442
35.4456	38.206	33.5108	67.4417	41.1512	25.9757	56.2031	55.6596	29.6563	20.5999	26.9019	12.7612
48.0857	51.0371	30.9695	52.2518	46.1906	25.0441	42.0019	25.5068	38.911	38.5323	32.8798	20.6537
70.1321	35.2679	23.0253	43.1513	33.997	31.9528	62.1012	43.9203	34.0826	14.0851	43.8937	49.1882
50.6472	30.2867	38.5907	41.6966	30.0852	54.7842	96.4011	32.8939	28.805	22.1795	53.2481	39.7357
83.2611	41.0493	42.4178	46.6524	25.7997	35.0006	70.1869	39.746	53.4717	12.6093	38.3082	38.8772
40.9493	26.565	54.0357	24.7395	69.3098	25.3861	51.9481	32.8531	46.0374	19.1201	31.9101	16.3758
41.6542	37.1902	41.0389	32.3075	48.846	49.4035	22.8318	36.8133	41.1074	21.6122	36.9355	33.9908
48.8574	29.7743	38.5739	45.1899	43.4001	23.0169	53.9102	47.4284	50.427	22.8745	28.5775	32.6912
43.9974	45.6376	39.5311	57.1537	61.5516	16.965	28.0336	18.9503	40.2721	14.7835	27.1529	16.6258
49.1891	31.9204	52.0511	68.6226	40.5126	38.4511	41.1836	28.9308	50.5425	35.565	36.1498	31.7368
58.32	39.6317	37.4635	22.4643	32.8988	42.5555	54.7397	34.4643	74.9981	28.8001	49.0047	40.2208
76.655	32.8632	34.2325	40.3993	36.5752	23.8783	43.0607	33.1264	46.5321	30.6135	38.8899	20.9765
51.0914	35.9156	51.4335	34.1353	34.8968	31.1346	34.8903	41.4485	32.5292	41.1427	31.1973	21.4296
60.2436	26.5961	35.9719	57.1981	26.6881	24.1169	56.4755	29.0117	23.7381	30.8874	42.5318	11.6757
53.4886	61.6912	39.5736	44.9868	36.9846	32.4022	57.3882	67.9306	38.9789	39.179	41.9177	34.7979
52.0446	46.6691	37.3584	34.9201	35.9623	19.7414	28.8846	53.6188	14.0832	38.535	35.4687	11.6487
37.3533	29.1908	54.1878	54.5345	30.3467	29.4017	41.564	37.41	67.3046	32.9032	28.3844	41.6379
56.0121	41.7486	30.4152	33.4007	54.1581	31.1899	62.8187	49.9198	62.7918	38.8999	37.333	14.9821
60.7714	42.7628	29.642	43.4131	37.701	41.1925	31.2696	51.3448	21.9265	37.4448	43.1606	26.1856
70.0425	44.7373	41.1533	55.8926	58.69	37.1699	53.8229	29.2625	14.9526	39.1781	40.5989	19.856
48.6363	36.8194	62.2256	50.3026	60.6529	33.9378	54.9657	40.3208	29.4501	42.38	39.5291	19.4026
38.5078	38.6603	50.946	33.1967	25.8968	39.6739	65.4495	51.8068	47.1013	22.1825	45.3246	26.0436
59.7303	46.4254	31.0085	34.6105	28.0527	31.2922	57.9831	41.5406	40.9192	47.8317	44.0647	35.0365
46.7634	48.2977	34.9337	61.0644	35.7895	44.3396	45.5121	44.3124	50.5407	29.7076	48.8585	41.4943
37.5147	40.3234	42.7678	71.2844	39.2839	49.1857	85.0757	40.5933	27.165	16.1005	40.6197	29.611
36.3263	26.9303	38.2349	35.5634	23.993	45.4458	41.3799	40.5543	31.7446	42.349	44.9847	25.9413
64.1482	29.8296	13.7557	62.9565	24.8418	27.7808	73.5999	39.9293	25.1352	31.7243	22.13	29.5895
52.2151	25.3027	34.0942	94.3027	57.1663	32.8594	39.6562	41.9617	42.674	33.8259	41.3141	25.2054
47.6847	38.1024	33.1851	49.0672	29.7203	33.6527	27.2279	44.5621	27.4053	24.9662	44.6903	63.5855
43.8857	44.8705	15.095	82.7904	25.4349	21.8334	39.1762	53.2799	41.927	18.2443	27.5975	57.1926
43.6847	41.3484		64.9576	41.2487	43.6229	70.23	41.121	45.5506	16.7394	58.5316	22.2556
34.7573	24.766		56.871	48.8535	44.3693	34.3266	37.9385	20.5345	16.5005	51.1439	12.2069
52.5553	49.4568		47.8838	45.4436	24.3529	43.1015	30.1899	29.0008	11.6886	33.4525	24.3638
32.6818	49.3232		48.9857	62.6239	14.4317	43.2466	49.6712	28.2151	13.9776	34.2932	11.0056
56.2344	51.7021		77.5386	41.2865		37.3984	41.4048	25.1492	29.5058	19.0483	21.444
37.501	32.2959		79.2774	32.1768		49.418	40.6066	7.0347	31.3769	25.5719	28.2701
35.2265	34.3367		77.1401	32.3507		43.0078	37.2174	2.42377	7.15319	60.9323	28.7614
41.5223	66.3968		36.6876	42.0666		43.7584	44.2087	22.8385	24.2832	40.074	12.3839
40.8733	43.7808		62.7777	47.0845		58.3289	39.9271	15.5719	16.2005	35.8444	23.595
34.5986	46.8878		62.4905	41.1651		76.0946	69.2398	43.2983	37.7448	39.5965	37.2122
26.4962	52.0929		26.4952	40.8968		51.2006	34.665	27.5695	22.1878	37.4028	6.18411
34.7037	35.7789		27.0532	41.4106		59.3617	57.0888	28.9845	11.3516	37.4867	14.2588
37.4937	40.1096		23.4012	36.3295		23.9726	37.4055	30.7205	25.7229	26.3406	14.324
29.6267	43.5347		52.4828	38.5232		43.7536	44.5229	26.9209	48.3858	40.5183	42.5419
22.7782	31.4051		49.6914	46.7582		72.223	53.8094	39.9274	38.0443	33.5592	47.5861
45.855	54.9913		26.883	23.1218		76.7946	38.452	25.125	27.4535	40.1501	52.4802
33.6704	35.9918		42.9282	29.5556		58.6951	47.6005	39.2482	32.6531	44.3161	26.5525
21.5698	49.3513		28.0282	21.2036		59.8515	38.2247	37.9535	21.0812	35.5868	51.3031
48.3976	46.1177		21.0288	11.8394		41.4451	65.2511	9.88063	13.086	55.5564	62.1635
40.0409	33.5395		65.5016	36.3037		52.7099	30.7398	34.0422	26.9939	21.0713
35.5977	41.6709		26.6688	41.1183		48.3468	15.3015	22.1085	28.3323	48.9592
46.2501	22.3104		37.4044	34.4323		92.8857	26.198	28.17	19.4703	68.1629
29.3712	41.398		54.3088	43.8338		38.2335	36.2724		52.0567	37.4114
45.3178	27.6077		37.6375	55.741		48.4724	40.5439		30.9971	30.8412
42.9189	34.5553		30.7843	42.6845		69.3091	27.8977		39.2734	45.7714
36.2742	29.4449		34.8175	26.3102		39.9186	17.9706		19.8587	49.467
54.8678	32.3176		60.0467	38.7544		32.3537	40.2391		27.4832	36.7737
40.1703	34.3982		51.3015	58.177		37.0004	33.457		24.7871	44.8828
27.8414	33.9843		42.693	51.3644		48.2148	39.0832		45.3554	31.3056
60.6664	28.8468		28.6877	27.5984		64.6124	35.2669		26.4468	39.771
29.7432	46.0027		45.3684	28.9801		45.3907	40.0456		12.4378	39.5635
43.994	38.8722		41.4111	45.6152		32.115	50.4255		31.9925	26.2677
29.797	33.4626		34.5326	33.3924		51.2803	54.3395		27.5407	35.4516
35.7044	19.141		30.641	37.664		27.5415	30.6852		20.5224	53.4556
32.4714	46.3968		34.5043	32.0378		41.9851	28.2853		43.1699	47.9275
54.4345	35.7029		41.5083	36.464		28.5195	41.3278		31.645	49.2099
16.4364	50.5726		32.8855	46.6496		33.1753	38.6935		22.7554	48.1978
29.9549	46.0468		36.777	39.316		24.0656	42.0997		19.9112	49.5735
30.661	47.5261		37.4002	35.2438		34.4842	65.8604		31.9728	52.0927
54.6034	50.1528		45.5786	33.31		42.533	54.3453		31.6819	47.1963
19.7675	21.6336		33.919	39.4991		61.9026	23.189		18.4138	40.7958
34.3759	22.668		56.2609	27.2382		68.9664	64.8121		10.6616	47.1642
44.8154	41.3453		37.1905	51.4565		46.7946	52.8868		37.1565	46.4897
42.3371	29.4648		35.9251	41.0046		29.893	30.6925		17.4786	38.9851
19.1	75.7354		61.4258	46.1795		78.3027	25.0288		21.6327	42.5179
30.5628	56.9811		38.2588	28.8487		33.3558	59.0486		26.6348	38.9431
49.6093	43.6573		40.5917	42.152		27.0676	28.3754		41.0281	39.5897
41.5714	54.5432		38.4189	59.8138		46.101	33.1694		47.5	34.2877
27.4133			27.2798	44.6404		31.2447	39.3726		28.9479	39.1216
13.9631			31.111	20.3689		92.8716	32.9302		24.9412	59.1166
58.6895			29.7999	50.5466		47.5936	37.0818		21.7637	45.7338
56.6769			48.3443	23.8881		38.6747	35.5136		28.1977	50.4515
79.9578			29.1796	36.6942		55.6232	38.235		27.2793	48.8372
46.4701			45.7979	32.315		39.3291	39.6318		28.3042	45.0067
25.4171			29.2719	44.942		29.3	42.9351		32.7761	46.3247
52.7437			50.685	35.1604		28.7666	52.189		21.5501	54.1478
49.5162			39.8678	38.5094		25.3306	42.6871		19.5228	45.5492
37.6828			43.2697	30.3463		19.3488	22.5917		21.0407	44.8794
23.0175			35.3707	32.7291		20.5279	36.6457		36.161	24.1424
37.0924			21.8998	40.2598		27.195	27.9068		53.5163	59.3656
90.4287			36.976	15.5034		36.7551	33.1944		39.1581	79.9335
49.092			26.2527	26.9096		42.4246	44.0568		12.371	38.8499
22.7125			30.339	30.2151		58.7049	57.3803		14.9724	45.9335
59.8175			28.5174	13.3246		51.7435	46.8661		67.6938	47.8482
52.2521			38.5923	35.8506		65.8473	50.2681		40.9286	47.8593
48.4121			44.9202	31.5297		36.199	38.8806		52.9127	34.186
24.3735			42.6094	37.2693		50.4092	37.8023		61.5043	39.5123
29.2712			42.2871	45.087		30.2703	41.3295		31.8905	34.0588
36.5282			26.0312	37.3248		24.022	22.1879		32.3194	18.072
35.6122			47.9618	34.843		44.3538	31.2057		35.2961	33.0995
54.3576			66.3937	42.475		46.1286	33.9803		43.0629	40.8445
24.7535			41.0377	37.7199		60.2443	40.6141		52.7938	46.6417
29.857			31.6284			81.6529	40.8469		40.9445	67.1741
20.307			36.7635			124.863	38.8199		67.7577	50.7146
33.2306			21.8769			51.9125	57.5989		34.3671	19.5434
23.7656			31.7701			27.6937	48.5971		67.8189	55.9211
39.9835			41.3408			38.9935			58.7589	57.169
37.1429			40.6724			45.3932			58.45	34.6929
59.7182			76.0243			16.1656			47.6971	44.8885
42.028			23.8826			65.5945			75.5034	39.5395
30.6779			26.0965			65.0124			33.5618	48.9414
33.9077			37.9971			65.9643			37.889	57.2307
67.7495			35.7733			63.388			41.2867	44.557
35.0165			34.2972			59.8346			26.2045	56.897
37.6868			27.71			41.2455			28.9872	56.9868
26.5792			69.9874			35.8905			30.4602	30.2181
68.5141			29.9474			38.0814			86.9854	36.7139
65.9974			27.2557			55.1663			48.9696
41.3287			33.2146			65.2623			26.1056
22.7307			18.3344			35.1967			64.6245
35.5467			34.4072			50.1273			70.8252
30.8335			19.1997			56.6003			67.1462
53.4046			26.0262			52.9815			58.9511
36.8978			32.7995			91.0286			26.7525
34.8003			18.0869			38.2142			55.3511
41.8206			32.016			28.7311			23.8195
34.6213			33.8569			65.4808			65.1748
41.2259			34.8617			40.8337			47.6319
43.2978			47.694			80.6089			66.0337
45.2921			56.127			48.5649			44.9885
64.4619			31.3834			76.2105			30.4761
43.4586			34.81			58.3875			31.1465
17.7509			50.0153			48.3882			53.6436
46.1096			41.0391			28.1037			54.908
37.0536			35.4964			71.6707			63.2678
44.7431			49.0212			52.6441			50.7664
54.1717			49.7998			13.1148			67.6369
60.822			39.8285			60.5604			54.4394
43.9321			30.4161			59.0825			48.9536
39.8354			36.7601			46.6719			46.5533
54.1614			42.047			52.7759			45.6779
49.6592			34.1686			65.6536			29.4937
31.2451			19.7565			46.0392			37.0743
65.6789			32.6393			55.3494			56.0613
33.2566			37.0883			31.1232			56.7043
64.3465			22.0365			55.0132			34.8275
41.6288			40.7646			70.0099			23.2156
62.245			26.2607						41.7168
40.7683			22.8444						64.4272
61.4727			24.561						36.5025
42.3903			32.7271						47.8813
52.147			39.4431						25.4733
67.9433			32.4726						29.153
68.8458									32.8106
39.8966									29.1657
47.1758									46.2762
30.1542									26.4737
46.0891									34.3222
43.811									39.2716
35.6647									18.878
24.076									29.6462
20.1245									57.1757
40.8437									70.8613
38.9641									28.275
53.7455									50.54
									42.0922
									52.9123
									42.4789
									43.1775
									36.5952
									68.6615
									19.74
									58.6727
									45.1975
									38.3148
									47.5482
									53.2726
									44.2387
									45.0188
									45.1468
									47.6949
									46.0081
									49.3663
									22.9413
									44.6115
									47.9207
									87.7803
									35.5853
									60.7891
									36.2944
									69.5129
									65.4355
									52.1765
									64.5013
									39.8828
									44.4045
									19.8699
									50.0996

## Sheet: 4H
18h APF WT	40h APF WT	75h APF WT	18h APF dLamB RNAi	40h APF dLamB RNAi	75h APF dLamB RNAi	18h APF dLamC OE	40h APF dLamC OE	75h APF dLamC OE	18h APF dLamC RNAi	40h APF dLamC RNAi	75h APF dLamC RNAi
20.1472	12.1276	40.8034	32.9855	23.9248	46.5896	11.2208	15.0491	4.74087	10.7435	5.0026	24.1366
37.2071	17.0038	34.1887	7.87723	38.3238	1.53636	30.7939	6.41703	42.4492	5.39718	28.2683	34.3298
25.0767	1.8042	4.6036	7.8355	15.0868	14.5292	15.6769	30.3235	33.034	13.966	10.2928	9.819
13.2788	17.0468	8.92513	6.56252	17.5327	0.562095	11.2731	5.05741	2.16833	4.6239	30.0897	41.0925
31.3704	28.4062	49.0953	11.7908	7.51759	11.5683	27.9017	17.1425	21.8124	4.66143	19.5588	3.2567
33.753	4.04035	14.6112	11.5735	2.52273	16.0646	18.3915	3.07102	30.0876	18.8174	22.4124	51.6066
25.8958	11.7288	12.658	8.66697	8.88063	43.0422	11.805	10.9592	32.3019	8.59788	41.9465	38.7469
30.2177	2.69996	9.34981	21.3867	22.5659	45.9911	37.9305	1.66675	15.4841	5.92748	2.24737	19.389
16.3087	8.38953	11.2422	16.7143	1.80122	38.0546	27.5231	33.8047	25.9341	7.1145	1.77352	7.86512
15.859	3.56327	9.12777	20.5274	4.66493	4.91212	23.5435	28.7056	3.99462	7.89469	13.6963	22.2806
34.2333	28.8661	61.4537	14.7051	24.0451	20.8382	10.9276	9.95033	12.0799	9.12512	5.92448	31.3706
16.9272	4.60473	20.3171	13.7331	30.3409	12.1215	9.31	27.1645	12.6557	23.8228	14.003	3.59169
6.45576	5.48096	12.4441	28.1265	32.9696	39.1194	12.5432	2.09392	7.374	2.26397	36.2167	4.82274
3.00851	13.6396	28.1468	12.9503	3.44239	13.1751	21.7053	10.5643	5.51017	10.1016	23.2363	13.7863
34.5227	2.05769	12.2315	12.1219	19.9523	41.6774	9.08567	10.8048	40.6976	7.27251	12.0016	26.3811
11.1395	10.865	17.4039	15.0274	8.53808	11.0616	4.97571	12.3096	15.6631	2.85707	15.2099	17.7132
18.2394	11.7154	11.5113	14.4813	20.3013	36.0119	15.16	9.21728	16.3546	4.36495	7.39809	16.2911
13.5326	49.8606	6.76242	25.6745	25.2256	17.0168	15.8722	12.3704	3.60727	1.89271	11.1829	7.90065
14.2682	15.2308	3.67733	20.4867	17.1449	45.57	25.0487	34.9666	10.0268	3.03142	26.1178	27.73
3.18518	2.05056	16.6024	13.9066	27.1706	22.0033	3.97323	17.6024	36.0068	1.3335	36.5173	20.0712
22.4021	15.5909	16.8385	24.8638	10.7652	52.4982	21.0197	2.04236	35.7705	7.72651	13.0741	17.1097
25.8406	15.6138	55.822	21.3692	18.6794	12.8152	15.9289	15.7454	23.3871	4.28745	1.54287	24.482
16.5683	25.8688	29.9574	11.7979	15.0044	18.4609	14.7324	15.3737	12.4572	1.28603	41.1723	16.2027
13.0397	10.5898	4.82264	29.1885	10.5563	6.40728	14.177	2.12766	18.8862	2.65463	18.8063	29.9466
41.2406	12.5013	7.83017	19.1493	13.1728	2.44682	32.2928	8.88967	42.7046	1.67856	32.5544	17.5697
6.44846	5.44902	29.726	23.8528	5.47565	1.34036	22.1235	2.90369	6.7591	3.74436	6.82548	1.30067
9.43817	3.93489	24.102	20.9259	9.16014	19.0432	23.8034	13.6184	15.8192	18.7628	24.3181	5.7802
24.3009	8.53655	15.4465	33.4054	7.15619	25.0717	24.5424	29.5263	30.0738	5.82285	19.9958	16.2227
4.7001	7.0144	36.9362	24.4094	3.57806	7.8887	38.0667	10.4581	4.9164	11.8287	31.8278	28.6789
10.684	1.68719	41.4469	10.966	20.6069	28.9983	19.1801	22.7416	42.3556	4.0806	34.1685	18.6977
17.8197	1.26159	6.46678	12.8602	16.2762	1.12066	6.06553	4.86963	16.2874	3.19434	20.7254	11.9756
16.4273	10.4825	39.0828	6.90351	33.6944	47.4852	2.86723	16.591	39.4583	5.56103	15.6284	10.9382
20.9977	22.2149	36.6092	21.0683	14.5777	12.8617	15.8681	39.4779	48.0728	4.61779	9.68974	22.8761
22.0337	25.6167	38.5681	14.2204	39.9102	8.32134	5.55692	5.28434	38.9494	4.18367	24.0617	4.84725
22.8965	30.6297	26.7769	7.29571	11.704	8.23376	12.0599	5.70115	48.4791	3.5182	5.47532	30.2483
11.4095	7.1993	30.4178	4.88143	21.1346	26.6342	11.1953	12.7044	74.5487	3.47823	1.15834	2.96113
16.7374	9.40919	12.0706	17.8509	11.8995	4.65913	1.53466	24.2922	39.382	15.1769	5.47022	9.56881
9.94931	3.98346	11.0665	5.87732	3.44004	22.1412	10.8492	16.3437	22.1356	24.2508	23.5417	19.4289
29.262	6.55825	26.0474	24.3934	21.7563	20.8997	38.4962	13.5514	15.1538	8.35011	6.84031	6.84551
8.36864	30.8386	14.5691	15.6537	21.081	13.0158	22.7896	13.3481	23.6582	12.3179	24.8699	26.2802
24.4644	19.1741	25.9169	9.6299	31.5695	5.48881	7.33104	47.9394	6.52722	3.86137	6.66792	9.31841
17.0032	9.2019	8.06761	31.2536	4.74023	16.2696	13.9902	29.784	65.7432	3.77986	7.97992	4.33823
22.565	40.0806	1.42973	5.93072	19.6428	6.41899	22.4945	29.2155	31.6446	7.00055	2.73317	5.89962
9.11855	24.5773	19.6689	21.5729	29.5639	35.701	19.5666	12.0433	4.69747	8.63933	20.3726	22.7012
11.6868	11.4945	39.044	12.533	29.7189	35.1308	18.4945	17.546	3.77772	0.843446	33.8987	11.9839
8.73958	8.14554	6.91971	21.5881	14.2924	11.87	8.22391	23.9754	24.4995	35.4187	8.58563	7.38837
19.8523	24.5371	6.87228	28.4019	3.45549	34.1828	10.6817	2.20991	39.5094	10.9722	4.64859	17.6993
29.0835	2.60636	20.9011	12.3485	2.35104	29.7011	15.5375	4.50824	8.98537	11.6979	20.1865	34.2259
13.6486	8.3288	34.0569	20.5993	18.3191	42.6989	7.25528	3.68932	39.1967	13.9138	3.99191	8.4908
12.0958	20.2799	41.3304	21.2178	5.2596	26.7278	34.8999	18.5009	10.3129	7.40068	21.6617	18.1404
10.702	1.65218	30.1995	15.9407	14.3472	39.908	8.04085	3.67994	30.2405	9.09532	41.2764	11.1585
27.7907	11.6075	3.11774	34.9299	17.4875	26.7362	22.0898	24.1162	5.28411	1.61077	5.44072	29.0611
22.3133	8.69621	33.3848	35.0234	11.1918	13.3861	22.938	8.45034	11.6248	22.8791	17.7089	22.8932
18.1685	5.0102	31.6458	11.2458	5.13549	29.865	11.7673	20.3741	25.8023	14.0621	7.63492	12.1962
18.419	19.282	9.71497	8.39327	12.5246	17.4384	11.7198	30.9538	39.5904	4.75337	16.2702	48.5265
18.6471	31.3887		5.57186	27.7303	22.9726	38.3977	23.5481	33.5127	3.84792	1.11365	6.13631
16.8077	10.1279		0.524665	8.88016	13.8881	16.7996	22.6819	11.5472	3.95813	48.76	11.2721
13.8142	25.0068		33.3178	23.6593	11.7003	30.0967	1.24701	15.6651	1.62504	28.0572	4.59036
16.7847	20.7834		26.9715	8.13044	5.04232	12.1156	13.0037	12.9953	2.24414	9.29152	4.77626
9.87626	22.7223		24.1953	6.5454		4.78543	29.6603	7.86337	5.13456	2.13177	10.6555
21.748	27.2737		27.7275	29.171		20.9248	32.5923	1.1007	2.72381	17.594	19.8104
5.77636	19.4357		29.9259	21.1783		15.3014	1.23397	0.651842	2.12169	48.4299	27.0052
11.8104	4.23433		24.8381	32.5971		23.4119	23.6621	18.4168	1.14165	36.269	8.95074
8.04118	16.212		23.1168	12.0784		9.4618	10.137	14.8277	1.69867	20.5169	12.3937
16.3803	24.4152		50.047	28.3515		54.5482	11.6356	37.777	3.41149	34.9745	32.6031
9.6895	35.8509		16.722	17.0642		19.1847	10.7928	16.0753	3.02264	14.5276	0.99021
6.30959	15.0613		5.41014	30.452		33.4084	20.7714	8.12292	4.26074	14.76	6.04217
13.3205	24.448		1.52731	32.2428		10.1642	8.92737	5.69255	4.34949	20.0837	13.1472
8.75371	14.3313		9.93919	2.57257		16.7424	27.6149	25.3646	10.9726	9.63112	40.7864
2.16319	12.1674		35.5936	2.57038		32.4629	42.0437	37.1769	15.4721	9.10199	39.6231
3.29782	12.4974		12.5456	1.37266		12.4137	8.72211	5.18053	12.043	7.9934	39.5217
0.947165	20.5307		22.582	11.0379		14.604	11.1534	26.1843	7.66563	15.9187	20.4953
2.93934	19.7879		11.463	2.73956		14.1443	7.6647	7.09793	3.0226	8.35363	50.1074
10.9946	1.55757		3.53914	3.76662		14.5906	10.3096	3.65841	2.98845	21.1462	3.44336
5.48499	13.0454		14.8535	12.1575		14.8883	5.99322	32.8763	21.7685	16.0688
8.29741	13.8314		17.4281	13.9576		20.3814	5.62761	15.9437	15.2613	5.78857
8.4317	16.3024		14.8757	3.1767		6.8318	12.9049	3.40882	2.21995	30.3833
3.9968	20.0049		22.7575	31.8888		24.2536	16.2236		9.99259	25.384
2.32176	18.1102		16.8543	13.4736		32.0835	1.91376		18.4892	17.2572
13.9665	7.63125		14.2611	10.6507		11.7504	7.92744		10.8092	33.4687
16.956	29.4137		19.6507	19.3253		3.88963	5.45079		8.9336	6.18729
3.26965	25.5542		28.8046	10.1545		10.7612	20.9296		3.76982	19.1813
30.9561	5.1474		24.4218	9.30344		16.7917	26.7483		13.672	2.45554
4.3558	15.8876		9.48712	5.05689		9.84202	5.6448		3.82422	10.2123
22.6152	2.56015		9.71018	11.2685		19.443	5.66153		11.8765	16.6776
20.9315	16.3844		28.496	10.6577		24.3198	4.33124		3.40208	9.72643
15.5172	5.74754		0.228372	22.0964		15.796	11.7024		3.95236	12.4698
16.1093	15.578		17.7359	19.2101		21.0267	26.5109		4.09668	27.3079
15.183	1.06728		6.28263	19.946		13.378	9.10688		6.04236	7.29254
24.3136	11.1183		3.58028	19.2668		8.51154	16.4326		17.3732	4.68445
29.6223	15.779		2.66705	7.921		3.39238	4.0241		8.33179	15.838
2.24181	15.1833		4.89266	9.30992		7.13759	10.907		5.89004	18.9512
19.5334	21.1216		15.9413	16.6246		19.5331	40.0929		0.889015	30.2443
6.72529	17.6761		14.5888	6.89715		11.4593	11.0704		2.54303	47.9379
26.7873	20.1932		7.67607	8.8135		12.4422	7.95727		4.64029	31.4932
9.88151	2.14707		9.82333	16.4628		10.9089	12.5097		1.88089	26.4932
19.9446	21.8624		25.6687	11.5636		24.0186	2.94134		3.62312	25.963
15.5325	20.8374		8.18889	8.8704		12.4042	23.7321		6.81274	32.1114
23.0757	20.913		8.88619	22.82		2.69668	5.48945		3.89393	26.4721
9.19522	5.72384		38.126	12.7743		20.7718	2.51589		3.59761	1.36838
15.0745	0.858141		11.0589	1.78432		6.50724	44.1776		8.794	24.2804
10.5997	0.930374		24.1408	2.51591		17.8452	11.566		19.1229	1.41832
11.3196	32.3906		7.82609	10.7333		14.3776	31.4443		19.5345	27.899
3.15022			13.6003	21.1813		4.19221	30.1625		1.5166	1.28907
7.57843			12.0211	10.0113		14.8467	6.21281		6.58409	55.0118
32.686			12.6521	16.2653		5.21348	14.0581		3.12467	38.4749
14.6753			7.6967	1.62911		8.61028	13.5563		9.59239	27.4842
23.2271			19.1277	2.05788		13.3024	10.837		13.2063	24.4946
15.3009			0.698172	4.39464		22.2041	23.2274		6.82913	36.9502
5.27944			8.58244	8.6992		4.06353	17.4555		7.61734	35.1248
16.061			22.9652	29.1888		5.75366	30.6587		8.02555	11.5735
8.6342			11.654	19.4806		9.7735	34.6071		10.5106	29.7109
26.9487			25.1224	6.52318		7.47006	10.859		12.2699	6.15333
11.8778			10.1226	16.4469		7.36876	16.6582		6.32772	2.24479
24.2366			10.2492	1.79814		14.1402	23.3733		9.96209	57.4296
25.7257			2.38902	11.8603		7.90626	7.57917		14.0231	1.88961
32.2629			10.1691	21.2847		17.4467	14.6405		1.45446	20.2171
8.6007			3.86169	25.9831		17.4902	13.256		6.53255	32.1269
9.94378			5.76004	5.62016		7.78065	31.7772		44.4278	8.49501
6.6276			13.416	27.737		8.92161	5.19416		11.7295	43.8032
27.7278			12.0515	13.2335		11.8309	30.8586		18.1835	11.9579
7.39031			5.94956	33.9629		12.2246	32.7215		37.3483	3.10286
13.5714			4.93912	31.8456		11.6304	24.5062		8.7389	15.236
9.13091			11.2754	28.2567		2.69336	0.915375		12.1131	6.84951
18.5659			19.0162	3.64262		10.8112	4.40122		5.17519	15.79
15.5689			9.11785	20.9219		7.42586	12.7179		21.7507	7.24175
7.99607			20.0761	4.24728		5.53795	29.4231		23.1031	12.0495
6.71021			9.61824			9.18057	36.1641		15.3447	51.0918
8.29304			10.6245			14.7119	20.7967		36.8566	43.7434
15.3463			9.48157			3.58536	8.59829		12.1067	7.04396
18.9129			23.3087			8.47092	36.3015		8.61511	21.2684
24.629			24.4098			12.0485			30.6995	11.5742
10.5136			13.6953			15.2645			6.76415	24.6689
8.70162			15.7773			11.1008			10.4526	12.6792
13.6929			10.1316			11.1504			41.1963	29.2951
15.8481			8.6668			10.7908			24.1162	24.0355
9.27845			12.2846			25.7293			3.53108	13.2966
26.101			15.84			10.6916			6.73062	23.9037
9.41503			15.6126			27.0957			15.4751	26.0808
19.0045			7.75372			20.6996			2.54133	1.70487
4.03173			28.9622			6.54769			24.4086	11.2673
21.7321			20.6555			14.0344			19.9498	9.12297
31.1329			13.5905			23.8772			17.1097
20.092			7.96314			22.0611			14.5808
10.7712			2.39244			12.4892			18.8556
10.9716			18.813			25.011			34.0482
15.9596			0.552353			12.7609			18.3569
15.2451			8.86288			30.4701			24.9161
22.9306			10.8685			37.1179			8.66099
11.7023			4.45712			11.406			8.96517
11.0262			7.84205			4.54417			3.05902
14.4377			13.4086			22.6644			14.2931
6.95571			30.4705			7.76369			8.07531
24.8226			32.8427			21.9102			9.69401
12.6648			36.2969			7.82525			28.1806
13.5566			8.78899			53.4966			8.13254
18.3229			21.7722			20.4512			20.2019
10.9562			19.8007			9.18147			9.87185
4.94957			21.4766			1.60087			10.9165
2.18159			7.81902			16.6913			2.67117
10.5792			18.9406			15.0866			18.5282
24.1559			34.8566			5.78223			15.444
28.3071			18.4273			34.571			24.4897
9.41245			13.5745			16.3806			10.6855
10.3088			11.1516			16.5774			12.0486
18.3012			23.4128			18.1911			4.49281
19.7473			13.9376			6.60665			8.70618
5.32782			8.58923			12.7819			5.94209
1.55695			26.4016			20.8443			7.80619
8.91522			13.5941			10.8565			4.3481
9.80998			14.0458			7.84974			12.4331
6.06603			7.45368			12.8975			3.50623
14.2821			12.3173						13.016
10.3337			1.48081						18.3445
26.0577			6.11268						9.87674
8.42483			15.5531						6.65679
24.9291			6.89588						1.47828
17.5855			10.7964						2.61364
10.5745									10.7485
18.338									4.62236
17.2127									13.8789
18.6845									15.3689
15.7102									16.0456
6.79262									18.8962
11.8874									9.37151
13.4756									20.7396
9.02334									29.1391
14.635									25.1178
30.5469									16.8736
22.0303									35.6129
									12.2563
									9.92077
									8.04918
									13.394
									20.2273
									37.4062
									5.84262
									24.4344
									13.8955
									12.6239
									23.866
									17.6475
									8.3855
									22.9171
									24.4547
									31.0002
									38.6008
									17.2045
									6.24637
									28.1885
									10.1883
									33.2743
									11.4294
									20.9616
									26.5432
									28.5629
									23.3734
									26.028
									27.881
									25.5462
									11.2513
									9.86195
									19.4897

## Sheet: 4I
18h APF WT	40h APF WT	75h APF WT	18h APF dLamB RNAi	40h APF dLamB RNAi	75h APF dLamB RNAi	18h APF dLamC OE	40h APF dLamC OE	75h APF dLamC OE	18h APF dLamC RNAi	40h APF dLamC RNAi	75h APF dLamC RNAi
0.328064	0.35728	0.730023	0.678069	0.378198	0.962743	0.265214	0.409231	0.220993	0.454631	0.107804	0.990599
0.53076	0.6062	0.36844	0.362238	0.824914	0.0842369	0.527909	0.129608	0.94197	0.1531	0.687339	0.992198
0.397219	0.0497475	0.38136	0.297831	0.291221	0.700237	0.320168	0.690182	0.939889	0.322865	0.281845	0.783402
0.160134	0.506088	0.282404	0.12725	0.630626	0.032754	0.286155	0.140976	0.196864	0.231954	0.851102	0.976435
0.637805	0.711733	0.890943	0.26414	0.240948	0.370979	0.512443	0.384634	0.513062	0.372903	0.31954	0.0703965
0.660743	0.0970991	0.294934	0.222146	0.0759474	0.69689	0.403601	0.127014	0.775178	0.364835	0.571212	0.890004
0.286184	0.276285	0.308849	0.195784	0.265209	0.987989	0.208452	0.195304	0.776041	0.239545	0.834022	0.97118
0.385528	0.107644	0.389432	0.386555	0.567233	0.922986	0.547864	0.0362104	0.528759	0.299289	0.117425	0.805949
0.235201	0.434644	0.508439	0.286427	0.0704463	0.739631	0.527968	0.840871	0.840796	0.251381	0.0358684	0.250853
0.320727	0.0860896	0.375758	0.283107	0.154905	0.205881	0.366031	0.469718	0.131631	0.271988	0.379585	0.654136
0.434866	0.319335	0.85231	0.355757	0.62706	0.619724	0.310599	0.227093	0.547487	0.253172	0.156762	0.712418
0.361585	0.105716	0.387395	0.353946	0.788615	0.586645	0.182807	0.732529	0.272063	0.500429	0.349872	0.339635
0.163943	0.274999	0.213603	0.627432	0.712739	0.764013	0.204306	0.0590671	0.101013	0.0584084	0.734232	0.459433
0.060573	0.365981	0.873226	0.267256	0.0818854	0.230962	0.413741	0.216002	0.108295	0.257563	0.651377	0.789361
0.561585	0.030128	0.232312	0.213197	0.421946	0.883591	0.167672	0.242525	0.828051	0.18368	0.291795	0.903407
0.202679	0.313506	0.238328	0.232423	0.233429	0.571084	0.14807	0.28112	0.277059	0.0853708	0.26493	0.478655
0.369596	0.370522	0.143374	0.372286	0.710527	0.623663	0.304348	0.35002	0.37479	0.307679	0.184039	0.862233
0.250159	0.51141	0.112669	0.49526	0.64168	0.254759	0.215704	0.40256	0.117902	0.0640718	0.184648	0.464017
0.192801	0.614673	0.0759405	0.448908	0.843674	0.960903	0.309997	0.935074	0.502972	0.147584	0.495845	0.962787
0.157029	0.0464455	0.253228	0.221196	0.720773	0.338605	0.0800806	0.404837	0.903411	0.0433681	0.706316	0.788855
0.396442	0.318293	0.308488	0.55448	0.234756	0.852474	0.314029	0.039044	0.978269	0.37432	0.423739	0.349504
0.510054	0.33997	0.824377	0.531683	0.42887	0.294505	0.468362	0.382247	0.762192	0.124393	0.143627	0.82653
0.267081	0.567482	0.553883	0.188359	0.406791	0.702652	0.233376	0.344536	0.526191	0.042033	0.87965	0.454174
0.188998	0.201304	0.0884809	0.581254	0.217366	0.152869	0.422351	0.0446378	0.462833	0.0683727	0.259338	0.886266
0.714951	0.263539	0.161529	0.219747	0.519024	0.176245	0.567755	0.257119	0.791423	0.111525	0.763658	0.531702
0.181926	0.142622	0.887058	0.35368	0.133062	0.0516006	0.393634	0.0521688	0.227914	0.181766	0.253717	0.101924
0.196278	0.0770987	0.778249	0.400481	0.198312	0.760388	0.566723	0.533911	0.406547	0.486938	0.739604	0.279863
0.346502	0.242049	0.670848	0.774144	0.210495	0.784647	0.395201	0.672271	0.882381	0.413405	0.455551	0.329808
0.0928007	0.2316	0.957126	0.585406	0.118931	0.143996	0.394878	0.317933	0.170679	0.533314	0.597727	0.721742
0.12832	0.0411015	0.977111	0.235058	0.798725	0.828509	0.273271	0.572173	0.792113	0.323619	0.891935	0.480944
0.435166	0.0474907	0.119676	0.519825	0.234833	0.0441447	0.116761	0.148224	0.353785	0.167068	0.649494	0.731298
0.394374	0.281862	0.952334	0.213681	0.689809	0.96117	0.125581	0.450679	0.959885	0.25731	0.423127	0.321799
0.429776	0.74611	0.949067	0.466218	0.335891	0.558793	0.294343	0.832368	0.953315	0.201874	0.339069	0.699764
0.500796	0.561308	0.97564	0.24881	0.648403	0.490499	0.198223	0.278853	0.967157	0.282996	0.886156	0.29155
0.465479	0.959565	0.514435	0.106316	0.288898	0.214136	0.292834	0.197062	0.959173	0.0989233	0.151462	0.953099
0.195636	0.181655	0.811932	0.217297	0.642411	0.62587	0.204519	0.368624	0.994008	0.120772	0.0236372	0.0736217
0.218348	0.286314	0.352607	0.441861	0.325342	0.19512	0.0356395	0.733318	0.846339	0.49576	0.140659	0.456168
0.194735	0.110912	0.215161	0.172177	0.0985777	0.711143	0.310953	0.394313	0.680485	0.589432	0.754607	0.906638
0.485729	0.246587	0.724103	0.426472	0.815205	0.866602	0.681645	0.467101	0.638374	0.270341	0.160828	0.586305
0.156456	0.499887	0.368151	0.347962	0.569994	0.401694	0.397113	0.196496	0.606949	0.314401	0.593302	0.755225
0.470066	0.410851	0.693736	0.27577	0.877849	0.278035	0.253805	0.894078	0.463477	0.100204	0.187994	0.799952
0.455199	0.315233	0.148882	0.573098	0.156203	0.553356	0.336595	0.796149	0.9768	0.114878	0.281137	0.10419
0.402859	0.960047	0.047007	0.177563	0.362693	0.205804	0.358087	0.585248	0.503961	0.179963	0.0732105	0.393777
0.150047	0.574735	0.66355	0.496922	0.784168	0.866686	0.62574	0.234558	0.214237	0.230722	0.472018	0.866938
0.166852	0.256933	0.948748	0.224234	0.506371	0.945141	0.343618	0.599606	0.252645	0.0215285	0.834965	0.603542
0.179692	0.22123	0.111204	0.429165	0.235642	0.349756	0.149619	0.594616	0.831899	0.835741	0.217198	0.380792
0.51554	0.634686	0.134893	0.855563	0.133433	0.861595	0.163206	0.0426567	0.838816	0.494635	0.102562	0.679604
0.486913	0.0561408	0.674043	0.356784	0.083808	0.949153	0.267966	0.108526	0.219588	0.244563	0.458112	0.976862
0.291865	0.172447	0.974902	0.337337	0.511856	0.962997	0.159414	0.0832572	0.775548	0.468359	0.0817034	0.204625
0.322428	0.502932	0.966392	0.29765	0.133887	0.543407	0.410221	0.455764	0.379638	0.459655	0.533279	0.612624
0.294607	0.0613503	0.789841	0.448234	0.597972	0.878144	0.194318	0.0907409	0.952621	0.214771	0.917566	0.430143
0.433225	0.389125	0.226651	0.554827	0.703957	0.962396	0.300134	0.603973	0.210228	0.050774	0.245852	0.982143
0.427335	0.343687	0.979193	0.371394	0.195776	0.407376	0.578422	0.201382	0.272408	0.676377	0.428642	0.908266
0.381012	0.131493	0.953617	0.229191	0.172794	0.887448	0.432179	0.457206	0.941507	0.563244	0.170841	0.191807
0.419703	0.429725	0.643588	0.10138	0.492417	0.798702	0.299157	0.580965	0.94427	0.26054	0.589553	0.848476
0.426855	0.759127		0.085777	0.672271	0.526619	0.546742	0.572654	0.735725	0.229872	0.0190264	0.27572
0.483573	0.408944		0.00922553	0.181771	0.313011	0.489404	0.59786	0.56233	0.23988	0.953388	0.923418
0.262852	0.505628		0.695805	0.520631	0.480449	0.698275	0.0413055	0.54016	0.139028	0.838718	0.188409
0.513579	0.421371		0.550599	0.12983	0.349393	0.280152	0.261795	0.460582	0.160553	0.270943	0.433985
0.175627	0.439486		0.312042	0.158536		0.127958	0.716349	0.312669	0.174019	0.111914	0.496897
0.57993	0.844495		0.349753	0.906586		0.423425	0.802635	0.156467	0.0868095	0.688021	0.700754
0.163978	0.566032		0.387943	0.654646		0.355782	0.0331559	0.268938	0.296607	0.794816	0.938938
0.284436	0.0637731		0.677016	0.774892		0.535027	0.535236	0.806394	0.0470139	0.90505	0.722772
0.196734	0.3703		0.368232	0.256526		0.162215	0.253888	0.952208	0.104853	0.572387	0.525266
0.473438	0.520716		0.800874	0.688727		0.716847	0.168047	0.872482	0.0903829	0.883272	0.87614
0.365694	0.688211		0.631134	0.417251		0.374696	0.311345	0.583083	0.13623	0.38841	0.160122
0.181813	0.420955		0.199982	0.735369		0.562794	0.363844	0.280251	0.375342	0.393739	0.423752
0.355272	0.60953		0.0652661	0.88751		0.423991	0.238664	0.185301	0.16909	0.76246	0.917844
0.295466	0.329192		0.18938	0.0667798		0.382652	0.620241	0.942191	0.226774	0.237698	0.958737
0.0949675	0.387433		0.716293	0.0549717		0.449482	0.781346	0.931113	0.406687	0.271222	0.83266
0.0719185	0.227262		0.466674	0.0593666		0.161648	0.226831	0.20619	0.438668	0.199088	0.753078
0.0281305	0.570428		0.526042	0.373461		0.248812	0.234313	0.667146	0.23476	0.359208	0.771876
0.136271	0.400959		0.408982	0.129202		0.236323	0.200517	0.187016	0.143379	0.234739	0.976692
0.227172	0.0337738		0.1683	0.318141		0.352046	0.157999	0.370261	0.228369	0.380626	0.055392
0.136985	0.388956		0.226765	0.334883		0.282457	0.194966	0.965752	0.806424	0.762594
0.233089	0.331921		0.653504	0.339449		0.421568	0.367782	0.721154	0.538654	0.118233
0.182307	0.730708		0.3977	0.0922594		0.0735506	0.492591	0.121009	0.114017	0.445746
0.136079	0.483235		0.419039	0.727494		0.634353	0.44727		0.191956	0.678511
0.0512329	0.655981		0.447805	0.241718		0.661892	0.0472023		0.596483	0.559548
0.325417	0.220842		0.463258	0.249522		0.169536	0.284161		0.275229	0.731215
0.467439	0.998941		0.564392	0.73452		0.097439	0.303317		0.449857	0.125079
0.0595914	0.790722		0.479703	0.262023		0.33261	0.520131		0.137168	0.521603
0.770621	0.149641		0.476045	0.159916		0.453826	0.799482		0.551576	0.0547101
0.15645	0.467497		0.222217	0.0984513		0.204128	0.14443		0.0843169	0.326212
0.372779	0.0887496		0.338478	0.408301		0.300918	0.160534		0.449072	0.419341
0.70374	0.356162		0.628102	0.36776		0.535788	0.108158		0.273527	0.245843
0.352712	0.147857		0.00551476	0.484409		0.491859	0.232073		0.12354	0.474721
0.540634	0.465534		0.513599	0.575285		0.410034	0.487876		0.14875	0.770285
0.425241	0.0557591		0.20504	0.529578		0.48574	0.296784		0.294427	0.136422
0.74877	0.239636		0.103763	0.601376		0.202728	0.580959		0.402437	0.0977404
0.544183	0.441954		0.0642534	0.217228		0.11895	0.0973701		0.263289	0.321846
0.136393	0.300227		0.148779	0.199571		0.215147	0.281883		0.258842	0.393196
0.652093	0.458698		0.433458	0.422846		0.811662	0.952332		0.044649	0.610091
0.219344	0.371924		0.390072	0.195699		0.332307	0.168089		0.0795372	0.920242
0.49058	0.402635		0.168414	0.26459		0.292532	0.146421		0.146465	0.667281
0.499887	0.0992468		0.289612	0.41679		0.176227	0.539467		0.102146	0.649409
0.58019	0.964462		0.456243	0.424538		0.348265	0.0453826		0.33983	0.550481
0.346587	0.503984		0.220188	0.172387		0.265077	0.448734		0.183352	0.690722
0.545046	0.709762		0.247353	0.556522		0.0902112	0.178853		0.222784	0.679031
0.481426	0.0755768		0.620683	0.276622		0.265276	0.10052		0.166304	0.0321837
0.493232	0.0150601		0.289055	0.0618511		0.195086	0.748158		0.33017	0.623483
0.213664	0.0213108		0.594721	0.0596866		0.659285	0.407606		0.466092	0.0358255
0.272294	0.593852		0.203704	0.179446		0.311871	0.94799		0.411253	0.813675
0.114916			0.498546	0.474487		0.134174	0.766078		0.0523906	0.0329503
0.542748			0.386393	0.491501		0.159862	0.188666		0.263985	0.930564
0.556931			0.424569	0.321789		0.109542	0.379111		0.143573	0.841279
0.25893			0.159206	0.0681975		0.222634	0.381721		0.340184	0.544765
0.290492			0.655515	0.0560818		0.239153	0.283431		0.484116	0.501557
0.329264			0.0152446	0.135994		0.564572	0.586081		0.241276	0.820992
0.207712			0.293197	0.193565		0.138687	0.406555		0.232405	0.758231
0.304511			0.453097	0.830162		0.200012	0.587455		0.372413	0.213738
0.174371			0.292317	0.505866		0.385838	0.810716		0.538375	0.652282
0.715147			0.580601	0.214958		0.386072	0.480662		0.583148	0.137108
0.516033			0.286185	0.502516		0.358964	0.454573		0.174987	0.0929813
0.653412			0.468005	0.0446635		0.519958	0.837549		0.18615	0.967389
0.284486			0.06461	0.765013		0.215106	0.228327		0.358115	0.0236397
0.657194			0.387356	0.790971		0.411241	0.33231		0.117571	0.520389
0.378676			0.127284	0.859937		0.297935	0.231019		0.436306	0.699421
0.166235			0.201983	0.42179		0.150369	0.678043		0.656305	0.177541
0.126839			0.347633	0.773683		0.135489	0.103329		0.286585	0.915249
0.572746			0.268287	0.419716		0.326829	0.793676		0.34365	0.34979
0.303211			0.13963	0.911283		0.242508	0.865596		0.607247	0.078529
0.463643			0.1168	0.706314		0.384217	0.592946		0.274028	0.447345
0.249969			0.43315	0.757049		0.11212	0.0412556		0.374794	0.379012
0.521335			0.396487	0.104544		0.24375	0.141039		0.146622	0.477048
0.286416			0.13733	0.492569		0.160982	0.374273		0.50509	0.177301
0.323028			0.489211	0.1126		0.0919249	0.724455		0.43761	0.258342
0.224745			0.304101			0.112434	0.885356		0.374768	0.760587
0.408384			0.288997			0.117824	0.535722		0.543947	0.862539
0.461811			0.433406			0.0690654	0.149279		0.352276	0.360426
0.795811			0.733668			0.305878	0.746988		0.127031	0.380329
0.61598			0.590453			0.308989			0.522465	0.202456
0.283059			0.336722			0.336272			0.115725	0.711064
0.145711			0.207529			0.686693			0.219145	0.282461
0.325804			0.424223			0.16999			0.545622	0.740908
0.516597			0.332106			0.16598			0.718561	0.491108
0.273639			0.323304			0.390049			0.0931954	0.232334
0.385257			0.44279			0.168669			0.163022	0.536476
0.268874			0.455215			0.452843			0.590552	0.458386
0.504275			0.279817			0.501863			0.0876709	0.029917
0.151687			0.41382			0.182436			0.801327	0.372866
0.317192			0.689726			0.368538			0.229346	0.248488
0.471729			0.498631			0.432822			0.349395
0.486152			0.239749			0.338037			0.558533
0.473864			0.130489			0.35484			0.291772
0.308654			0.546773			0.49895			0.480735
0.517607			0.0287688			0.225456			0.273386
0.285464			0.340536			0.575107			0.422658
0.621464			0.331361			0.40776			0.323745
0.336271			0.246428			0.298474			0.161969
0.263654			0.244941			0.158162			0.128425
0.417016			0.396038			0.346123			0.219304
0.168722			0.874041			0.190129			0.169536
0.573299			0.688612			0.271809			0.146804
0.279625			0.646691			0.16113			0.626395
0.210305			0.280052			0.701959			0.26685
0.421618			0.625459			0.350267			0.648609
0.617219			0.395893			0.189746			0.184027
0.107344			0.52332			0.0569631			0.198814
0.0588766			0.220277			0.232888			0.0422201
0.236443			0.386375			0.286578			0.36497
0.445914			0.699934			0.440893			0.228337
0.465409			0.462666			0.570851			0.449852
0.21425			0.446292			0.27725			0.218278
0.258784			0.303362			0.35519			0.258812
0.337902			0.556823			0.344685			0.0983585
0.397656			0.407905			0.100629			0.295188
0.170517			0.434754			0.277631			0.160275
0.0237054			0.808888			0.376596			0.139244
0.268074			0.366532			0.348822			0.0766803
0.152456			0.637386			0.142688			0.35699
0.145717			0.182847			0.184224			0.151029
0.22945			0.469041						0.312008
0.253474			0.0648216						0.284733
0.42389			0.248877						0.270577
0.198744			0.475235						0.139027
0.478054			0.174831						0.0580327
0.258826			0.332478						0.0896523
0.153597									0.327593
0.459638									0.158486
0.364862									0.299914
0.619632									0.580534
0.340865									0.467501
0.155044									0.481166
0.333311									0.496424
0.559711									0.699571
0.448376									0.509642
0.358317									0.354465
0.783975									0.596767
0.409901									0.704647
									0.291178
									0.187495
									0.189487
									0.310209
									0.552731
									0.544791
									0.295978
									0.416454
									0.30744
									0.329479
									0.501933
									0.331268
									0.189551
									0.509055
									0.541671
									0.64997
									0.838999
									0.348507
									0.272276
									0.631866
									0.212607
									0.379064
									0.321184
									0.344824
									0.731331
									0.4109
									0.357198
									0.498845
									0.432254
									0.640533
									0.253381
									0.496325
									0.38902
