# Supplementary material for: Immune cells adapt to confined environments in vivo to optimise nuclear plasticity for migration
Source: EMBO Rep. 2025 Feb 6;26(5):1238–68. doi: 10.1038/s44319-025-00381-0 (PMC11894099; doi:10.1038/s44319-025-00381-0)
Supplement: Supplementary file 19 — Source data Fig. 5 [file 44319_2025_381_MOESM19_ESM.zip]

Archive with 53 entries (52 files):
- EMBOR-2024-59495-T_SourceData_Figure5/
- EMBOR-2024-59495-T_SourceData_Figure5/5O ii.tif
- __MACOSX/EMBOR-2024-59495-T_SourceData_Figure5/._5O ii.tif
- EMBOR-2024-59495-T_SourceData_Figure5/5H iii.tif
- __MACOSX/EMBOR-2024-59495-T_SourceData_Figure5/._5H iii.tif
- EMBOR-2024-59495-T_SourceData_Figure5/5F .tif
- __MACOSX/EMBOR-2024-59495-T_SourceData_Figure5/._5F .tif
- EMBOR-2024-59495-T_SourceData_Figure5/5B i.tif
- __MACOSX/EMBOR-2024-59495-T_SourceData_Figure5/._5B i.tif
- EMBOR-2024-59495-T_SourceData_Figure5/.DS_Store
- __MACOSX/EMBOR-2024-59495-T_SourceData_Figure5/._.DS_Store
- EMBOR-2024-59495-T_SourceData_Figure5/5A ii.tif
- __MACOSX/EMBOR-2024-59495-T_SourceData_Figure5/._5A ii.tif
- EMBOR-2024-59495-T_SourceData_Figure5/5D i.tif
- EMBOR-2024-59495-T_SourceData_Figure5/5M ii.tif
- __MACOSX/EMBOR-2024-59495-T_SourceData_Figure5/._5M ii.tif
- EMBOR-2024-59495-T_SourceData_Figure5/5A i.tif
- __MACOSX/EMBOR-2024-59495-T_SourceData_Figure5/._5A i.tif
- EMBOR-2024-59495-T_SourceData_Figure5/EMBOR-2024-59495-T_SourceData_Figure5.xlsx
- __MACOSX/EMBOR-2024-59495-T_SourceData_Figure5/._EMBOR-2024-59495-T_SourceData_Figure5.xlsx
- EMBOR-2024-59495-T_SourceData_Figure5/5M v.tif
- __MACOSX/EMBOR-2024-59495-T_SourceData_Figure5/._5M v.tif
- EMBOR-2024-59495-T_SourceData_Figure5/5K ii.tif
- EMBOR-2024-59495-T_SourceData_Figure5/5I.tif
- __MACOSX/EMBOR-2024-59495-T_SourceData_Figure5/._5I.tif
- EMBOR-2024-59495-T_SourceData_Figure5/5M vi.tif
- __MACOSX/EMBOR-2024-59495-T_SourceData_Figure5/._5M vi.tif
- EMBOR-2024-59495-T_SourceData_Figure5/5G.tif
- EMBOR-2024-59495-T_SourceData_Figure5/5P i.tif
- EMBOR-2024-59495-T_SourceData_Figure5/5K i.tif
- EMBOR-2024-59495-T_SourceData_Figure5/5N ii.tif
- EMBOR-2024-59495-T_SourceData_Figure5/5B ii.tif
- __MACOSX/EMBOR-2024-59495-T_SourceData_Figure5/._5B ii.tif
- EMBOR-2024-59495-T_SourceData_Figure5/5M i.tif
- __MACOSX/EMBOR-2024-59495-T_SourceData_Figure5/._5M i.tif
- EMBOR-2024-59495-T_SourceData_Figure5/5O i.tif
- __MACOSX/EMBOR-2024-59495-T_SourceData_Figure5/._5O i.tif
- EMBOR-2024-59495-T_SourceData_Figure5/5N iii.tif
- EMBOR-2024-59495-T_SourceData_Figure5/5H i.tif
- __MACOSX/EMBOR-2024-59495-T_SourceData_Figure5/._5H i.tif
- EMBOR-2024-59495-T_SourceData_Figure5/5P ii.tif
- EMBOR-2024-59495-T_SourceData_Figure5/5M viii.tif
- __MACOSX/EMBOR-2024-59495-T_SourceData_Figure5/._5M viii.tif
- EMBOR-2024-59495-T_SourceData_Figure5/5H ii.tif
- __MACOSX/EMBOR-2024-59495-T_SourceData_Figure5/._5H ii.tif
- EMBOR-2024-59495-T_SourceData_Figure5/5D ii.tif
- EMBOR-2024-59495-T_SourceData_Figure5/5M vii.tif
- __MACOSX/EMBOR-2024-59495-T_SourceData_Figure5/._5M vii.tif
- EMBOR-2024-59495-T_SourceData_Figure5/5N i.tif
- EMBOR-2024-59495-T_SourceData_Figure5/5M iii.tif
- __MACOSX/EMBOR-2024-59495-T_SourceData_Figure5/._5M iii.tif
- EMBOR-2024-59495-T_SourceData_Figure5/5M iv.tif
- __MACOSX/EMBOR-2024-59495-T_SourceData_Figure5/._5M iv.tif
