# Supplementary material for: Immune cells adapt to confined environments in vivo to optimise nuclear plasticity for migration
Source: EMBO Rep. 2025 Feb 6;26(5):1238–68. doi: 10.1038/s44319-025-00381-0 (PMC11894099; doi:10.1038/s44319-025-00381-0)
Supplement: Supplementary file 19 — Source data Fig. 5 [file 44319_2025_381_MOESM19_ESM.zip › EMBOR-2024-59495-T_SourceData_Figure5/EMBOR-2024-59495-T_SourceData_Figure5.xlsx]

## Sheet: 5C
18h APF	40h APF	75h APF
3.33	0	0
1.47	4	0
4.76	2.17	2.94
0	7.69	14.29
3.7	11.11	0
0	19.61	0
0	1.72	6.67
2.7	2.56	10.53
1.19	21.21	3.45
4.76	6.52	0
0		0
		0
		4.17

## Sheet: 5E
18h APF	40h APF	75h APF
0	0	0
0	0	0
0	0	0
0	0	0
0	0	5.56
0	0	0
0	1.72	0
0	0	0
0	0	0
0	0	0
0		0
		2.27
		0

## Sheet: 5J
18h APF	40h APF	75h APF
6.67	0	0
7.35	0	0
1.59	2.17	2.94
3.45	0	28.57
7.41	5.56	5.56
5.26	3.92	4.76
2.5	1.72	3.33
9.46	0	10.53
0	6.06	3.45
5.95	4.35	0
0		0
		2.27
		0

## Sheet: 5L
WT 18h 0 Gy	WT 18h 50 Gy	WT 75h 0 Gy	WT 75h 50 Gy
-32.6011	-37.0599	-2.28066	15.8896
-31.7683	-32.794	1.79563	27.9953
-28.9182	-29.1471	2.13718	28.9357
-26.7667	-28.6383	2.49228	29.5021
-26.3766	-26.181	3.91643	30.2372
-24.4434	-25.4676	4.27213	39.0687
-24.348	-22.911	4.56643	39.8326
-24.0502	-22.0437	5.63796	41.6511
-23.8037	-21.2829	6.11305	42.615
-23.7218	-19.2671	6.12851	44.1007
-23.5204	-16.6903	6.13439	47.2768
-23.5192	-15.8275	6.98996	48.3274
-22.5851	-14.5514	7.23883	51.6912
-22.2758	-14.4677	7.54956	53.9561
-22.1318	-14.3101	8.83248	55.8591
-21.2384	-14.0072	8.89148	57.2349
-21.1402	-13.6314	9.11662	57.7673
-20.9953	-13.1728	9.26608	58.9423
-20.9475	-13.0631	9.80003	61.9763
-20.5533	-12.9247	9.97912	62.1363
-20.4949	-11.9305	10.2157	63.1404
-20.3592	-11.151	10.2959	66.2833
-20.0853	-10.5029	10.4764	66.9438
-19.7546	-10.1531	10.7149	66.9772
-19.2886	-9.69458	10.7917	67.2957
-19.1943	-8.88792	10.9398	67.5546
-19.1834	-8.65155	11.043	68.2999
-19.0505	-8.52366	11.0823	70.7876
-18.4164	-8.4727	11.1606	72.5243
-18.374	-8.2387	11.4986	72.7633
-18.3416	-6.402	12.1028	72.9418
-18.2668	-6.24943	12.4478	73.1503
-18.2286	-6.03406	13.0206	77.9494
-18.1292	-5.79333	13.272	79.8405
-17.9893	-5.11027	13.2939	80.0638
-17.9438	-3.86977	13.3616	81.4411
-17.8474	-3.21929	13.4004	82.6008
-17.5054	-1.9046	13.6704	82.7913
-17.4158	-1.39752	14.0653	82.9372
-17.066	-0.486709	14.176	83.3204
-17.0182	-0.411268	14.6398	84.708
-16.8255	-0.307212	14.7473	84.8707
-16.5531	-0.0259509	14.9088	85.0962
-16.5467	0.261919	14.985	86.0089
-16.4976	1.58657	15.185	87.1352
-16.391	1.65085	15.2848	88.3142
-16.301	2.08943	15.6652	89.1386
-16.214	2.62908	15.7858	89.6478
-16.199	2.66718	16.3552	89.7165
-16.1289	2.78017	16.5858	89.7324
-15.988	3.21362	16.6626	90.9256
-15.9375	3.2386	17.155	90.9598
-15.7378	3.53165	17.1644	90.99
-15.6907	4.08741	17.2419	92.3275
-15.6701	5.04817	17.3331	93.0709
-15.3798	5.07676	17.3597	95.6703
-15.3655	5.53843	17.5423	98.7053
-15.3432	5.55274	17.7679	101.261
-15.2614	6.41056	17.7713	101.556
-15.2248	6.57804	17.7727	102.316
-15.183	6.84518	17.8371	102.73
-15.1763	6.95955	17.852	103.218
-15.1652	6.99591	17.8784	104.218
-15.1066	7.39713	18.0527	104.263
-15.014	7.56615	18.1046	104.724
-14.9689	7.7941	18.3532	105.173
-14.8714	7.87379	18.4761	108.273
-14.8614	8.96652	18.5664	113.064
-14.8337	9.14845	18.5995	114.1
-14.7606	9.27888	18.6768	114.573
-14.719	9.82047	19.0061	115.886
-14.6247	10.4732	19.074	116.526
-14.5874	11.5651	19.3779	118.321
-14.4814	11.8858	19.6971	121.161
-14.3365	12.7995	19.76	123.388
-14.3005	12.8898	19.9675	123.792
-14.049	14.8522	20.1203	124.423
-14.0182	14.8769	20.5752	142.262
-13.9293	15.5495	20.6541	146.386
-13.8974	16.3051	21.2587	148.467
-13.7838	16.4236	21.2828	148.922
-13.7148	16.9249	21.2992	151.216
-13.7127	17.2545	21.4913	159.413
-13.6959	17.3469	21.6382	167.485
-13.6781	17.6905	21.9177	171.836
-13.5146	17.9119	22.2306	178.669
-13.346	18.5831	22.2547	0.37486
-13.3145	21.1443	22.5774	1.35959
-13.1069	21.3207	22.7138	1.56691
-13.0547	21.8273	22.8827	1.71285
-13.0036	25.0556	23.5611	1.73457
-12.9548	25.2346	24.419	1.77452
-12.8998	26.8425	24.6821	1.79812
-12.655	27.3305	25.1366	1.91655
-12.583	28.0438	25.2821	2.60139
-12.4754	28.8259	25.6638	2.89309
-12.4507	29.0562	25.8011	3.2437
-12.3688	30.1176	26.1392	3.36511
-12.1487	37.5113	29.444	3.40589
-12.0237	37.9942	30.6351	3.62456
-11.9819	39.216	31.4825	3.72721
-11.8809	40.5975	32.6453	3.85753
-11.7849	43.043	35.7319	4.20721
-11.6497	44.2559	36.4716	4.20721
-11.6048	44.471	39.0938	4.33898
-11.4427	46.2659	0.361109	4.5217
-11.3953	47.8519	0.420851	4.70195
-11.3844	49.1402	0.582271	4.82089
-11.2992	50.5425	0.897287	4.88181
-11.1004	51.3214	0.956564	5.33207
-11.0162	54.0811	1.03902	5.37197
-10.9989	55.1867	1.09814	5.88451
-10.913	56.5032	1.12476	5.91511
-10.7689	59.6713	1.13977	6.00493
-10.7145	64.6982	1.2302	6.03631
-10.6929	66.2114	1.34652	6.33518
-10.6591	68.0744	1.38222	6.62724
-10.4153	71.3967	1.39558	6.77527
-10.3819	78.0252	1.51314	6.78201
-10.2084	79.2023	1.54549	6.81252
-10.1489	85.1794	1.57073	6.92025
-10.0544	95.6956	1.7224	7.64581
-10.0463	96.0674	1.75372	8.16107
-10.0389	7.06879	1.83725	8.6848
-10.0172	9.61272	1.93623	9.12973
-9.90192	12.0725	1.95482	9.15138
-9.76791	18.2201	1.98259	9.16323
-9.61045	19.5394	2.04594	9.32848
-9.59749	23.231	2.06253	10.2765
-9.55575	23.8305	2.07712	11.2346
-9.51461	25.2728	2.20693	11.3577
-9.48618	25.5392	2.21641	11.72
-9.37974	25.6042	2.23282	11.8079
-9.36941	25.6056	2.26992	12.2763
-9.369	25.9628	2.34307	12.9909
-9.19317	26.8923	2.35602	13.0039
-9.10187	28.9916	2.36756	13.0481
-9.06118	33.0069	2.4433	13.1707
-9.04714	35.8114	2.53244	13.3525
-8.92201	36.0483	2.61542	13.5411
-8.91765	41.9631	2.6359	13.7733
-8.91714	43.8289	2.63632	13.8604
-8.89962	44.2157	2.66608	13.9681
-8.79986	48.3543	2.68722	14.0378
-8.61992	52.8928	2.77468	14.1821
-8.60022	58.4563	2.81759	14.1864
-8.55706	58.8942	2.857	14.2344
-8.46474	59.5154	2.89168	14.4224
-8.26074	79.5166	2.95185	14.6375
-8.24846	82.8424	2.97035	14.8228
-8.13594	194.051	2.98981	15.0268
-8.0514		3.00189	15.3018
-7.86307		3.01208	15.3959
-7.78557		3.01912	16.0976
-7.65574		3.03688	16.5786
-7.57739		3.06464	16.6481
-7.36698		3.20752	16.7716
-7.32374		3.2121	17.0776
-7.13604		3.27298	17.3252
-7.04619		3.32362	17.5581
-6.76098		3.33014	18.7357
-6.73221		3.35015	18.8932
-6.71625		3.48056	18.902
-6.54539		3.48232	18.907
-6.51502		3.5103	18.9945
-6.45024		3.62918	19.4787
-6.42932		3.66338	19.801
-6.27572		3.67392	21.4203
-6.22231		3.74384	22.0128
-6.07474		3.75939	22.8516
-5.93122		3.77061	22.9965
-5.91594		3.77562	23.2234
-5.84096		3.79872	23.9386
-5.75318		3.80186	24.7196
-5.61694		3.81383	24.8968
-5.56964		3.82705	26.2303
-5.5032		3.87895	26.4892
-5.3668		3.8873	26.7483
-5.17184		3.96217	27.7666
-5.07173		3.97726	28.0261
-4.98109		4.07923	28.2972
-4.86337		4.16292	28.7143
-4.84246		4.17236	29.3084
-4.82738		4.19349	30.5013
-4.61444		4.23094	30.6308
-4.49256		4.23588	31.7315
-4.46267		4.31256	32.0691
-4.45475		4.32372	32.1774
-4.31415		4.38435	32.5716
-4.16034		4.43232	34.6705
-3.70285		4.44553	35.2616
-3.59538		4.52438	35.425
-3.31677		4.52701	35.5828
-3.19928		4.54504	36.1454
-3.16912		4.5697	36.7967
-3.00815		4.58564	36.8923
-2.9805		4.5959	37.0961
-2.80028		4.66456	37.9491
-2.44205		4.67081	38.4555
-2.27591		4.68633	38.838
-2.24817		4.72597	39.1851
-2.13651		4.742	39.3313
-2.02285		4.77693	39.5058
-1.564		4.82159	41.3914
-1.47213		4.82596	42.6591
-0.871403		4.8518	46.6636
-0.511717		4.90257	48.1501
-0.219604		4.93042	49.2904
-0.181494		4.94606	50.7428
-0.15968		5.03454	50.9907
-0.108624		5.06076	51.6739
-0.0839381		5.10521	51.9378
-0.0705871		5.11361	55.8739
0.01783		5.14374	59.4272
0.0940342		5.1657	59.7715
0.12238		5.17227	60.8747
0.422632		5.28996	62.377
0.589971		5.30815	67.3899
0.698468		5.32229	68.5071
0.881875		5.34381	71.0449
0.953719		5.34844	71.4059
1.03554		5.36701	80.5843
1.25941		5.39502	98.1212
1.36266		5.45512	107.234
1.41352		5.49478	-1.81313
1.45861		5.55852	2.91892
1.58451		5.59829	4.91057
1.59717		5.74636	6.02359
1.65342		5.88941	6.56932
2.05903		5.95564	6.82652
2.14109		6.12815	6.97271
2.48225		6.17748	7.26344
2.84745		6.24392	8.02926
3.21973		6.32957	9.56435
3.37072		6.40414	9.61939
4.15644		6.44586	10.3056
4.20351		6.4482	11.8974
4.32174		6.52874	12.5303
4.48752		6.54865	12.6023
4.74222		6.70095	13.934
4.78488		6.72717	14.0393
4.83472		6.7534	14.7808
5.38433		6.83941	14.7863
5.71367		6.87645	15.7725
6.25099		7.10073	17.3133
7.56922		7.16548	17.7444
7.81925		7.22331	18.193
7.85119		7.39776	18.4313
7.85399		7.55119	18.8824
7.89273		7.57449	19.2023
8.09982		7.68315	19.3676
8.12515		7.77793	21.4155
8.44184		7.83104	22.4666
8.90685		7.89479	25.7307
9.03144		7.95337	26.1058
9.20711		8.01069	26.4735
9.37046		8.10819	27.1578
9.57617		8.25176	30.1991
10.1115		8.25455	30.6324
10.4004		8.3437	31.0636
10.9867		8.49675	33.1602
11.1749		8.49761	33.2396
11.7042		8.51806	36.9625
11.8923		8.5578	37.4462
11.9036		8.58031	37.5214
11.9143		8.61604	38.0337
13.848		8.66231	38.1409
14.7594		8.71668	42.1467
16.3167		8.75998	43.4493
16.5455		8.87634	45.7259
17.1329		8.93447	46.4894
18.6639		9.28601	48.9473
19.1469		9.33686
19.3937		9.45785
20.1641		9.78332
20.434		9.86331
25.6798		10.0328
26.9085		10.0929
35.1622		10.2932
42.4907		10.3927
51.9394		10.5264
54.3176		10.845
59.7078		11.0512
-1.7146		11.2378
-1.60635		11.3712
-1.54942		11.3936
-1.51354		12.3256
-1.44462		13.7941
-1.28875		14.4505
-1.28194		20.2729
-1.17729		21.8332
-1.12874		24.1015
-1.10495		30.0921
-0.989934		1.46442
-0.977509		1.70006
-0.936769		2.33794
-0.864847		2.38199
-0.649545		2.47322
-0.622488		2.64362
-0.569607		2.89562
-0.529777		2.90625
-0.4543		2.92295
-0.428058		3.16648
-0.340352		3.25162
-0.337224		3.49232
-0.258291		3.58303
-0.255732		3.7198
-0.192254		3.73689
-0.162162		3.73828
-0.151733		3.83307
-0.128938		4.11146
-0.0974762		4.16274
-0.0783934		4.26562
-0.0606958		4.41778
-0.0550993		4.5386
-0.0265091		4.62699
0.0415998		4.69739
0.141735		4.71325
0.332711		4.74081
0.410315		4.77448
0.485509		4.93501
0.495981		4.97126
0.528457		4.98523
0.607336		5.32352
0.623954		5.48764
0.629018		5.50957
0.632222		5.56047
0.651937		5.5747
0.718145		5.68781
0.748497		5.68786
0.803485		5.70062
0.818797		5.84678
0.826947		5.93496
0.926148		5.93974
0.98346		6.13982
0.993303		6.28638
1.11509		6.30287
1.16244		6.62409
1.16952		6.64813
1.18184		6.74435
1.20761		6.86091
1.21185		7.00913
1.23775		7.347
1.30951		7.3998
1.31878		7.53573
1.36845		7.56021
1.38988		7.56701
1.44516		7.59909
1.54657		7.60421
1.62496		7.71479
1.65004		7.8103
1.6788		7.81718
1.68189		7.848
1.69679		7.94451
1.69757		8.13942
1.71902		8.2432
1.72621		8.29417
1.74536		8.47384
1.75105		8.53103
1.8006		8.54945
1.87845		9.22302
2.07431		9.25704
2.12757		9.33327
2.19957		9.4348
2.24293		9.45787
2.26148		9.48724
2.26507		9.59627
2.27862		9.82638
2.30179		10.2215
2.32023		10.6997
2.38478		10.8606
2.4568		11.0264
2.5244		11.15
2.53356		12.6698
2.5481		13.143
2.61448		14.1657
2.64448		14.6748
2.68045		14.9366
2.70763		16.4686
2.76342
2.8496
3.00879
3.15227
3.15684
3.17212
3.20605
3.35423
3.35702
3.54168
3.54172
3.55213
3.56909
3.62672
3.6769
3.67827
3.76329
3.79777
3.8847
3.92814
3.94607
4.01611
4.01627
4.05346
4.15692
4.16179
4.16322
4.48554
4.50344
4.60935
4.67077
4.72759
4.76191
4.76241
4.84661
5.32772
5.90398
6.07854
6.91672
7.29464
7.59249
8.30656
8.49707
10.6545
10.6859
14.0667
14.1846
16.4624
17.6119
17.9212
18.3833
18.5805
20.5143
24.6054
26.1571
31.7799
40.5272
46.9405
48.0408

## Sheet: 5M
18h APF WT	40h APF WT	75h APF WT	18h APF dLamB RNAi	40h APF dLamB RNAi	75h APF dLamB RNAi	18h APF dLamC OE	40h APF dLamC OE	75h APF dLamC OE	18h APF dLamC RNAi	40h APF dLamC RNAi	75h APF dLamC RNAi
3.33	0	0	7.69	7.25	5.88	0	15.09	8.7	1.64	20.63	3.57
1.47	4	0	8.33	8.82	0	6	20.75	4.55	0	15	0
4.76	2.17	2.94	5	11.32	3.45	4.26	7.27	10.34	5.48	10.87	5
0	7.69	14.29	4.35	6.9	16.13	3.28	0	4.35	2.38	10.64	0
3.7	11.11	0	0	27.03	0	5.36	11.36	7.41	0	14.63	0
0	19.61	0	4.76	5.26	5.88	5.71	8.51	0	1.8	0	0
0	1.72	6.67	5.63	23.08	6.25	2.02	5.66	3.85	1.64	9.76	0
2.7	2.56	10.53	6.9	13.95	0	2.86	5.26	9.68	3.33	15.63	3.7
1.19	21.21	3.45	3.9	14.81	3.7	5.13	22.22	7.32	3.9		6.45
4.76	6.52	0	3.17	20.59	0	0	3.13	11.54			5.26
0		0	1.98		0		30	0			0
		0			4.35			6.25
		4.17			13.04

## Sheet: 5N
18h APF WT	40h APF WT	75h APF WT	18h APF dLamB RNAi	40h APF dLamB RNAi	75h APF dLamB RNAi	18h APF dLamC OE	40h APF dLamC OE	75h APF dLamC OE	18h APF dLamC RNAi	40h APF dLamC RNAi	75h APF dLamC RNAi
0	0	0	0	1.45	0	0	0	4.35	0	0	0
0	0	0	0	0	5.56	0	0	0	0	1.67	0
0	0	0	0	1.89	0	0	0	0	0	0	0
0	0	0	0	0	0	0	0	0	0	0	3.57
0	0	5.56	0	0	0	0	0	0	0	0	0
0	0	0	0	0	5.88	0	0	0	0	0	0
0	1.72	0	0	0	3.13	0	0	0	0	0	0
0	0	0	0	0	0	0	0	0	0	1.56	0
0	0	0	0	3.7	3.7	0	0	0	0		0
0	0	0	1.59	0	3.03	0	3.13	0			1.75
0		0	0		8.33		0	0			0
		2.27			4.35			0
		0			13.04

## Sheet: 5O
18h APF WT	40h APF WT	75h APF WT	18h APF dLamB RNAi	40h APF dLamB RNAi	75h APF dLamB RNAi	18h APF dLamC OE	40h APF dLamC OE	75h APF dLamC OE	18h APF dLamC RNAi	40h APF dLamC RNAi	75h APF dLamC RNAi
6.67	0	0	5.13	7.25	0	1.52	3.77	4.35	3.28	11.11	14.29
7.35	0	0	4.17	4.41	5.56	4	5.66	9.09	4.35	8.33	5.26
1.59	2.17	2.94	6.25	3.77	3.45	8.51	0	0	2.74	15.22	0
3.45	0	28.57	17.39	6.9	9.68	6.56	0	4.35	2.38	4.26	0
7.41	5.56	5.56	5.36	5.41	16.67	5.36	2.27	7.41	4.55	0	0
5.26	3.92	4.76	3.57	8.77	35.29	2.86	2.13	0	0.9	2.5	3.45
2.5	1.72	3.33	5.63	7.69	3.13	1.01	0	0	3.28	4.88	6.67
9.46	0	10.53	2.3	6.98	3.57	2.86	0	0	0	3.13	0
0	6.06	3.45	1.3	12.96	14.81	7.69	0	4.88	6.49		0
5.95	4.35	0	6.35	0	3.03	7.69	0	3.85			8.77
0		0	3.96		8.33		2.5	0			7.69
		2.27			8.7			3.13
		0			17.39

## Sheet: 5P
WT 18h 0 Gy	WT 75h 0 Gy	dLamB RNAi 18h 0 Gy	dLamB RNAi 75h 0 Gy
-32.6011	-2.28066	-2.25675	-8.48262
-31.7683	1.79563	-2.20405	-8.01816
-28.9182	2.13718	-1.64408	-7.93667
-26.7667	2.49228	-1.62459	-7.6653
-26.3766	3.91643	-1.51207	-7.61285
-24.4434	4.27213	-1.50214	-7.57507
-24.348	4.56643	-1.47504	-7.55551
-24.0502	5.63796	-1.41359	-7.55449
-23.8037	6.11305	-1.305	-7.24895
-23.7218	6.12851	-1.19138	-7.15243
-23.5204	6.13439	-1.15761	-7.08154
-23.5192	6.98996	-1.10101	-7.03388
-22.5851	7.23883	-1.06398	-6.8233
-22.2758	7.54956	-1.03365	-6.74094
-22.1318	8.83248	-0.922599	-6.69643
-21.2384	8.89148	-0.922237	-6.42386
-21.1402	9.11662	-0.920734	-6.39305
-20.9953	9.26608	-0.890761	-6.27937
-20.9475	9.80003	-0.721754	-6.23785
-20.5533	9.97912	-0.702822	-6.17494
-20.4949	10.2157	-0.676804	-6.1016
-20.3592	10.2959	-0.636998	-6.07727
-20.0853	10.4764	-0.600963	-6.05797
-19.7546	10.7149	-0.539024	-5.99251
-19.2886	10.7917	-0.538421	-5.94289
-19.1943	10.9398	-0.376133	-5.92911
-19.1834	11.043	-0.3106	-5.92563
-19.0505	11.0823	-0.310349	-5.75215
-18.4164	11.1606	-0.298702	-5.74554
-18.374	11.4986	-0.2767	-5.70249
-18.3416	12.1028	-0.240921	-5.69683
-18.2668	12.4478	-0.180704	-5.65125
-18.2286	13.0206	-0.177996	-5.62623
-18.1292	13.272	-0.13711	-5.49524
-17.9893	13.2939	-0.119035	-5.42376
-17.9438	13.3616	-0.109311	-5.32909
-17.8474	13.4004	-0.0438402	-5.30154
-17.5054	13.6704	0.00371429	-5.17075
-17.4158	14.0653	0.0338553	-4.8986
-17.066	14.176	0.0803712	-4.89452
-17.0182	14.6398	0.114029	-4.85934
-16.8255	14.7473	0.201581	-4.77404
-16.5531	14.9088	0.291472	-4.6964
-16.5467	14.985	0.332959	-4.66204
-16.4976	15.185	0.419947	-4.64249
-16.391	15.2848	0.521694	-4.62946
-16.301	15.6652	0.550861	-4.44562
-16.214	15.7858	0.580693	-4.23914
-16.199	16.3552	0.584123	-4.17327
-16.1289	16.5858	0.601942	-4.06006
-15.988	16.6626	0.632549	-4.00061
-15.9375	17.155	0.660081	-3.98786
-15.7378	17.1644	0.666427	-3.94302
-15.6907	17.2419	0.670367	-3.80103
-15.6701	17.3331	0.679689	-3.64466
-15.3798	17.3597	0.725482	-3.15946
-15.3655	17.5423	0.738096	-3.03374
-15.3432	17.7679	0.745239	-2.52124
-15.2614	17.7713	0.772038	-2.3874
-15.2248	17.7727	0.85566	-2.36205
-15.183	17.8371	0.88221	-2.25035
-15.1763	17.852	0.895375	-2.23951
-15.1652	17.8784	0.960357	-2.14939
-15.1066	18.0527	1.0001	-2.00092
-15.014	18.1046	1.01477	-1.74034
-14.9689	18.3532	1.35473	-1.15231
-14.8714	18.4761	1.39614	-0.986905
-14.8614	18.5664	1.45742	-0.931719
-14.8337	18.5995	1.49805	-0.85859
-14.7606	18.6768	1.70241	-0.449005
-14.719	19.0061	1.71301	-0.389222
-14.6247	19.074	1.75768	-0.31432
-14.5874	19.3779	1.81499	-0.252203
-14.4814	19.6971	1.86596	-0.191893
-14.3365	19.76	1.92652	-0.0609988
-14.3005	19.9675	2.1023	0.00206503
-14.049	20.1203	2.3736	0.0454827
-14.0182	20.5752	2.42703	0.461816
-13.9293	20.6541	2.56399	0.917493
-13.8974	21.2587	2.5836	1.58379
-13.7838	21.2828	2.60812	1.8383
-13.7148	21.2992	2.72377	2.66717
-13.7127	21.4913	2.87457	2.82343
-13.6959	21.6382	2.89126	3.28832
-13.6781	21.9177	2.927	3.92787
-13.5146	22.2306	3.07972	3.9857
-13.346	22.2547	3.11363	4.52126
-13.3145	22.5774	3.15105	4.6889
-13.1069	22.7138	3.20371	5.01588
-13.0547	22.8827	3.21552	5.07089
-13.0036	23.5611	3.23221	5.75219
-12.9548	24.419	3.33458	5.90582
-12.8998	24.6821	3.37042	6.32312
-12.655	25.1366	3.40139	6.86555
-12.583	25.2821	3.68931	6.94621
-12.4754	25.6638	3.73602	7.00058
-12.4507	25.8011	3.92688	9.11654
-12.3688	26.1392	3.96465	9.19324
-12.1487	29.444	4.22168	9.43101
-12.0237	30.6351	4.55151	9.78971
-11.9819	31.4825	4.58389	10.6709
-11.8809	32.6453	4.68603	10.9427
-11.7849	35.7319	4.7353	10.9677
-11.6497	36.4716	4.81628	11.3782
-11.6048	39.0938	4.8506	11.601
-11.4427	0.361109	4.9381	12.2976
-11.3953	0.420851	4.96872	12.8792
-11.3844	0.582271	5.0687	12.8916
-11.2992	0.897287	5.10668	12.9124
-11.1004	0.956564	5.11253	13.1955
-11.0162	1.03902	5.15955	13.29
-10.9989	1.09814	5.23166	13.3014
-10.913	1.12476	5.33984	14.3219
-10.7689	1.13977	5.45175	14.4302
-10.7145	1.2302	5.46588	14.5431
-10.6929	1.34652	5.49916	15.1527
-10.6591	1.38222	5.51614	15.3712
-10.4153	1.39558	5.53137	15.4648
-10.3819	1.51314	5.53979	15.4844
-10.2084	1.54549	5.59218	15.625
-10.1489	1.57073	5.62278	15.8216
-10.0544	1.7224	5.66008	15.9895
-10.0463	1.75372	5.6846	16.4551
-10.0389	1.83725	5.69988	16.4611
-10.0172	1.93623	5.7183	16.6552
-9.90192	1.95482	5.72779	17.1422
-9.76791	1.98259	5.79311	17.8069
-9.61045	2.04594	5.84628	18.5155
-9.59749	2.06253	5.86964	19.203
-9.55575	2.07712	5.87258	20.2881
-9.51461	2.20693	5.92083	20.5865
-9.48618	2.21641	5.93732	22.8674
-9.37974	2.23282	5.99931	23.8918
-9.36941	2.26992	6.0739	24.0646
-9.369	2.34307	6.13574	27.0222
-9.19317	2.35602	6.16739	27.7935
-9.10187	2.36756	6.30823	27.8336
-9.06118	2.4433	6.41127	40.3248
-9.04714	2.53244	6.44243	-4.58013
-8.92201	2.61542	6.45469	-4.50412
-8.91765	2.6359	6.67158	-4.0895
-8.91714	2.63632	6.76487	-3.91875
-8.89962	2.66608	7.03251	-3.90276
-8.79986	2.68722	7.18879	-3.54461
-8.61992	2.77468	7.2706	-3.39346
-8.60022	2.81759	7.433	-3.38007
-8.55706	2.857	7.45262	-3.33083
-8.46474	2.89168	7.45512	-3.2693
-8.26074	2.95185	7.4588	-3.25407
-8.24846	2.97035	7.54243	-3.16013
-8.13594	2.98981	7.55341	-3.09769
-8.0514	3.00189	7.64075	-2.97536
-7.86307	3.01208	7.70354	-2.9361
-7.78557	3.01912	7.71257	-2.67685
-7.65574	3.03688	7.74146	-2.61029
-7.57739	3.06464	7.81315	-2.59849
-7.36698	3.20752	7.85505	-2.43621
-7.32374	3.2121	7.9755	-2.25249
-7.13604	3.27298	8.20815	-2.18155
-7.04619	3.32362	8.22231	-2.14016
-6.76098	3.33014	8.2239	-2.10548
-6.73221	3.35015	8.55225	-2.0478
-6.71625	3.48056	8.7745	-2.03126
-6.54539	3.48232	8.81217	-1.93034
-6.51502	3.5103	8.87101	-1.88421
-6.45024	3.62918	8.93987	-1.86924
-6.42932	3.66338	9.02604	-1.85478
-6.27572	3.67392	9.16728	-1.85039
-6.22231	3.74384	9.24148	-1.78209
-6.07474	3.75939	9.83791	-1.77289
-5.93122	3.77061	9.92068	-1.62788
-5.91594	3.77562	10.0339	-1.50378
-5.84096	3.79872	10.1829	-1.48305
-5.75318	3.80186	10.2106	-1.45555
-5.61694	3.81383	10.2527	-1.42077
-5.56964	3.82705	10.3541	-1.41055
-5.5032	3.87895	10.4173	-1.34794
-5.3668	3.8873	10.4666	-1.30625
-5.17184	3.96217	10.6948	-1.01284
-5.07173	3.97726	10.8356	-0.930051
-4.98109	4.07923	10.9068	-0.915861
-4.86337	4.16292	11.136	-0.89356
-4.84246	4.17236	11.181	-0.865652
-4.82738	4.19349	11.4054	-0.844482
-4.61444	4.23094	11.5295	-0.830368
-4.49256	4.23588	11.6376	-0.735671
-4.46267	4.31256	11.8241	-0.571213
-4.45475	4.32372	11.8585	-0.414283
-4.31415	4.38435	11.9321	-0.334601
-4.16034	4.43232	11.9409	-0.314411
-3.70285	4.44553	12.3267	-0.293026
-3.59538	4.52438	12.3897	-0.267387
-3.31677	4.52701	12.486	-0.233003
-3.19928	4.54504	12.5656	-0.199836
-3.16912	4.5697	12.6963	-0.176481
-3.00815	4.58564	13.0347	-0.136231
-2.9805	4.5959	13.1585	-0.110198
-2.80028	4.66456	13.2688	-0.0872081
-2.44205	4.67081	13.3438	-0.0756248
-2.27591	4.68633	13.5376	-0.000540855
-2.24817	4.72597	13.5547	0.0117163
-2.13651	4.742	13.7874	0.093937
-2.02285	4.77693	14.5504	0.141235
-1.564	4.82159	15.2568	0.145451
-1.47213	4.82596	15.7203	0.233342
-0.871403	4.8518	16.7808	0.286919
-0.511717	4.90257	17.4048	0.314283
-0.219604	4.93042	22.9717	0.317017
-0.181494	4.94606	23.3538	0.365109
-0.15968	5.03454	23.8366	0.431366
-0.108624	5.06076	24.2978	0.5904
-0.0839381	5.10521	204.153	0.725589
-0.0705871	5.11361	-3.14294	0.73916
0.01783	5.14374	-2.10715	0.814859
0.0940342	5.1657	-2.06073	0.845326
0.12238	5.17227	-1.742	0.906305
0.422632	5.28996	-1.56014	0.932285
0.589971	5.30815	-1.29276	0.964465
0.698468	5.32229	-1.28748	0.968246
0.881875	5.34381	-1.21749	1.05073
0.953719	5.34844	-1.1307	1.07065
1.03554	5.36701	-1.12857	1.14164
1.25941	5.39502	-1.07353	1.14647
1.36266	5.45512	-1.05861	1.17975
1.41352	5.49478	-1.04938	1.2193
1.45861	5.55852	-1.0038	1.24511
1.58451	5.59829	-0.973279	1.27485
1.59717	5.74636	-0.950394	1.34305
1.65342	5.88941	-0.881733	1.36904
2.05903	5.95564	-0.826643	1.38237
2.14109	6.12815	-0.804562	1.40788
2.48225	6.17748	-0.801415	1.42317
2.84745	6.24392	-0.779025	1.56923
3.21973	6.32957	-0.732484	1.57121
3.37072	6.40414	-0.691228	1.63598
4.15644	6.44586	-0.651104	1.70579
4.20351	6.4482	-0.638301	1.76121
4.32174	6.52874	-0.616994	1.80668
4.48752	6.54865	-0.589862	1.83035
4.74222	6.70095	-0.543997	1.85416
4.78488	6.72717	-0.512916	1.94933
4.83472	6.7534	-0.508891	1.96227
5.38433	6.83941	-0.481252	1.99761
5.71367	6.87645	-0.449175	2.02613
6.25099	7.10073	-0.443171	2.11428
7.56922	7.16548	-0.436485	2.16863
7.81925	7.22331	-0.40636	2.19159
7.85119	7.39776	-0.405989	2.20374
7.85399	7.55119	-0.3885	2.2373
7.89273	7.57449	-0.249643	2.29085
8.09982	7.68315	-0.223635	2.34077
8.12515	7.77793	-0.217871	2.34564
8.44184	7.83104	-0.109731	2.44837
8.90685	7.89479	-0.0890395	2.52935
9.03144	7.95337	-0.0753595	2.54022
9.20711	8.01069	-0.0429071	2.69402
9.37046	8.10819	-0.0317452	2.75801
9.57617	8.25176	-0.00804194	3.04316
10.1115	8.25455	0.0299437	3.09708
10.4004	8.3437	0.0555895	3.16879
10.9867	8.49675	0.102942	3.27871
11.1749	8.49761	0.102991	3.4377
11.7042	8.51806	0.17424	3.45869
11.8923	8.5578	0.256722	3.66308
11.9036	8.58031	0.30369	3.74612
11.9143	8.61604	0.314856	3.74689
13.848	8.66231	0.3419	3.79004
14.7594	8.71668	0.341933	3.80127
16.3167	8.75998	0.374632	3.80912
16.5455	8.87634	0.398705	3.94404
17.1329	8.93447	0.400949	3.9476
18.6639	9.28601	0.444446	4.12369
19.1469	9.33686	0.48797	4.20772
19.3937	9.45785	0.535124	4.25815
20.1641	9.78332	0.573467	4.36884
20.434	9.86331	0.581535	4.58054
25.6798	10.0328	0.589652	4.606
26.9085	10.0929	0.593026	4.73941
35.1622	10.2932	0.603113	4.90647
42.4907	10.3927	0.614794	5.01277
51.9394	10.5264	0.628084	5.02309
54.3176	10.845	0.636967	5.07861
59.7078	11.0512	0.654492	5.19384
-1.7146	11.2378	0.656623	5.20787
-1.60635	11.3712	0.659188	5.23464
-1.54942	11.3936	0.667788	5.27508
-1.51354	12.3256	0.724269	5.32527
-1.44462	13.7941	0.730858	5.35498
-1.28875	14.4505	0.789794	5.93028
-1.28194	20.2729	0.791513	6.76079
-1.17729	21.8332	0.815901	6.93441
-1.12874	24.1015	0.840591	7.20638
-1.10495	30.0921	0.862584	7.35851
-0.989934	1.46442	0.866709	8.52177
-0.977509	1.70006	0.942888	9.02499
-0.936769	2.33794	0.959925	9.05954
-0.864847	2.38199	0.966165	9.16327
-0.649545	2.47322	0.995214	9.78864
-0.622488	2.64362	1.05996	9.80388
-0.569607	2.89562	1.09741	9.96025
-0.529777	2.90625	1.10924	10.0967
-0.4543	2.92295	1.126	10.5381
-0.428058	3.16648	1.1763	12.092
-0.340352	3.25162	1.17939	20.632
-0.337224	3.49232	1.23249	-5.6757
-0.258291	3.58303	1.24691	-4.89163
-0.255732	3.7198	1.25612	-4.8342
-0.192254	3.73689	1.26567	-4.79773
-0.162162	3.73828	1.26711	-4.74151
-0.151733	3.83307	1.29824	-4.68783
-0.128938	4.11146	1.31147	-4.4613
-0.0974762	4.16274	1.32416	-4.46106
-0.0783934	4.26562	1.36616	-4.38372
-0.0606958	4.41778	1.49989	-4.35193
-0.0550993	4.5386	1.50473	-4.32979
-0.0265091	4.62699	1.54651	-4.32264
0.0415998	4.69739	1.59446	-4.30111
0.141735	4.71325	1.62746	-4.12396
0.332711	4.74081	1.63497	-4.01099
0.410315	4.77448	1.63789	-3.82015
0.485509	4.93501	1.69703	-3.77272
0.495981	4.97126	1.70295	-3.57311
0.528457	4.98523	1.89159	-3.50659
0.607336	5.32352	1.93028	-3.35435
0.623954	5.48764	1.96021	-3.35384
0.629018	5.50957	2.02572	-3.33971
0.632222	5.56047	2.0624	-3.29525
0.651937	5.5747	2.06841	-3.28212
0.718145	5.68781	2.07437	-3.27168
0.748497	5.68786	2.07825	-3.20223
0.803485	5.70062	2.1225	-3.14305
0.818797	5.84678	2.14239	-3.11648
0.826947	5.93496	2.17124	-3.10597
0.926148	5.93974	2.17177	-3.01805
0.98346	6.13982	2.31531	-3.0084
0.993303	6.28638	2.37653	-2.98246
1.11509	6.30287	2.47418	-2.90884
1.16244	6.62409	2.48238	-2.90203
1.16952	6.64813	2.54036	-2.89568
1.18184	6.74435	2.58738	-2.72183
1.20761	6.86091	2.60185	-2.69179
1.21185	7.00913	2.72661	-2.67979
1.23775	7.347	2.77202	-2.66673
1.30951	7.3998	2.78775	-2.64952
1.31878	7.53573	2.80826	-2.5878
1.36845	7.56021	2.82623	-2.54818
1.38988	7.56701	2.92456	-2.50317
1.44516	7.59909	2.98095	-2.49035
1.54657	7.60421	2.98576	-2.43786
1.62496	7.71479	2.98892	-2.34638
1.65004	7.8103	3.14659	-2.26185
1.6788	7.81718	3.16934	-2.18442
1.68189	7.848	3.22331	-2.07242
1.69679	7.94451	3.22666	-1.93819
1.69757	8.13942	3.27956	-1.93265
1.71902	8.2432	3.28856	-1.91391
1.72621	8.29417	3.3161	-1.79865
1.74536	8.47384	3.32306	-1.72738
1.75105	8.53103	3.38561	-1.71546
1.8006	8.54945	3.47405	-1.59063
1.87845	9.22302	3.48467	-1.56138
2.07431	9.25704	3.49151	-1.46793
2.12757	9.33327	3.53297	-1.42804
2.19957	9.4348	3.57466	-1.26264
2.24293	9.45787	3.57933	-1.14337
2.26148	9.48724	3.64249	-1.10597
2.26507	9.59627	3.66757	-1.06307
2.27862	9.82638	3.67828	-1.05703
2.30179	10.2215	3.72743	-1.04865
2.32023	10.6997	3.72904	-1.02313
2.38478	10.8606	3.77751	-1.00836
2.4568	11.0264	3.8059	-0.994611
2.5244	11.15	3.86417	-0.987512
2.53356	12.6698	3.93039	-0.858053
2.5481	13.143	3.94459	-0.797944
2.61448	14.1657	4.03708	-0.727976
2.64448	14.6748	4.05225	-0.712455
2.68045	14.9366	4.05518	-0.699904
2.70763	16.4686	4.09971	-0.674
2.76342		4.14649	-0.671519
2.8496		4.1494	-0.525443
3.00879		4.17973	-0.407875
3.15227		4.2282	-0.343298
3.15684		4.31442	-0.280483
3.17212		4.34353	-0.239194
3.20605		4.34962	-0.0859089
3.35423		4.5262	0.0254599
3.35702		4.706	0.0499826
3.54168		4.83706	0.168632
3.54172		5.02329	0.200364
3.55213		5.05074	0.336164
3.56909		5.05184	0.343482
3.62672		5.11988	0.536664
3.6769		5.12938	0.595748
3.67827		5.2875	0.671559
3.76329		5.44339	0.69414
3.79777		5.82486	0.72106
3.8847		5.93341	0.825396
3.92814		6.35331	0.846894
3.94607		6.42631	0.903473
4.01611		6.44455	0.988005
4.01627		6.47575	1.0578
4.05346		6.51418	1.10225
4.15692		6.56161	1.1023
4.16179		6.64949	1.14967
4.16322		6.67881	1.2782
4.48554		6.751	1.29086
4.50344		7.00914	1.5639
4.60935		7.02886	1.57977
4.67077		7.05774	1.60923
4.72759		7.10073	1.66
4.76191		7.14785	1.933
4.76241		7.17326	1.97558
4.84661		7.23488	2.02373
5.32772		7.31068	2.06108
5.90398		7.33161	2.06898
6.07854		7.45301	2.18397
6.91672		7.4941	2.29698
7.29464		7.56317	2.3354
7.59249		7.59556	2.40845
8.30656		7.702	2.46525
8.49707		7.71423	2.51716
10.6545		7.75561	2.56676
10.6859		7.86827	2.64119
14.0667		8.25011	2.85326
14.1846		8.39062	3.09428
16.4624		8.45382	3.19937
17.6119		8.48382	3.24649
17.9212		8.56856	3.26322
18.3833		8.58682	3.31609
18.5805		8.84109	3.46183
20.5143		8.89418	3.5051
24.6054		8.96968	3.67077
26.1571		8.98245	3.7611
31.7799		9.02087	3.90454
40.5272		9.156	3.98095
46.9405		9.85398	4.0337
48.0408		9.93574	4.10124
		10.3381	4.10178
		10.4565	4.17569
		10.7468	4.37699
		10.8159	4.60039
		10.9047	4.60801
		12.0444	4.82052
		12.5354	4.90718
		12.5837	5.28003
		12.656	5.74334
		12.6685	5.75662
		12.9568	6.44823
		13.4365	6.50538
		13.4621	6.79717
		13.5635	7.22831
		14.5255	17.1755
		15.0655	32.332
		15.1756	71.8622
		16.3487
		18.8673
		18.9542
		20.0399
		21.1287
		24.07
		24.5661
		29.6643
		31.453
		32.5921
		36.5294
		39.7782
		-6.5468
		-6.1172
		-6.10652
		-6.02378
		-5.99303
		-5.97043
		-5.79391
		-5.77826
		-5.71177
		-5.62015
		-5.61686
		-5.57477
		-5.57269
		-5.56833
		-5.51512
		-5.48247
		-5.43103
		-5.42921
		-5.39921
		-5.35763
		-5.32098
		-5.31678
		-5.30845
		-5.26234
		-5.26061
		-5.24254
		-5.2389
		-5.21459
		-5.20934
		-5.15738
		-5.12786
		-5.07683
		-5.02459
		-4.9992
		-4.99361
		-4.98638
		-4.98506
		-4.95016
		-4.93178
		-4.90918
		-4.88696
		-4.83907
		-4.80464
		-4.77495
		-4.73888
		-4.69949
		-4.69109
		-4.69062
		-4.67323
		-4.66988
		-4.65025
		-4.64529
		-4.62194
		-4.6206
		-4.58481
		-4.57663
		-4.54214
		-4.52952
		-4.52523
		-4.51701
		-4.51691
		-4.51305
		-4.50666
		-4.50033
		-4.4923
		-4.46796
		-4.44274
		-4.44149
		-4.43848
		-4.42866
		-4.42425
		-4.3561
		-4.28845
		-4.25945
		-4.241
		-4.21763
		-4.17808
		-4.17268
		-4.12528
		-4.10955
		-4.08611
		-4.06761
		-4.04093
		-4.03559
		-4.02311
		-4.02028
		-4.00823
		-4.00746
		-3.9914
		-3.93702
		-3.8983
		-3.81889
		-3.81687
		-3.81572
		-3.8098
		-3.79686
		-3.72638
		-3.71871
		-3.70885
		-3.69453
		-3.67997
		-3.67849
		-3.62511
		-3.61717
		-3.61188
		-3.57373
		-3.53734
		-3.52655
		-3.50058
		-3.47611
		-3.46766
		-3.438
		-3.41892
		-3.39445
		-3.36962
		-3.35855
		-3.34723
		-3.34506
		-3.32496
		-3.30947
		-3.3059
		-3.27627
		-3.27298
		-3.269
		-3.25374
		-3.24349
		-3.22513
		-3.20404
		-3.20174
		-3.17924
		-3.17468
		-3.13565
		-3.08126
		-3.07794
		-3.05933
		-3.05781
		-3.03497
		-2.99156
		-2.99085
		-2.95547
		-2.85927
		-2.83728
		-2.83121
		-2.80153
		-2.79771
		-2.7641
		-2.75971
		-2.75049
		-2.74565
		-2.71258
		-2.711
		-2.70491
		-2.64725
		-2.60281
		-2.57338
		-2.51531
		-2.49997
		-2.49591
		-2.47659
		-2.47181
		-2.42218
		-2.41773
		-2.40108
		-2.30685
		-2.25699
		-2.25203
		-2.22173
		-2.21837
		-2.20761
		-2.18936
		-2.12501
		-2.10687
		-2.0942
		-2.07758
		-1.97217
		-1.94439
		-1.9266
		-1.90957
		-1.90721
		-1.88896
		-1.86954
		-1.85821
		-1.85067
		-1.84845
		-1.80023
		-1.78792
		-1.7504
		-1.74214
		-1.72664
		-1.71738
		-1.67475
		-1.64759
		-1.64672
		-1.61041
		-1.56669
		-1.52086
		-1.46845
		-1.36964
		-1.29303
		-1.24207
		-1.20559
		-1.20466
		-1.16394
		-1.08459
		-1.04233
		-1.03974
		-1.03325
		-0.977304
		-0.958403
		-0.932038
		-0.930445
		-0.92372
		-0.879786
		-0.835703
		-0.831741
		-0.821388
		-0.723945
		-0.707851
		-0.687201
		-0.645967
		-0.554834
		-0.538174
		-0.508025
		-0.451015
		-0.430709
		-0.427588
		-0.414599
		-0.368466
		-0.317363
		-0.282045
		-0.225913
		-0.137205
		-0.0833153
		-0.0042481
		0.0608259
		0.0831035
		0.220993
		0.230757
		0.305014
		0.323166
		0.386177
		0.416576
		0.417795
		0.441438
		0.449963
		0.553271
		0.657223
		0.770877
		0.822069
		0.932799
		1.14389
		1.15791
		1.20358
		1.22428
		1.2632
		1.29324
		1.29738
		1.39862
		1.42541
		1.49161
		1.51344
		1.5203
		1.60897
		1.65404
		1.7769
		1.77768
		1.93995
		2.13972
		2.34792
		2.52123
		2.57285
		2.58778
		2.60537
		2.69568
		2.76425
		2.77313
		2.91309
		3.22912
		3.29822
		3.30348
		3.66315
		3.66802
		3.72404
		3.78664
		3.86124
		3.86177
		4.10525
		4.20881
		4.34555
		4.347
		4.5234
		5.22682
		5.67042
		5.76577
		5.81795
		6.25894
		6.7271
		7.20155
		7.54217
		7.65355
		8.62182
