# Supplementary material for: Immune cells adapt to confined environments in vivo to optimise nuclear plasticity for migration
Source: EMBO Rep. 2025 Feb 6;26(5):1238–68. doi: 10.1038/s44319-025-00381-0 (PMC11894099; doi:10.1038/s44319-025-00381-0)
Supplement: Supplementary file 20 — Source data Fig. 6 [file 44319_2025_381_MOESM20_ESM.zip]

Archive with 77 entries (76 files):
- EMBOR-2024-59495-T_SourceData_Figure6/
- EMBOR-2024-59495-T_SourceData_Figure6/6M i.tif
- __MACOSX/EMBOR-2024-59495-T_SourceData_Figure6/._6M i.tif
- EMBOR-2024-59495-T_SourceData_Figure6/6E ii.tif
- __MACOSX/EMBOR-2024-59495-T_SourceData_Figure6/._6E ii.tif
- EMBOR-2024-59495-T_SourceData_Figure6/6N iv.tif
- __MACOSX/EMBOR-2024-59495-T_SourceData_Figure6/._6N iv.tif
- EMBOR-2024-59495-T_SourceData_Figure6/6N iii.tif
- __MACOSX/EMBOR-2024-59495-T_SourceData_Figure6/._6N iii.tif
- EMBOR-2024-59495-T_SourceData_Figure6/.DS_Store
- __MACOSX/EMBOR-2024-59495-T_SourceData_Figure6/._.DS_Store
- EMBOR-2024-59495-T_SourceData_Figure6/6M vi.tif
- __MACOSX/EMBOR-2024-59495-T_SourceData_Figure6/._6M vi.tif
- EMBOR-2024-59495-T_SourceData_Figure6/6F iii.tif
- __MACOSX/EMBOR-2024-59495-T_SourceData_Figure6/._6F iii.tif
- EMBOR-2024-59495-T_SourceData_Figure6/6F v.tif
- __MACOSX/EMBOR-2024-59495-T_SourceData_Figure6/._6F v.tif
- EMBOR-2024-59495-T_SourceData_Figure6/6D iii.tif
- EMBOR-2024-59495-T_SourceData_Figure6/6N i.tif
- __MACOSX/EMBOR-2024-59495-T_SourceData_Figure6/._6N i.tif
- EMBOR-2024-59495-T_SourceData_Figure6/6A.tif
- EMBOR-2024-59495-T_SourceData_Figure6/6D iv.tif
- EMBOR-2024-59495-T_SourceData_Figure6/6L i.tif
- EMBOR-2024-59495-T_SourceData_Figure6/6C ii.tif
- __MACOSX/EMBOR-2024-59495-T_SourceData_Figure6/._6C ii.tif
- EMBOR-2024-59495-T_SourceData_Figure6/6M iii.tif
- __MACOSX/EMBOR-2024-59495-T_SourceData_Figure6/._6M iii.tif
- EMBOR-2024-59495-T_SourceData_Figure6/6D v.tif
- EMBOR-2024-59495-T_SourceData_Figure6/6F iv.tif
- __MACOSX/EMBOR-2024-59495-T_SourceData_Figure6/._6F iv.tif
- EMBOR-2024-59495-T_SourceData_Figure6/6J iv.tif
- __MACOSX/EMBOR-2024-59495-T_SourceData_Figure6/._6J iv.tif
- EMBOR-2024-59495-T_SourceData_Figure6/6M ii.tif
- __MACOSX/EMBOR-2024-59495-T_SourceData_Figure6/._6M ii.tif
- EMBOR-2024-59495-T_SourceData_Figure6/6A ii.tif
- EMBOR-2024-59495-T_SourceData_Figure6/6J i.tif
- __MACOSX/EMBOR-2024-59495-T_SourceData_Figure6/._6J i.tif
- EMBOR-2024-59495-T_SourceData_Figure6/6E iii.tif
- __MACOSX/EMBOR-2024-59495-T_SourceData_Figure6/._6E iii.tif
- EMBOR-2024-59495-T_SourceData_Figure6/6K.tif
- __MACOSX/EMBOR-2024-59495-T_SourceData_Figure6/._6K.tif
- EMBOR-2024-59495-T_SourceData_Figure6/6N v.tif
- __MACOSX/EMBOR-2024-59495-T_SourceData_Figure6/._6N v.tif
- EMBOR-2024-59495-T_SourceData_Figure6/6N vi.tif
- __MACOSX/EMBOR-2024-59495-T_SourceData_Figure6/._6N vi.tif
- EMBOR-2024-59495-T_SourceData_Figure6/6F i.tif
- __MACOSX/EMBOR-2024-59495-T_SourceData_Figure6/._6F i.tif
- EMBOR-2024-59495-T_SourceData_Figure6/6D i.tif
- EMBOR-2024-59495-T_SourceData_Figure6/6D ii.tif
- EMBOR-2024-59495-T_SourceData_Figure6/6M iv.tif
- __MACOSX/EMBOR-2024-59495-T_SourceData_Figure6/._6M iv.tif
- EMBOR-2024-59495-T_SourceData_Figure6/6J ii.tif
- __MACOSX/EMBOR-2024-59495-T_SourceData_Figure6/._6J ii.tif
- EMBOR-2024-59495-T_SourceData_Figure6/6F ii.tif
- __MACOSX/EMBOR-2024-59495-T_SourceData_Figure6/._6F ii.tif
- EMBOR-2024-59495-T_SourceData_Figure6/EMBOR-2024-59495-T_SourceData_Figure6.xlsx
- __MACOSX/EMBOR-2024-59495-T_SourceData_Figure6/._EMBOR-2024-59495-T_SourceData_Figure6.xlsx
- EMBOR-2024-59495-T_SourceData_Figure6/6B i.tif
- __MACOSX/EMBOR-2024-59495-T_SourceData_Figure6/._6B i.tif
- EMBOR-2024-59495-T_SourceData_Figure6/6B ii.tif
- __MACOSX/EMBOR-2024-59495-T_SourceData_Figure6/._6B ii.tif
- EMBOR-2024-59495-T_SourceData_Figure6/6J iii.tif
- __MACOSX/EMBOR-2024-59495-T_SourceData_Figure6/._6J iii.tif
- EMBOR-2024-59495-T_SourceData_Figure6/6E i.tif
- __MACOSX/EMBOR-2024-59495-T_SourceData_Figure6/._6E i.tif
- EMBOR-2024-59495-T_SourceData_Figure6/6N ii.tif
- __MACOSX/EMBOR-2024-59495-T_SourceData_Figure6/._6N ii.tif
- EMBOR-2024-59495-T_SourceData_Figure6/6M v.tif
- __MACOSX/EMBOR-2024-59495-T_SourceData_Figure6/._6M v.tif
- EMBOR-2024-59495-T_SourceData_Figure6/6C iii.tif
- __MACOSX/EMBOR-2024-59495-T_SourceData_Figure6/._6C iii.tif
- EMBOR-2024-59495-T_SourceData_Figure6/6D vi.tif
- EMBOR-2024-59495-T_SourceData_Figure6/6C i.tif
- __MACOSX/EMBOR-2024-59495-T_SourceData_Figure6/._6C i.tif
- EMBOR-2024-59495-T_SourceData_Figure6/6B iii.tif
- __MACOSX/EMBOR-2024-59495-T_SourceData_Figure6/._6B iii.tif
- EMBOR-2024-59495-T_SourceData_Figure6/6L ii.tif
