# Supplementary material for: Immune cells adapt to confined environments in vivo to optimise nuclear plasticity for migration
Source: EMBO Rep. 2025 Feb 6;26(5):1238–68. doi: 10.1038/s44319-025-00381-0 (PMC11894099; doi:10.1038/s44319-025-00381-0)
Supplement: Supplementary file 20 — Source data Fig. 6 [file 44319_2025_381_MOESM20_ESM.zip › EMBOR-2024-59495-T_SourceData_Figure6/EMBOR-2024-59495-T_SourceData_Figure6.xlsx]

## Sheet: 6G
Transmigrating	In vessels
0.644	0.213
0.614	0.548
0.2	0.37
0.588	0.656
0.58	0.325
0.389	0.093
0.653	0.231
0.676	0.367
0.779	0.598
0.664	0.17
0.727	0.704
0.705	0.375
	0.169
	0.61
	0.191
	0.454
	0.52
	0.584
	0.536
	0.286
	0.289
	0.158
	0.146
	0.257
	0.318
	0.675
	0.249
	0.223

## Sheet: 6H
Transmigrating	In vessels
3.05	3.71
2.45	3.46
2.3	4.62
2.67	2.9
1.99	3.66
2.3	3.61
2.5	2.95
2.81	3.44
1.05	3.81
2.15	5.48
2.84	3.41
	3.64
	4.12
	2.53
	2.16
	2.53
	3.8
	3.06
	3.35
	3.99
	4.04
	3.63
	3.36
	2.77
	3.45
	2.47
	4.59
	2.67

## Sheet: 6I
PARENT_ID // Nucleus	TIMEPOINT	CENTROID // MEAN_X_(PX)	CENTROID // MEAN_Y_(PX)	SHAPE // SHAPE_FACTOR
1	0	117.412	426.898	0.204857
1	1	112.166	412.485	0.0980803
1	2	109.972	396.888	0.272831
1	3	103.071	383.103	0.303004
1	4	96.287	373.951	0.145812
1	5	98.6085	371.144	0.181786
1	6	94.3261	368.551	0.0563619
1	7	95.1551	367.09	0.121552
1	8	91.0521	358.74	0.12622
1	9	89.8405	354.985	0.133328
1	10	87.5954	348.51	0.137418
1	11	86.6859	338.412	0.1226
1	12	86.8357	330.975	0.123226
1	13	87.3528	327.105	0.107367
1	14	83.257	334.127	0.15755
1	15	84.7946	330.39	0.222728
1	16	84.8399	314.929	0.211089
1	17	84.7482	308.732	0.270512
1	18	83.9517	302.874	0.226511
1	19	85.1441	288.942	0.256464
1	20	83.4627	271.055	0.125495
1	21	80.5529	247.362	0.0604919
1	22	79.6192	234.51	0.0400012
1	23	81.8338	213.508	0.200185
1	24	80.768	205.91	0.253506
1	25	82.2149	183.027	0.0890143
1	26	83.7265	168.57	0.232726
1	27	85.3976	157.051	0.155571
1	28	83.7123	133.902	0.185757
1	29	89.2518	115.435	0.150861
1	30	93.9755	95.1996	0.202551
1	31	93.5714	76.029	0.253428
1	32	100.14	58.2064	0.290877
1	33	104.432	39.4061	0.132558
1	34	108.234	26.4468	0.14194
2	0	296.634	198.548	0.138538
2	1	288.05	180.622	0.316245
2	2	282.265	167.466	0.115062
2	3	280.392	163.535	0.224189
2	4	278.259	163.114	0.252308
2	5	277.894	162.726	0.34652
2	6	277.021	162.896	0.348832
2	7	276.294	163.511	0.34471
2	8	272.298	163.609	0.415812
2	9	272.419	165.225	0.434859
2	10	270.922	165.491	0.316849
2	11	270.324	164.629	0.346213
2	12	268.781	163.934	0.376513
2	13	271.49	165.29	0.363773
2	14	271.488	164.749	0.387195
2	15	274.027	164.437	0.283076
2	16	272.771	164.986	0.287781
2	17	274.428	164.09	0.203303
2	18	275.394	161.45	0.112293
2	19	277.2	160.873	0.06151
2	20	277.008	159.946	0.185353
2	21	277.577	158.592	0.139884
2	22	277.443	156.294	0.182057
2	23	281.609	149.113	0.31324
2	24	284.943	135.642	0.401376
2	25	290.124	115.326	0.528296
2	26	291.463	104.037	0.523245
2	27	292.845	96.472	0.547227
2	28	290.176	86.4703	0.535007
2	29	291.279	72.8328	0.545563
2	30	293.063	59.2129	0.47986
2	31	297.374	52.0204	0.329916
2	32	302.95	44.3257	0.457879
2	33	306.381	35.5892	0.43467
2	34	318.724	21.5102	0.547303
4	0	664.613	398.704	0.168091
4	1	657.325	397.356	0.150132
4	2	644.149	393.34	0.159864
4	3	634.802	389.935	0.226981
4	4	618.705	384.837	0.0865254
4	5	574.33	373.541	0.0640562
4	6	573.003	369.313	0.173892
4	7	576.564	369.414	0.196058
4	8	576.828	366.46	0.187806
4	9	534.91	358.384	0.042273
4	10	515.304	347.441	0.194851
4	11	509.602	343.949	0.343088
4	12	499.887	340.642	0.544024
4	13	494.282	338.236	0.409625
4	14	486.455	335.205	0.305244
4	15	474.04	330.057	0.434669
4	16	441.106	316.413	0.214823
4	17	421.179	311.132	0.14239
4	18	409.807	304.035	0.247285
4	19	398.24	297.912	0.290302
4	20	382.117	284.48	0.277426
4	21	367.034	273.577	0.262529
4	22	345.706	255.945	0.102039
4	23	325.847	237.112	0.228279
4	24	307.164	216.838	0.118614
4	25	294.435	198.943	0.140746
4	26	281.956	176.927	0.121999
4	27	270.923	166.319	0.313327
4	28	261.664	164.886	0.389301
4	29	253.651	165.641	0.357413
4	30	246.73	167.291	0.410099
4	31	228.196	168.776	0.336957
4	32	219.388	173.054	0.319717
4	33	220.095	174.471	0.391873
4	34	224.779	177.678	0.379575
4	35	227.596	177.579	0.33903
4	36	228.634	176.338	0.319923
4	37	227.833	176.455	0.382445
4	38	226.48	171.356	0.347226
4	39	225.146	170.988	0.47579
4	40	233.862	165.309	0.48248
5	0	806.208	988.462	0.116413
5	1	804.857	992.479	0.294463
5	6	809.325	986.928	0.0884526
5	7	814.199	986.669	0.250932
5	8	818.803	986.741	0.121183
5	9	811.818	986.118	0.149905
5	10	806.925	983.644	0.120939
5	11	807.265	980.847	0.233186
5	12	819.052	969.755	0.49936
5	13	834.542	961.106	0.489977
5	14	849.925	952.09	0.339507
5	15	848.233	954.382	0.298199
5	16	845.925	955.763	0.261043
5	17	846.388	956.017	0.209137
5	18	844.28	951.626	0.0820949
5	19	843.727	953.939	0.232678
5	20	844.14	953.159	0.152101
5	21	848.345	951.977	0.086234
5	22	849.486	954.054	0.23557
5	23	847.434	951.649	0.275767
5	24	848.763	950.5	0.287045
5	25	844.326	942.776	0.16974
5	26	844.086	940.332	0.309985
5	27	848.72	953.48	0.178698
5	28	847.86	952.481	0.124926
5	29	845.224	949.825	0.199185
5	30	847.568	950.51	0.116636
5	31	849.91	951.588	0.223543
5	32	847.162	948.518	0.0899806
5	33	844.891	949.223	0.106466
5	34	846.045	945.783	0.207874
5	35	834.236	952.712	0.338047
5	36	815.02	967.842	0.177438
5	37	819.933	967.003	0.250252
5	38	821.997	970.39	0.306839
5	39	821.275	968.634	0.433174
5	40	815.444	968.055	0.264012
5	41	815.61	968.348	0.330616
5	42	817.268	967.859	0.143039
5	43	817.631	966.018	0.208632
5	44	805.846	972.942	0.251382
5	45	799.041	994.279	0.557746
6	0	42.1364	406.107	0.510361
6	1	33.8939	400.006	0.407241
6	2	47.8194	424.611	0.415284
6	3	50.1692	429.241	0.499616
6	4	47.7673	438.73	0.340718
6	5	40.838	442.217	0.4766
6	6	39.6573	441.096	0.457781
6	7	38.5831	440.548	0.417997
6	8	35.1609	438.661	0.492523
6	9	37.3624	439.495	0.428135
6	10	35.5127	438.797	0.41228
6	11	38.4296	439.303	0.318097
6	12	37.9008	438.842	0.289648
6	13	38.4631	436.095	0.587511
6	14	39.6914	436.763	0.585569
6	15	40.7909	439.445	0.523997
6	16	36.8947	436.56	0.444444
6	17	36.3734	436.243	0.347869
6	18	37.0331	436.296	0.415317
6	19	38.3583	436.834	0.391888
6	20	39.0168	438.177	0.427413
6	21	38.622	439.15	0.422984
6	22	37.8624	439.478	0.392771
6	23	33.5675	437.777	0.335213
6	24	31.46	439.228	0.292832
6	25	31.2874	440.141	0.396996
6	26	29.0694	440.302	0.301509
6	27	28.9243	440.275	0.282293
6	28	28.7473	440.396	0.27975
6	29	29.9781	440.397	0.367357
6	30	30.2433	441.078	0.304143
6	31	30.2728	442.175	0.310724
6	32	29.8718	442.199	0.343184
6	33	28.3324	440.859	0.259875
6	34	28.8623	441.58	0.250236
6	35	26.1781	439.986	0.0789763
6	36	25.9523	439.46	0.151211
6	37	24.5873	439.516	0.144977
6	38	25.4524	439.723	0.127737
6	39	22.8706	438.076	0.0528765
6	40	24.4357	438.625	0.250176
6	41	26.6458	441.03	0.0443582
6	42	26.2947	441.457	0.0845253
6	43	26.8444	440.058	0.167816
6	44	25.8703	438.147	0.333141
6	45	23.6086	436.55	0.322613
6	46	21.5759	435.766	0.215901
6	47	21.3455	436.136	0.360356
6	48	22.8448	438.875	0.29432
6	49	23.8647	439.093	0.281173
6	50	24.9898	439.176	0.317375
6	51	21.2965	438.679	0.29094
6	52	21.4387	438.54	0.346737
6	53	21.7149	438.573	0.393017
6	54	20.3245	436.114	0.365984
6	55	21.003	436.983	0.368001
6	56	20.0188	437.042	0.393571
6	60	20.3276	435.731	0.281271
6	64	24.2992	435.993	0.273037
6	65	22.0031	435.338	0.405236
6	66	22.6229	434.366	0.337622
6	67	19.7264	433.953	0.305033
6	68	19.7629	439.236	0.129273
6	71	19.1291	442.514	0.154146
6	73	19.0298	442.727	0.0286853
6	84	14.7296	433.343	0.177217
7	0	82.9065	216.967	0.143334
7	1	79.7778	214.663	0.175656
7	2	77.691	211.481	0.266039
7	3	75.5491	207.838	0.314925
7	4	77.1153	207.069	0.239775
7	5	82.3591	212.53	0.212805
7	6	81.6824	209.87	0.245804
7	7	78.8556	207.811	0.111004
7	8	73.6429	202.158	0.193843
7	9	79.8383	213.375	0.0563938
7	10	83.5897	214.575	0.388852
7	11	84.0656	208.726	0.361358
7	12	81.2257	197.321	0.223939
7	13	80.1065	182.025	0.522992
7	14	81.774	163.574	0.567196
7	15	85.5939	141.299	0.496923
7	16	87.1484	124.609	0.402301
7	17	90.1826	112.556	0.230091
7	18	90.7439	106.869	0.205728
7	19	90.6947	101.506	0.159996
7	20	90.3004	94.8363	0.122738
7	21	90.1093	83.7043	0.10073
7	22	93.3773	70.4946	0.340412
7	23	102.737	47.7088	0.193314
7	24	104.888	35.8404	0.299397
7	25	109.061	23.3012	0.303274
8	0	95.1242	118.448	0.36376
8	1	89.8994	131.069	0.396372
8	2	89.5441	128.766	0.405487
8	3	92.7108	113.58	0.477936
8	4	94.5143	109.465	0.394144
8	5	94.7404	98.4205	0.217474
8	6	94.1653	94.1715	0.348293
8	7	93.1937	99.6779	0.251073
8	8	92.9492	92.9068	0.406425
8	9	106.736	39.0872	0.527081
8	10	108.644	22.5796	0.313482
8	11	107.311	37.8855	0.272982
8	12	103.539	44.1074	0.326052
8	13	102.214	50.2742	0.339836
8	14	101.041	53.4824	0.370942
8	15	99.0584	67.6701	0.104828
8	16	93.8206	73.1077	0.143106
8	17	93.9865	64.0202	0.298776
8	18	96.2881	53.7766	0.223295
8	19	100.93	43.2517	0.334141
8	20	103.415	37.5128	0.237191
10	0	226.765	686.002	0.24349
10	1	223.718	691.341	0.110253
10	2	222.893	691.905	0.107396
10	3	214.693	660.267	0.274801
10	4	212.474	642.419	0.274839
10	5	209.002	635.738	0.165602
10	6	200.372	619.07	0.200838
10	7	191.449	591.97	0.0642134
10	8	174.189	577.546	0.258193
10	9	170.62	570.484	0.249577
10	10	168.506	569.059	0.276335
10	11	169.901	570.018	0.416054
10	12	166.171	561.278	0.348129
10	13	162.125	549.152	0.300978
10	14	162.051	548.314	0.265076
10	15	160.414	532.584	0.267414
10	16	134.214	493.318	0.0317362
10	17	130.976	485.268	0.0745515
10	18	125.353	476.245	0.387064
10	19	119.156	464.209	0.30812
10	20	119.155	462.932	0.252103
10	21	118.156	461.172	0.220871
10	22	117.843	461.386	0.300953
10	23	120.283	463.826	0.324328
10	24	119.442	461.586	0.279986
10	25	119.281	458.771	0.134046
10	26	113.799	438.898	0.413978
10	27	111.857	393.411	0.247763
10	28	106.3	387.757	0.228656
10	29	104.039	384.576	0.394018
10	30	99.0989	380.957	0.363825
10	31	93.6328	375.633	0.133791
10	32	90.543	370.287	0.224845
10	33	87.65	346.055	0.0940266
10	34	85.7122	342.945	0.106756
10	35	80.6494	335.739	0.0972489
10	36	83.1701	328.905	0.276663
10	37	85.6279	316.375	0.204347
10	38	83.6348	314.196	0.326999
10	39	81.3239	303.851	0.39872
10	40	83.4198	295.875	0.355143
10	41	84.0302	281.874	0.22075
10	42	82.6032	264.286	0.116558
10	43	80.8971	261.789	0.0517467
10	44	77.727	251.727	0.214472
10	45	79.0203	235.539	0.244782
10	46	77.1462	213.595	0.239018
10	47	74.7266	202.937	0.284427
10	48	73.6298	192.998	0.249079
10	49	74.3325	177.304	0.224732
10	50	75.9828	166.131	0.128139
10	51	73.2522	160.287	0.262843
10	52	72.7602	153.776	0.291232
10	53	76.8605	132.444	0.354637
10	54	77.8009	115.077	0.495276
10	55	80.0428	102.777	0.250619
10	56	81.7338	91.8636	0.419425
10	57	83.477	63.4824	0.327601
10	58	87.5731	54.0913	0.258795
10	59	90.9731	40.0135	0.397317
10	60	95.9686	26.2995	0.430037
11	0	337.598	14.8615	0.135002
11	1	318.55	31.1437	0.0683954
11	2	307.514	42.0625	0.164332
11	3	300.355	65.1899	0.175257
11	4	297.746	81.7058	0.302562
11	5	297.545	82.5311	0.246215
11	6	295.388	90.847	0.121966
11	7	298.966	74.6912	0.409038
11	8	301.315	51.2391	0.386725
11	9	303.555	47.7555	0.201447
11	10	301.501	49.1186	0.402578
11	11	304.493	45.6475	0.343748
11	12	322.407	19.4009	0.191922
12	0	74.8932	343.704	0.263016
12	1	70.5622	345.829	0.336128
12	2	57.8989	358.162	0.64206
12	3	42.0546	368.567	0.214852
12	4	28.4507	363.901	0.49764
12	5	26.6777	362.905	0.370979
12	6	27.473	361.95	0.439093
12	7	24.7464	359.105	0.324731
12	8	29.1579	364.916	0.108654
12	9	26.0917	362.927	0.199799
12	10	23.7349	361.237	0.193692
12	11	23.0291	359.903	0.119581
12	12	23.5775	360.577	0.210964
12	13	23.1525	359.233	0.131846
12	14	31.4509	361.996	0.0865406
12	15	38.625	362.583	0.227661
12	16	22.617	356.734	0.201774
12	17	22.604	354.802	0.207586
12	18	21.6137	354.751	0.29635
12	19	23.5319	354.495	0.155709
12	20	25.4241	358.01	0.250777
12	21	26.7407	356.765	0.0673622
12	22	19.2113	351.521	0.168711
12	23	18.3352	348.813	0.116234
12	24	16.8556	347.005	0.0775027
12	25	18.9255	349.59	0.117179
12	26	28.1408	358.223	0.341697
12	27	33.5693	360.941	0.248959
12	28	36.0985	361.158	0.260511
12	29	25.6166	358.233	0.313801
12	30	22.2713	356.75	0.391677
12	31	25.7128	358.324	0.291523
12	32	23.886	357.855	0.265168
12	33	23.7326	357.564	0.262835
12	34	31.1451	360.668	0.156944
12	35	26.884	359.094	0.168368
12	36	29.4195	359.327	0.22337
12	37	30.2081	358.234	0.247594
12	38	39.875	361.505	0.370469
12	39	26.8112	361.974	0.2584
12	40	20.733	357.482	0.240511
12	41	20.776	356.651	0.283877
12	42	24.4555	359.822	0.269088
12	43	29.0761	360.87	0.271209
12	44	28.3282	360.349	0.21549
12	45	27.768	360.51	0.129891
12	46	30.9904	360.469	0.160257
12	47	24.87	360.31	0.188085
12	48	18.924	355.012	0.0546876
12	49	20.1462	355.526	0.181133
12	50	21.875	356.854	0.202246
12	51	17.978	355.231	0.133339
12	52	18.9742	353.727	0.313229
12	53	20.0549	356.407	0.28392
12	54	16.8453	354.884	0.213258
12	55	15.6685	354.243	0.240998
12	56	18.6703	356.259	0.295975
12	57	15	354.968	0.260853
12	58	16.1093	355.399	0.220032
12	59	19.4136	356.675	0.208684
12	60	26.3239	358.352	0.350655
12	61	25.1886	357.371	0.260849
12	62	13.4022	354.034	0.233603
12	63	12.8962	353.552	0.267856
12	64	16.5399	355.356	0.125327
12	65	25.5829	359.857	0.192044
12	66	28.4199	360.077	0.194523
12	67	29.3098	358.56	0.293412
12	68	25.6471	357.015	0.475405
12	69	28.5777	358.073	0.139544
12	70	17.3878	358.673	0.266324
12	71	15.6526	356.447	0.242434
12	72	13.1297	356.303	0.223871
12	73	18.7474	358.361	0.371908
12	74	15.9871	355.735	0.113724
12	75	21.012	356.275	0.086437
12	76	20.2424	356.207	0.199102
12	77	20.7977	360.393	0.146874
12	78	12.6013	357.975	0.213336
12	79	8.89024	355.585	0.135901
12	80	9.3375	355.331	0.139005
12	81	9.3125	355.731	0.204982
12	83	9.60588	355.618	0.254774
12	84	8.9881	355.607	0.0963811
15	0	88.1348	307.36	0.325197
15	1	86.4072	307.413	0.364438
15	2	86.4868	311.388	0.506547
15	3	84.25	315.52	0.682072
15	4	85.1419	308.588	0.517158
15	5	88.2286	305.993	0.500816
15	6	86.3667	298.12	0.412999
15	7	84.2041	303.388	0.554808
15	8	81.5	297.211	0.588189
15	9	82.2463	291.06	0.442803
15	10	81.9299	299.631	0.642683
15	11	83.911	300.11	0.619441
15	12	81.1667	296.944	0.625643
15	13	81.209	296.784	0.660993
15	14	84.0069	301.538	0.584097
15	15	84.6348	292.896	0.186944
15	16	91.6716	276.104	0.649288
15	17	91.5904	280.325	0.500357
15	18	91.303	278.343	0.551671
15	20	91.377	294.787	0.356921
15	21	85.6289	298.931	0.138172
15	22	82.7059	307.039	0.140485
15	23	82.6839	307.039	0.244884
15	24	81.6886	300.97	0.422289
15	25	81.4474	289.98	0.215862
15	26	79.8507	293.082	0.0589262
15	27	80.2754	293.572	0.0247822
15	28	78.4444	294.549	0.322717
15	29	81.0791	302.504	0.34931
15	30	80.9156	306.974	0.324226
15	31	79.6918	306.981	0.70674
15	32	83.4238	308.781	0.175081
15	33	79.8296	309.622	0.391178
15	34	81.7639	308.069	0.227159
15	35	80.0987	300.487	0.268606
15	36	81.1854	286.464	0.184282
15	37	81.1214	280.186	0.28236
15	38	80.4122	272.297	0.29029
15	39	78.0429	256.233	0.425796
15	40	77.7569	236.326	0.545711
15	41	78.0588	221.529	0.655694
15	42	76.1264	202.703	0.386885
15	43	76.545	191.307	0.453881
15	44	74.1585	176.388	0.53806
15	45	75.7727	163.67	0.333854
15	46	76.8221	152.025	0.408516
15	47	79.2021	143.255	0.349912
15	48	81.4593	126.23	0.419025
15	49	85.6026	109.442	0.104519
15	50	87.5638	98.698	0.252744
15	51	86.5313	86.6187	0.266374
15	52	89.6242	67.7315	0.277406
15	53	91.4451	50.8841	0.252478
15	54	93.227	37.3252	0.293186
15	55	97.7976	25.6786	0.135803
15	56	102.634	8.68657	0.276325
16	0	944.095	776.329	0.472701
16	1	947.601	785.35	0.385026
16	2	951.391	801.823	0.312709
16	3	948.913	824.986	0.381506
16	4	950.463	829.11	0.454211
16	5	943.947	825.019	0.406736
16	6	934.747	821.945	0.305616
16	7	931.493	824.737	0.316477
16	8	932.713	823.833	0.206513
16	9	925.232	822.613	0.3361
16	10	932.668	848.828	0.206839
16	11	935.353	849.733	0.257524
16	12	940.352	855.188	0.355854
16	13	943.163	863.448	0.137555
16	14	937.469	868.703	0.408282
16	15	944.522	897.824	0.201465
16	16	946.029	918.479	0.0982126
16	17	948.693	922.942	0.111694
16	18	943.303	936.513	0.0443671
16	19	951.347	954.645	0.0521376
16	20	957.339	961.213	0.0746519
16	21	945.923	990.909	0.0695508
17	0	175.484	732.929	0.255302
17	1	178.155	735.781	0.273301
17	2	181.941	738.947	0.107512
17	3	181.646	738.109	0.0261694
17	4	176.86	735.056	0.167383
17	5	173.914	734.384	0.152487
17	6	176.077	734.853	0.249188
17	7	195.403	735.007	0.253054
17	8	194.222	734.431	0.277375
17	9	207.254	720.189	0.509404
17	10	196.719	688.081	0.403336
17	11	201.464	690.19	0.431087
17	12	200.618	690.833	0.454822
17	13	192.645	686.556	0.408578
17	14	193.372	686.694	0.422089
17	15	198.085	688.585	0.382241
17	16	191.981	686.718	0.40113
17	17	189.607	685.071	0.274271
17	18	206.04	692.84	0.332585
17	19	190.218	684.161	0.201841
17	20	160.856	693.464	0.400478
17	21	151.9	707.38	0.145644
18	0	313.992	893.905	0.369271
18	1	295.193	854.689	0.668904
18	2	288.031	852.145	0.110346
18	3	283.123	845.517	0.260786
18	4	277.66	842.859	0.154983
18	5	277.704	844.912	0.424768
18	6	273.471	825.731	0.46366
18	7	271.924	807.136	0.269406
18	8	264.303	800.854	0.191559
18	9	261.407	792.854	0.411021
18	10	250.048	771.413	0.36139
18	11	247.377	763.921	0.330272
18	12	246.544	764.252	0.314155
18	13	245.074	750.503	0.193402
18	14	243.848	748.479	0.412905
18	15	245.613	750.72	0.41882
18	16	244.837	759.932	0.287988
18	17	246.457	757.873	0.176781
18	18	244.895	758.186	0.233318
18	19	247	754.074	0.277703
18	20	226.141	699.289	0.389734
18	21	219.452	693.995	0.52637
18	22	215.101	687.635	0.359017
18	23	209.706	636	0.328295
18	24	204.979	618.798	0.492031
18	25	199.698	603.198	0.436616
18	27	187.053	568.333	0.442469
18	28	171.838	553.632	0.216881
18	29	168.062	542.269	0.244522
18	30	164.478	533.051	0.416508
18	31	160.346	518.354	0.260963
18	32	155.72	513.144	0.244261
18	33	147.584	505.008	0.30749
18	34	140.333	496.426	0.282855
18	35	130.111	487.707	0.189089
18	36	127.569	480.663	0.391566
18	37	124.924	471.554	0.630097
18	38	118.732	461.732	0.413516
18	39	113.918	458.441	0.273838
18	40	108.986	455.943	0.540402
18	41	108.074	456.73	0.557051
18	42	91.1398	462.008	0.358634
18	43	60.4345	481.744	0.28981
18	44	51.4248	482.307	0.150433
18	45	62.7551	479.765	0.419343
18	46	68.5021	478.353	0.542978
18	47	58.6667	482.655	0.23716
18	48	75.9725	472.984	0.128516
18	49	96.2379	457.542	0.575849
18	50	97.5399	456.329	0.527705
18	51	84.68	462.298	0.494565
20	0	151.849	730.805	0.14173
20	1	149.292	731.466	0.0748489
20	2	149.696	731.494	0.0662122
20	3	148.318	732.511	0.0460278
20	4	148.476	733.146	0.07833
20	5	147.629	732.43	0.233088
20	6	147.635	732.359	0.201455
20	7	147.853	734.169	0.120122
20	8	144.868	733.252	0.227128
20	9	144.729	733.716	0.108665
20	10	142.871	733.493	0.238495
20	11	142.298	733.265	0.170385
20	12	142.044	732.372	0.230136
20	13	142.53	733.267	0.167674
20	14	141.31	733.345	0.135507
20	15	144.722	733.725	0.107682
20	16	144.862	735.755	0.257416
20	17	146.165	735.838	0.210934
20	18	145.666	736.715	0.196239
20	19	146.092	733.206	0.107898
20	20	144.812	732.65	0.167926
20	21	143.023	732.056	0.113304
20	22	143.162	729.807	0.351479
20	23	142.068	730.114	0.324088
20	24	142.826	730.577	0.195238
20	25	141.99	730.401	0.194501
20	26	141.669	729.678	0.122718
20	27	140.459	729.193	0.21356
20	28	140.401	729.868	0.231356
20	29	141.425	727.365	0.185459
20	30	140.781	728.296	0.14595
20	31	140.399	728.489	0.132223
20	32	140.627	728.286	0.110121
20	33	140.144	729.74	0.148995
20	34	139.349	729.082	0.232922
20	35	136.307	728.503	0.273365
20	36	137.123	729.228	0.169048
20	37	138.73	731.676	0.251809
20	38	138.76	732.487	0.245769
20	39	135.726	730.188	0.0574221
20	40	138.831	730.017	0.241431
20	41	139.683	732.018	0.32842
20	42	137.696	731.841	0.353485
20	43	137.685	730.674	0.288665
20	44	137.535	730.68	0.185575
20	45	139.47	733.275	0.215545
20	46	139.307	733.191	0.30788
20	47	139.493	731.155	0.219614
20	48	139.269	731.823	0.234021
20	49	139.225	732.404	0.267705
20	50	140.462	731.904	0.201743
20	51	138.758	731.694	0.226584
20	52	135.89	733.553	0.287031
20	53	140.718	732.61	0.170242
20	54	141.368	735.786	0.477387
20	55	141.116	734.395	0.259519
20	56	153.55	751.237	0.281832
20	57	157.059	754.7	0.584076
20	58	154.877	753.049	0.466423
20	59	154.62	752.652	0.519838
20	60	154.788	752.371	0.448029
20	61	154.425	752.347	0.449222
20	62	150.402	750.852	0.247309
20	63	152.473	752.269	0.215032
20	64	153.144	752.293	0.370098
20	65	153.004	752.433	0.416899
20	66	174.599	766.62	0.290039
20	67	174.613	768.679	0.3992
20	68	162.673	786.746	0.166572
20	69	164.093	791.941	0.130836
20	70	164.824	793.481	0.130182
20	71	165.63	794.614	0.0862724
20	72	162.838	794.283	0.0986677
20	73	164.389	793.206	0.153765
20	74	164.854	792.57	0.126503
20	75	164.124	793.428	0.133627
20	76	160.959	793.72	0.0451169
20	77	162.806	794.127	0.147023
20	78	160.293	793.317	0.161189
20	79	160.97	793.567	0.153413
20	80	159.88	793.293	0.279072
20	81	162.839	793.034	0.337187
20	82	160.423	794.045	0.292197
20	83	160.355	795.788	0.332587
20	84	163.288	798.942	0.231045
24	1	253.761	909.904	0.600374
24	2	256.905	910.577	0.554281
24	3	263.477	908.918	0.628471
24	4	260.678	909.639	0.501697
24	6	263.365	908.421	0.485446
24	7	268.399	904.622	0.796195
24	8	252.168	908.009	0.666859
24	9	256.272	908.19	0.555293
24	10	256.704	909.105	0.513057
24	11	259.944	908.888	0.360116
24	12	258.45	909.436	0.414004
24	13	241.364	905.385	0.612508
24	14	245.724	906.293	0.603623
24	15	250.677	907.582	0.661773
24	17	242.688	905.876	0.744119
24	18	247.302	907.949	0.653031
24	19	253.964	908.857	0.346141
24	20	255.605	909.369	0.324701
24	21	247.854	909.631	0.564909
24	22	252.916	908.595	0.312787
24	23	258.968	909.564	0.25251
24	24	251.162	910.657	0.376008
24	25	253.048	909.454	0.29798
24	26	259.235	907.831	0.273448
24	27	259.693	908.814	0.418351
24	28	255.91	909.754	0.310665
24	29	260.862	908.472	0.333655
24	30	265.297	907.627	0.736607
24	31	265.729	906.945	0.788672
24	32	268.982	905.663	0.822028
24	33	283.449	893.108	0.769235
24	34	280.926	897.736	0.555793
24	35	257.725	906.859	0.480146
24	36	257.687	907.936	0.406923
24	37	257.124	907.929	0.247578
24	38	255.143	907.406	0.324212
24	39	239.732	905.114	0.669856
24	40	236.629	903.132	0.662934
24	41	236.541	900.788	0.596363
24	42	227.122	891.584	0.473838
24	43	232.415	893.951	0.10128
24	44	227.101	894.724	0.676749
24	45	233.255	897.765	0.375453
24	46	251.264	907.769	0.44559
24	47	246.56	906.413	0.71677
24	48	252.258	910.06	0.593551
24	49	251.433	909.726	0.655732
24	50	250.489	910.467	0.485858
24	51	246.728	909.656	0.565914
24	52	253.893	905.972	0.77845
24	53	286.21	892.713	0.472475
24	54	296.067	897.19	0.202632
24	55	298.626	888.274	0.0102327
24	56	294.152	871.025	0.184483
24	57	298.663	879.472	0.251871
24	58	295.661	878.506	0.347594
24	59	293.443	871.585	0.506692
24	60	291.967	856.409	0.542059
24	61	283.808	845.409	0.466496
24	62	280.763	860.763	0.510822
24	63	278.427	859.023	0.546894
24	66	297.189	888.79	0.316705
24	67	303.461	890.151	0.297897
24	68	309.511	931.163	0.0827521
24	69	315.478	942.744	0.134252
24	70	331.266	967.353	0.164034
24	71	339.582	983.951	0.459111
24	72	337.427	992.482	0.293629
24	73	350.13	1009	0.453825
25	0	604.455	142.1	0.288876
25	1	606.429	146.676	0.231926
25	2	599.384	149.806	0.238773
25	3	583.668	165.056	0.18331
25	4	585.296	174.743	0.216848
25	5	586.683	185.723	0.13169
25	6	581.135	184.366	0.185867
25	7	585.923	184.371	0.125036
25	8	580.225	172.798	0.154562
25	9	573.601	156.223	0.235577
25	10	563.228	120.925	0.31135
25	11	561.978	118.462	0.133413
25	12	561.293	117.637	0.147937
25	13	562.949	135.215	0.188109
25	14	559.676	129.702	0.247546
25	15	565.619	137.637	0.425277
25	16	575.188	161.146	0.346912
25	17	581.719	173.557	0.148566
25	18	586.09	181.214	0.143676
25	19	592.153	184.747	0.123846
25	20	593.402	182.473	0.0505115
25	21	582.572	173.247	0.305503
25	22	590.474	182.915	0.230188
25	23	595.181	185.668	0.322412
25	24	612.851	202.366	0.345073
25	25	619.251	205.391	0.291809
25	26	627.442	210.886	0.312468
25	27	633.698	212.306	0.212209
25	28	646.139	217.122	0.326873
25	29	655.413	217.597	0.313421
25	30	667.722	224.298	0.241664
25	31	682.281	229.753	0.331014
25	32	695.775	231.496	0.366823
25	33	708.654	230.226	0.262216
25	34	716.319	236.54	0.281404
25	35	716.66	232.105	0.387062
25	36	714.499	210.248	0.330429
25	37	716.872	208.422	0.23181
25	38	752.814	204.657	0.26235
25	39	777.951	201.869	0.127443
25	40	779.152	199.705	0.0466905
33	0	986.881	648.505	0.21027
33	1	985.936	645.06	0.235561
33	2	982.808	644.133	0.167527
33	3	979.266	638.954	0.103844
33	4	981.418	641.869	0.252928
33	5	976.563	637.541	0.228083
33	6	969.121	633.921	0.0285691
33	7	972.357	634.138	0.0277985
33	8	970.204	634.286	0.161898
33	9	965.844	631.865	0.0793244
33	10	960.79	628.624	0.233881
33	11	958.975	630.263	0.362531
43	7	364.211	1010.53	0.327632
43	8	349.061	991.096	0.231029
43	9	339.571	968.929	0.250858
43	10	323.258	920.137	0.346783
43	11	324.521	916.385	0.0595018
43	12	320.939	910.89	0.26333
43	13	318.295	906.191	0.331813
43	14	299.189	867.012	0.358512
43	15	293.21	852.151	0.279941
43	16	284.875	849.177	0.139381
43	17	279.196	841.268	0.0903324
43	18	277.411	836.328	0.0508791
43	19	268.384	805.146	0.174773
43	20	259.405	794.426	0.0729867
43	21	255.881	793.488	0.187286
43	22	260.488	784.747	0.303494
43	23	251.4	770.417	0.402561
43	24	248.891	769.783	0.595711
43	25	248.665	764.583	0.471423
43	26	247.707	755.52	0.229941
43	27	246.69	750.105	0.101898
43	28	243.052	740.141	0.317912
43	29	236.527	713.749	0.351605
43	30	230.774	709.111	0.442481
43	31	221.574	687.801	0.542158
43	32	217.115	670.788	0.292242
43	33	210.667	665.181	0.32482
43	34	209.981	662.138	0.359269
43	35	206.19	661.38	0.422385
43	36	206.158	657.486	0.584933
43	37	208.259	653.259	0.463393
43	38	207.138	619.617	0.196523
43	39	197.629	611.035	0.202654
43	40	190.282	609.888	0.603463
43	41	189.665	604.241	0.543663
43	42	186.758	592.947	0.124715
43	43	174.489	564.938	0.216118
43	44	164.142	553.022	0.179182
43	45	160.149	543.289	0.166622
43	46	155.519	529.586	0.292806
43	47	144.806	508.692	0.116371
43	48	136.929	497.032	0.206118
43	49	130.557	488.594	0.465497
43	50	125.689	479.627	0.415923
43	51	108.607	457.953	0.411101
43	54	100.393	423.364	0.646291
43	55	91.8312	376.595	0.554575
43	56	81.3093	353.208	0.392054
43	57	76.1408	331.272	0.593927
43	58	74.1414	329.399	0.609085
43	59	74.8073	327.698	0.484762
43	60	77.4157	321.596	0.460018
43	61	74.4865	324	0.371028
43	62	73.0193	316.266	0.600697
43	63	74.2947	314.937	0.569105
43	64	78.0837	296.471	0.591982
43	65	77.6978	288.044	0.670125
43	66	74.6108	218.892	0.42834
43	67	73.4176	193.518	0.197796
43	68	67.8687	181.167	0.298036
43	69	67.4083	168.417	0.414384
43	70	69.1336	158.272	0.297132
43	71	72.13	147.498	0.405106
43	72	73.25	122.56	0.279207
43	73	80.6702	98.0942	0.32814
43	74	82.4192	85.2626	0.33887
43	75	83.3784	67.4703	0.30278
43	76	86.2678	48.0492	0.235644
43	77	93.8539	24.2584	0.354535
43	78	96.2604	11.0947	0.371645
46	13	358.106	1001.49	0.13996
46	14	336.56	964.645	0.27367
46	15	330.492	947.932	0.299664
46	16	321.18	935.611	0.224985
46	17	318.595	928.865	0.0487731
46	18	315.731	922.519	0.114148
46	19	315.559	913.287	0.0550095
46	20	303.867	883.263	0.202201
46	21	299.819	877.967	0.0399624
46	22	296.902	870.001	0.122119
46	23	296.363	857.321	0.322386
46	24	293.855	869.437	0.121712
46	25	283.926	850.788	0.161548
46	26	283.881	852.858	0.16578
46	27	286.373	855.31	0.298809
46	28	292.024	859.201	0.0991101
46	29	292.86	851.583	0.0621826
46	30	282.176	844.26	0.110436
46	31	280.281	838.151	0.155913
46	32	276.854	830.523	0.0130463
46	33	269.404	820.698	0.201601
46	34	257.824	778.328	0.292106
46	35	249.198	755.777	0.122261
46	36	247.634	757.195	0.0734849
46	37	247.923	757.637	0.142001
46	38	247.928	745.446	0.0738306
46	39	253.184	760.282	0.355083
46	40	253.244	766.352	0.0789047
46	41	250.949	754.413	0.0138328
46	42	249.389	749.61	0.105361
46	43	244.833	736.139	0.0747969
46	44	241.105	726.23	0.19396
46	45	243.124	723.945	0.144065
46	46	238.097	718.329	0.156334
46	47	237.42	715.152	0.116752
46	48	230.389	708.209	0.0981151
46	49	221.241	693.681	0.037147
46	50	218.961	692.49	0.08909
46	51	213.605	691.216	0.058464
46	52	211.548	680.334	0.159902
46	53	209.607	677.314	0.101948
46	54	206.045	669.524	0.283606
46	55	203.874	654.174	0.110359
46	56	203.112	648.683	0.114818
46	57	200.809	651.825	0.208366
46	58	199.101	642.939	0.280664
46	59	194.854	631.848	0.267067
46	60	193.331	627.862	0.150084
46	61	189.236	617.892	0.0583284
46	62	180.994	607.672	0.130856
46	63	183.934	607.06	0.177901
46	64	185.881	612.041	0.252556
46	65	183.501	607.728	0.29291
46	66	178.436	599.237	0.335292
46	67	173.703	581.832	0.408742
46	68	155.137	540.651	0.358183
46	69	151.054	525.601	0.423969
46	70	146.819	511.121	0.424142
46	71	139.329	497.203	0.434266
46	72	119.835	464.784	0.380242
46	73	113.613	455.113	0.207659
46	74	111.676	451.551	0.109044
46	75	113.024	443.313	0.285159
46	76	102.963	428.102	0.202188
46	77	101.06	417.267	0.185965
46	78	97.1829	411.226	0.129103
46	79	91.4196	386.365	0.132121
46	80	88.104	381.788	0.20887
46	81	87.2093	377.531	0.247488
46	82	78.0198	363.22	0.136521
46	83	74.7654	354.499	0.165769
46	84	71.5408	340.315	0.217156
57	25	1000.63	691.087	0.186586
57	26	993.423	693.285	0.129291
57	27	999.814	689.364	0.129698
57	28	990.443	687.279	0.287089
57	29	992.385	686.154	0.334131
57	30	989.566	687.059	0.0613638
57	31	992.98	688.891	0.204012
57	32	998.804	690.183	0.396872
57	33	995.741	686.415	0.277275
57	34	990.515	690.377	0.197942
57	35	985.466	691.702	0.176846
57	36	985.286	676.286	0.0862683
57	37	983.308	672.593	0.104004
57	38	984.744	662.494	0.0379899
57	39	981.722	660.922	0.0315856
57	40	983.243	652.383	0.0551898
57	41	978.19	647.561	0.126362
57	42	979.341	647.916	0.183252
57	43	980.918	648.764	0.1927
57	44	982.348	653.598	0.126607
57	45	982.527	655.413	0.103232
57	46	986.013	655.491	0.0351845
57	47	987.79	653.317	0.0274265
57	48	987.597	650.282	0.0182373
57	49	987.872	652.372	0.186654
57	50	981.705	648.036	0.159539
57	51	977.634	646.459	0.111701
57	52	975.897	644.6	0.0834359
57	53	960.47	632.575	0.349748
57	54	921.343	641.737	0.344891
57	55	912.233	646.181	0.364552
57	57	890.922	644.465	0.201492
57	58	892.015	645.601	0.0648667
57	59	889.631	633.797	0.217568
57	60	886.198	619.889	0.254103
57	61	886.076	597.179	0.133869
57	62	890.743	597.313	0.149839
57	63	890.172	594.644	0.190084
57	64	891.412	592.575	0.212899
57	65	891.209	592.553	0.286831
57	66	895.058	600.247	0.267044
57	67	893.813	601.618	0.28912
57	68	899.29	603.058	0.235337
57	69	912.576	610.679	0.424861
57	70	910.903	611	0.356727
57	71	907.329	611.157	0.394583
57	72	891.266	598.127	0.192715
57	73	882.461	576.212	0.197346
57	74	867.202	561.875	0.261281
57	75	847.965	546.57	0.295496
57	76	840.835	533.558	0.270034
57	77	830.41	517.458	0.284743
57	78	807.299	493.482	0.462142
57	79	801.604	481.448	0.344153
57	80	798.867	472.767	0.380824
57	81	776.197	449.088	0.505042
57	82	765.31	441.494	0.462819
57	83	769.096	441.618	0.426951
57	84	761.74	439.861	0.338844
61	30	617.362	910.468	0.0411059
61	31	615.398	911.008	0.0343603
61	32	609.539	900.574	0.242094
61	33	601.794	910.626	0.112759
61	34	614.344	907.13	0.252589
61	35	584.701	914.825	0.387333
61	36	576.441	927.097	0.489605
61	37	583.262	946.929	0.0941412
61	38	598.901	942.667	0.122591
61	39	600.716	936.922	0.293429
61	40	600.136	941.419	0.0588937
61	41	605.604	938.451	0.0792473
61	42	577.846	943.295	0.172033
61	43	578.619	943.246	0.238367
61	44	572.481	947.766	0.233679
61	45	566.696	946	0.282148
61	46	569.553	947.007	0.131709
61	47	557.926	939.529	0.308481
61	48	537.941	931.994	0.182767
61	50	549.285	945.745	0.460398
61	51	547.618	943.172	0.448765
61	52	553.349	935.96	0.0931431
61	53	566.81	925.803	0.088776
61	54	575.571	921.647	0.0444228
61	55	592.276	921.024	0.114546
61	56	592.255	917.467	0.281888
61	57	601.447	910.835	0.203791
61	58	607.182	899.057	0.45895
62	32	966.657	1002.42	0.455802
62	33	968.852	998.161	0.473239
62	34	971.446	994.977	0.359881
72	43	14.3954	134.046	0.0298526
72	44	14.3592	132.106	0.0982953
72	45	16.3136	125.397	0.156738
72	46	15.636	128.598	0.127354
72	47	15.1479	128.181	0.152809
72	48	14.8621	126.663	0.170208
72	49	14.2379	125.794	0.140326
72	50	15.8872	121.496	0.238853
72	51	14.8099	116.002	0.360762
72	52	14.1097	116.414	0.312487
78	49	908.3	496.767	0.31271
78	50	906.608	495.911	0.346285
78	51	904.422	495.437	0.303503
78	52	901.492	488.279	0.379274
78	53	901.547	485.531	0.412246
78	54	899.857	486.078	0.386487
78	55	903.874	489.609	0.0960688
78	56	904.874	492.432	0.139669
78	57	905.284	495.705	0.250597
78	58	913.281	519.578	0.37228
78	59	915.388	529.015	0.231588
78	60	916.621	529	0.302253
78	62	917.784	532.902	0.266321
78	63	916.694	530.742	0.331206
78	64	918.067	529.178	0.317105
78	69	931	538	0.214702
78	73	928.442	541.07	0.319848
78	82	913.12	565.12	0.0509059
78	83	897.633	581.956	0.348877
78	84	879.265	578.265	0.113127
86	55	587.552	882.24	0.251204
86	56	578.689	887.909	0.311643
86	57	573.674	895.051	0.2395
86	58	573.942	894.405	0.405109
86	59	571.603	885.862	0.438625
86	60	561.993	862.601	0.158205
86	61	564.711	846.299	0.0654696
86	62	561.827	847.179	0.155928
86	63	562.639	844.076	0.231575
86	64	560.586	841.305	0.0227711
86	65	561.333	841.237	0.045919
86	66	563.67	847.205	0.266296
86	67	561.667	849.328	0.279449
86	68	555.357	842.869	0.376012
86	69	545.227	809.68	0.1975
86	70	545.882	810.846	0.0831242
86	71	542.984	810.974	0.338606
86	72	525.981	804.557	0.367694
86	73	527.081	809.258	0.130731
86	74	525.21	810.174	0.231421
86	75	526.253	806.07	0.279346
86	76	521.041	800.485	0.51879
86	77	522.699	799.092	0.0997054
86	78	523.545	798.389	0.254302
86	79	524.144	797.495	0.427402
86	80	523.06	796.598	0.319528
86	81	518.265	793.188	0.16978
86	82	507.425	774.09	0.298559
86	83	510	775.349	0.321129
86	84	510.082	776.615	0.455683
87	56	951.163	1011.42	0.398587
87	57	956.649	986.598	0.0460476
87	58	952.229	955.557	0.26198
87	59	948.746	946.96	0.214121
87	60	944.303	943.897	0.163748
87	61	940.64	903	0.0672193
87	62	926.705	877.382	0.366084
87	63	925.976	859.205	0.312699
87	64	940.594	841.513	0.0835623
87	65	942.021	820.539	0.191775
87	66	926.342	815.009	0.24959
87	68	921.936	816.495	0.197034
87	69	931.523	827.883	0.221051
87	70	934.275	855.514	0.0715543
87	71	931.665	871.535	0.25153
87	72	936.217	896.806	0.218997
87	73	928.975	915.667	0.182294
87	74	928.202	917.202	0.0871812
87	75	931.11	911.182	0.381124
87	76	927.885	877.275	0.0868051
87	77	934.159	864.697	0.337808
87	78	952.885	825.115	0.104874
87	79	950.383	812.18	0.323425
87	80	939.239	819.487	0.0748551
87	81	931.16	841.403	0.20223
87	82	920.433	851.925	0.17814
87	83	927.817	859.492	0.163211
87	84	937.378	898.045	0.159271
93	64	308.337	27.8552	0.449573
93	65	302.102	25.8085	0.529529
93	66	304.409	26.4597	0.470513
93	67	302.153	26.3736	0.325143
93	68	297.333	29.2504	0.169815
93	69	299.539	27.1259	0.283189
93	70	307.437	18.5859	0.346115
96	68	574.525	913.525	0.39102
96	69	562.986	922.101	0.285071
96	70	567.971	933.337	0.377646
96	71	591.186	936.952	0.08516
96	72	585.286	936.252	0.34676
96	73	583.24	937.04	0.350281
97	69	934.083	994.777	0.181054
97	70	935.177	992.546	0.115802
97	71	934.982	983.127	0.119985
97	72	933.245	973.334	0.236146
97	73	941.507	966.195	0.180024
97	74	943.233	963.581	0.193068
97	75	941.576	977.604	0.170059
97	76	940.494	983.196	0.342852
97	77	941.617	987.299	0.409099
97	78	932.696	974.491	0.0865636
97	79	956.832	998.91	0.184533
102	77	943.644	1012.47	0.293818
102	78	940.558	1010.42	0.57109
111	54	95.6634	456.654	0.670784
111	55	48.2171	483.434	0.351051
111	56	59.0745	476.761	0.578777
111	57	73.3376	468.616	0.70091
111	58	61.9458	476.414	0.35868
111	59	80.4298	465.272	0.527726
111	60	104.667	456.215	0.360662
111	61	104.887	454.844	0.350825
111	62	97.6435	453.522	0.687616
111	63	104.427	444.933	0.531818
111	64	105.198	435.599	0.577782
111	65	102.958	420.984	0.215271
111	66	98.0923	401.569	0.520303
111	67	93.871	386.371	0.351416
111	68	80.5785	361.749	0.336597
111	69	76.3651	348.026	0.121416
111	70	74.7819	341.686	0.136051
111	71	72.2254	336.613	0.202539
111	72	68.4807	322.961	0.396453
111	73	71.3062	315.1	0.559418
111	74	72.6109	306.24	0.268183
111	75	71.9302	297.586	0.369358
111	76	71.7346	285.526	0.271455
111	77	73.1954	264.017	0.123467
111	78	71.119	271.244	0.367695
111	79	68.0929	267.044	0.267771
111	80	68.3472	263.523	0.195106
111	81	68.0108	254.53	0.147257
111	82	63.7722	243.297	0.436579
111	83	65.625	236.161	0.377427
111	84	69.4489	221.347	0.554471
113	1	234.721	913.476	0.1419
113	2	235.463	912.519	0.0702303
113	3	234.468	912.419	0.0976526
113	4	234.239	912.46	0.065354
113	6	235.67	912.414	0.155101
113	7	232.02	909.192	0.18296
113	8	230.394	910.335	0.345559
113	9	233.3	911.506	0.203802
113	10	231.524	910.943	0.285758
113	11	231.445	912.821	0.27979
113	12	228.128	909.263	0.0281732
113	13	229.848	908.689	0.254534
113	14	229.222	908.246	0.273579
113	15	230.816	909.268	0.138869
113	17	219.234	874.934	0.129171
113	18	219.588	873.038	0.155054
113	19	222.469	872.151	0.134553
113	20	223.352	872.193	0.18728
113	21	221.524	872.74	0.0611314
113	22	222.37	872.106	0.19617
113	23	222.741	872.784	0.21167
113	24	222.993	874.415	0.235113
113	25	221.261	876.791	0.234853
113	26	212.896	874.275	0.272576
113	27	211.548	874.777	0.328695
113	28	208.868	873.414	0.342066
113	29	208.322	871.126	0.312616
113	30	206.958	867.913	0.21085
113	31	205.46	862.614	0.174332
113	32	202.542	854.468	0.208567
113	33	199.167	853.842	0.0316336
113	34	199.766	854.311	0.0795456
113	35	196.993	851.859	0.0805398
113	36	198.571	851.154	0.284285
113	37	197.147	844.202	0.239335
113	38	190.786	827.814	0.347692
113	39	185.827	827.05	0.16624
113	40	186.603	826.675	0.159816
113	41	186.86	826.312	0.126298
113	42	187.803	828.583	0.213517
113	43	181.937	809.569	0.420425
113	44	175.634	802.768	0.0759694
113	45	175.741	801.544	0.0673944
113	46	173.175	801.172	0.04322
113	47	173.585	802.314	0.130525
113	48	171.941	802.163	0.141491
113	49	171.789	802.861	0.114535
113	50	172.865	802.931	0.192805
113	51	171.047	801.632	0.248326
113	52	173.321	802.181	0.291365
113	53	174.071	803.1	0.38006
113	54	170.362	802.073	0.265581
113	55	172.659	801.257	0.238058
113	56	171.885	803.015	0.407547
113	57	181.373	822.395	0.0288386
113	58	182.781	822.767	0.144685
113	59	182.322	820.817	0.0437232
113	60	181.966	819.902	0.0846785
113	61	184.387	825.031	0.215188
117	52	357.459	1004.18	0.428915
117	53	333.75	963.846	0.0509472
117	54	319.705	939.059	0.237851
117	55	312.35	921.925	0.146414
117	56	315.079	913.366	0.0591475
117	57	310.237	908.43	0.0925546
117	58	304.728	898.012	0.448695
117	59	303.206	890.839	0.201695
117	60	299.14	884.244	0.337942
117	61	291.231	880.071	0.381637
117	62	289.514	893.269	0.46579
117	63	296.996	880.632	0.298126
117	66	283.859	872.616	0.306639
117	67	287.783	871.684	0.331794
117	68	295.128	894.226	0.200784
117	69	304.752	898.209	0.493226
117	70	310.889	908.502	0.257962
117	71	315.061	915.307	0.344925
117	72	309.88	929.347	0.491523
117	73	316.977	940.757	0.337939
117	74	325.83	957.83	0.388723
117	75	332.365	980.139	0.198664
117	76	333.049	988.318	0.237776
117	77	341.326	994.722	0.358476
118	38	363.64	1011.42	0.405638
118	39	352.851	1000.68	0.392344
118	40	338.819	977.886	0.178476
118	41	337.304	971.59	0.288643
118	42	332.288	959.582	0.0887715
118	43	328.441	943.817	0.273942
118	44	320.266	934.203	0.209596
118	45	317.675	914.984	0.20361
118	46	310.26	884.507	0.207493
118	47	306.198	880.105	0.0885334
118	48	305.416	878.336	0.119912
118	49	302.515	875.373	0.161632
118	50	297.308	870.937	0.205364
118	51	300.887	883.673	0.258949
118	52	299.072	861.216	0.372251
118	53	293.456	847.109	0.326543
118	54	287.503	843.808	0.220151
118	55	277.083	820.038	0.330379
118	56	284.242	824.083	0.104991
118	57	284.443	841.342	0.0934033
118	58	287.094	846.399	0.245558
118	59	275.14	830.596	0.115332
118	60	278.012	839.23	0.24287
118	61	261.978	830.253	0.295068
118	62	241.052	838.931	0.629632
118	63	252.721	831.143	0.317003
118	64	254.8	830.368	0.437114
118	65	253.49	831.054	0.444625
118	66	236.285	839.616	0.736855
118	67	226.564	841.891	0.412543
118	68	209.991	868.664	0.181987
118	69	222.573	856.245	0.224325
118	70	222.234	858.567	0.207606
118	71	222.76	859.2	0.140349
118	72	215.708	860.377	0.264581
118	73	217.075	859.806	0.216205
118	74	218.778	858.921	0.173426
118	75	221.484	854.235	0.358139
118	76	218.401	857.939	0.354135
118	77	219.873	859.112	0.280954
118	78	218.415	859.346	0.367109
118	79	221.9	858.564	0.162552
118	80	221.787	858.969	0.165986
118	81	239.741	837.266	0.658886
118	82	286.044	882.235	0.162421
118	83	302.149	899.176	0.153359
118	84	309.888	921.191	0.0638528
120	35	332.747	986.415	0.274949
120	36	326.677	956.546	0.180886
120	37	320.953	946.696	0.340266
120	38	316.704	934.586	0.0831259
120	39	305.316	917.417	0.414127
120	40	302.757	909.907	0.318774
120	41	290.13	877.159	0.211357
120	42	291.007	874.123	0.184866
120	43	291.909	873	0.177575
120	44	292.156	876.529	0.315337
120	45	292.652	867.383	0.138411
120	46	287.483	865.283	0.0438596
120	47	283.25	861.395	0.338876
120	48	277.958	856.795	0.487899
120	49	276.104	855.279	0.38864
120	50	274.979	856.059	0.338286
120	51	283.337	878.578	0.35185
120	52	287.317	876.643	0.304953
120	53	289.476	869.681	0.20787
120	54	284.717	874.227	0.155137
120	55	282.129	856.438	0.0648682
120	56	264.476	810.851	0.147565
120	57	263.121	819.823	0.342587
120	58	272.595	826.263	0.328601
120	59	264.543	799.673	0.162125
120	60	268.841	801.066	0.371864
120	61	270.469	797.757	0.576596
120	62	270.344	830.699	0.317939
120	63	274.25	826.5	0.462488
120	64	277.465	834.6	0.463597
120	66	283.785	845.672	0.132016
120	67	268.843	825.808	0.0614211
120	68	272.544	842.767	0.245614
120	69	267.497	829.038	0.137738
120	70	268.428	824.357	0.276826
120	71	261.863	814.075	0.281192
120	72	260.17	817.265	0.491451
120	73	251.805	779.945	0.116009
120	74	254.323	779.185	0.349639
120	75	254.295	777.215	0.336714
120	76	254.668	788.5	0.311449
120	77	245.318	763.35	0.211036
120	78	236.287	744.871	0.285977
120	79	231.079	723.675	0.265287
120	80	227.504	715.143	0.194255
120	81	226.612	714.644	0.290712
120	82	216.587	689.441	0.137745
120	83	211.908	675.364	0.183643
120	84	211.117	668.038	0.0631099
122	0	562.266	955.198	0.606409
122	1	549.267	969.411	0.199411
122	2	549.71	968.409	0.285684
122	3	547.605	973.307	0.289385
122	4	541.557	983.733	0.201946
124	1	568.321	936.301	0.198659
124	2	570.407	938.942	0.0611041
124	3	578.677	913.746	0.229631
124	4	582.045	909.442	0.0688163
124	5	583.252	918.35	0.0475452
124	6	585.924	938.618	0.101939
124	7	570.531	940.014	0.222419
124	8	565.212	933.545	0.24559
124	9	558.952	945.487	0.241831
124	10	570.295	937.435	0.207907
124	11	584.609	940.455	0.0845075
124	17	543.698	972.795	0.515688
124	18	543.471	972.822	0.445081
125	5	614.49	913.31	0.450847
125	6	606.322	930.104	0.199873
125	7	581.252	915.689	0.0359351
125	8	587.685	913.611	0.30984
125	9	582.92	908.256	0.18156
125	11	585.621	904.576	0.125853
125	12	584.021	900.813	0.277042
125	13	583.285	903.049	0.182527
125	14	579.795	897.811	0.335776
125	15	576.544	889.528	0.212583
125	16	583.311	888.934	0.101004
125	17	586.504	886.504	0.101506
125	18	581.858	888.69	0.223625
125	19	584.431	917.415	0.296001
125	20	580.76	918.899	0.111357
125	21	579.981	932.179	0.10047
125	22	585.876	949.021	0.219388
125	23	580.301	955.921	0.214103
125	24	571.601	957.428	0.0992366
125	25	561.337	967.81	0.212048
125	26	554.343	972.485	0.238794
125	27	534.96	988.649	0.215749
125	28	527.12	991.667	0.147418
125	29	529.704	990.944	0.387276
125	30	525.02	994.835	0.453905
125	31	517.769	999.352	0.379234
125	32	494.724	1012.12	0.619651
129	22	598.404	902.167	0.268321
129	23	593.514	895.471	0.335326
129	24	576.444	917.301	0.0515201
129	25	570.506	921.048	0.237613
129	26	582.062	918	0.0739349
129	27	583.796	918.498	0.163738
129	28	582.182	932.808	0.314975
129	29	592.747	935.118	0.235692
129	30	596.711	929.468	0.175814
129	31	588.587	922.79	0.0997662
129	32	588.795	916.349	0.0846844
129	33	590.382	906.935	0.0708599
131	9	603.472	894.411	0.359129
131	11	599.94	922.976	0.0798906
131	17	523.347	997.773	0.211544
131	18	525.387	997.487	0.497871
131	23	509.441	1006.87	0.579961
131	24	504.14	1008.71	0.608109
131	25	503.368	1010.25	0.631551
132	43	607.929	890.33	0.267508
132	44	610.218	913.879	0.154222
132	45	600.319	923.5	0.224303
132	46	598.816	929.827	0.180381
132	47	583.189	949.41	0.246345
132	48	566.069	947.225	0.242624
132	49	546.489	956.72	0.505401
132	50	539.317	971.576	0.396892
132	51	540.197	966.257	0.21449
132	52	540.069	958.559	0.277552
132	53	574.672	939.566	0.288635
132	54	598.96	929.04	0.335672
132	55	600.527	936.385	0.225707
132	56	565.005	933.86	0.258453
132	57	561.833	921.964	0.064467
132	58	569.851	916.845	0.152529
132	59	581.159	903.534	0.12502
132	60	567.695	908.848	0.302766
132	61	568.371	900.329	0.303009
132	62	564.347	894.529	0.20839
132	63	570.289	897.394	0.127435
132	65	538.527	950.164	0.405443
132	67	535.251	967.72	0.184405
132	68	533.285	968.688	0.157951
132	69	527.052	977.262	0.301473
132	70	531.542	974.256	0.110254
132	71	536.722	971.201	0.165258
132	72	540.046	961.183	0.266338
132	73	553.743	946.299	0.14908
132	74	569.15	949.682	0.257962
132	75	566.302	945.258	0.154218
132	76	572.149	938.851	0.5208
132	77	571.359	919.641	0.316781
132	78	566.38	906.424	0.0587023
134	53	613.479	1016.67	0.176891
134	54	606.544	997.846	0.0737153
134	55	610.5	999	0.108818
134	56	606.695	998.617	0.0158811
134	57	602.207	994.331	0.14914
134	58	605.53	991.5	0.224124
134	59	603.772	989.047	0.0671087
134	60	591.435	954.6	0.0346388
134	61	565.759	934.747	0.0486534
134	62	551.271	929.439	0.0688743
134	63	558.449	941.362	0.0299515
134	65	558.599	958.878	0.200985
134	66	545.736	957.546	0.749642
134	67	554.859	966.628	0.0932567
134	68	552.773	954.027	0.188365
134	69	552.839	953.741	0.179505
134	70	566.754	955.982	0.172504
134	71	572.783	961.232	0.171801
134	72	570.906	965.127	0.113718
134	73	580.989	995.228	0.0236973
134	74	588.291	1005.9	0.0274612
143	44	943.087	1006.76	0.332049
143	45	944.887	1009.71	0.106994
143	46	949.959	1012.63	0.411877
143	47	948.849	1015.19	0.160504
147	23	857.5	980.148	0.289238
147	27	827.774	924.891	0.281689
147	28	825.195	924.945	0.182055
147	29	826.961	924.239	0.0799938
147	30	832.523	898.96	0.305193
147	31	833.459	896.268	0.331001
147	32	836.5	891.546	0.439302
147	33	843.179	885.703	0.429045
147	34	869.482	882.565	0.51452
147	35	883.049	862.443	0.341183
147	36	883.348	865.478	0.0787436
147	37	885.328	866.328	0.0359897
147	38	886.219	867.302	0.264594
147	39	913.226	873.073	0.243128
147	40	964.748	888.512	0.156178
147	41	969.946	906.256	0.231936
147	42	959.954	918.802	0.116593
147	43	953.436	919.188	0.211943
147	44	953.622	928.135	0.341822
147	45	944.51	947.04	0.267911
147	46	942.248	979.453	0.404276
147	47	937.795	988.856	0.12426
147	48	938.408	995.375	0.266292
147	49	940.145	997.046	0.205028
147	50	936.61	1007.95	0.144005
147	51	936	1005.41	0.394472
147	52	935.595	991.821	0.308799
147	53	927.807	967	0.176853
147	54	924.733	970.856	0.343535
147	55	914.233	954.967	0.114221
147	56	914.586	945.017	0.156756
147	57	913.917	934.817	0.611003
147	58	904.667	923.513	0.122422
147	59	904.242	922.455	0.34437
147	60	902.689	921.148	0.310881
147	62	891.593	891.39	0.284264
147	63	890.929	876.871	0.438385
147	64	881.89	868.89	0.280756
147	65	880.169	868.373	0.114981
147	66	882.471	869.886	0.366318
147	67	883.855	872.532	0.261229
147	71	920.198	843.679	0.362204
147	72	942.333	840.656	0.209296
147	73	955.5	847.529	0.359839
147	74	948.378	839.816	0.149498
147	75	939.179	822.718	0.226055
147	76	932.808	805.567	0.259537
147	77	930.08	785.19	0.283565
147	78	922.728	773.689	0.257962
147	79	927.299	779.794	0.0610096
147	80	928.671	782.244	0.183079
147	81	925	795.455	0.22118
147	82	916.739	810.011	0.0779643
147	83	916.758	820.158	0.225375
147	84	918.867	839.2	0.453248
151	0	957.385	943.25	0.238722
151	1	961.088	922.098	0.106742
151	2	945.533	884.657	0.0680177
151	3	954.585	851.85	0.204345
151	4	967.775	856.162	0.330643
151	5	965.067	852.094	0.365742
151	6	955.575	846.601	0.225737
151	7	963.102	850.097	0.2943
151	8	967.815	848.949	0.163792
151	10	963.705	843.765	0.0904482
151	11	963.663	862.283	0.105153
151	12	961.877	868.99	0.126329
151	13	970.848	877.884	0.168665
151	14	974.708	895.456	0.399055
151	15	970.793	927.332	0.258498
151	16	962.195	961.887	0.30219
151	17	950.911	983.059	0.0610836
151	18	950.831	986.925	0.0780814
151	19	950.417	1007.07	0.163661
159	0	927.042	853.958	0.137804
159	1	922.989	851.129	0.0580367
159	2	922.315	852.163	0.170593
159	3	922.563	852.071	0.0886312
159	4	921.593	851.523	0.0837005
159	5	924.77	854.06	0.154917
159	6	927.649	852.245	0.225821
159	7	927.605	855.453	0.241226
159	8	924.5	854.895	0.123919
159	9	922.916	856.072	0.271547
159	13	924.034	853.955	0.15776
159	14	915.337	860.759	0.458986
159	15	914.632	862.25	0.476351
159	16	917.3	856.917	0.324314
159	17	919.508	854.969	0.0699444
159	19	918.803	856.338	0.159715
159	20	917.718	856.93	0.299914
159	21	914.34	861.894	0.343268
159	22	911.865	865.324	0.220166
159	23	912.5	871.696	0.34595
159	25	913.079	877.026	0.272933
159	28	910.517	879.741	0.513829
159	29	908.724	881.711	0.470299
159	30	907.25	885.844	0.431429
159	31	907.708	884.986	0.422286
159	32	907.845	887	0.430742
159	33	906.055	883.137	0.490696
159	36	911.607	873.689	0.467203
159	37	912.426	873.541	0.352687
159	38	911.808	873.233	0.412638
159	40	909.071	876.357	0.216877
159	42	908.75	874.833	0.196939
159	45	900.316	876.947	0.0633194
159	48	881.187	869.234	0.566898
159	49	881.366	869.606	0.43796
159	50	881.929	868.586	0.194886
159	51	878.931	867.681	0.286948
159	52	879.315	864.815	0.158704
159	53	878.889	864.593	0.106884
159	57	876.646	863.458	0.315282
159	65	881.75	849.393	0.140577
159	68	880.274	846.258	0.221096
159	69	879.986	846.324	0.221268
159	70	880.588	846.574	0.35334
159	71	881.391	847.362	0.332621
159	72	877.618	848.509	0.118306
159	73	879.754	847.846	0.197875
159	74	881.356	845.983	0.213774
159	75	880.045	845.379	0.199611
159	76	879.125	845.469	0.131758
159	77	881.582	844.06	0.105813
159	78	878.254	844.794	0.220291
159	79	877.016	847.266	0.113578
159	80	875.908	848.892	0.300393
159	81	877.78	849.492	0.318744
160	0	854.444	481.444	0.179031
160	1	854.37	480.218	0.208313
160	2	829.006	499.688	0.288144
160	3	831.226	511	0.176877
160	4	833.324	508.927	0.326736
160	5	847.818	519.08	0.417293
160	6	878.624	546	0.22051
160	7	882.113	554.24	0.0766433
160	8	886.228	562.198	0.237357
160	9	898.267	575.733	0.199095
160	10	905.419	605.065	0.173637
160	11	905.325	617.337	0.314504
160	12	908.204	636.439	0.130934
160	13	921.673	661.644	0.0848001
160	14	925.329	681.012	0.397815
160	15	924.419	671.662	0.279335
160	16	913.773	662.636	0.477952
160	17	921.02	730.436	0.311594
160	20	921.291	779.309	0.516466
160	21	927.266	794.297	0.392006
160	23	953.175	844.55	0.513243
160	25	954.809	852.868	0.162353
160	27	956.5	876.095	0.163882
160	30	943.188	880.575	0.226483
160	34	954.619	959.81	0.159514
160	36	949.619	972.905	0.120293
162	0	933.35	695.396	0.278146
162	1	932.451	694.364	0.242565
162	2	934.459	691.634	0.15707
162	3	931.859	680.819	0.414635
162	4	926.415	652.392	0.272519
162	5	914.215	634.818	0.316548
162	6	908.523	621.557	0.259952
162	7	902.76	599.605	0.30919
162	8	896.571	591.96	0.196518
162	9	890.833	596.753	0.318826
162	10	883.214	577.262	0.299654
162	11	885.296	568.241	0.277268
162	12	879.891	563.175	0.155908
162	13	835.95	518.722	0.0195983
162	14	842.072	523.751	0.252481
162	15	836.786	515.925	0.225657
162	16	833.688	508.756	0.154192
162	17	830.076	503.409	0.0747539
162	18	828.571	497.56	0.30757
162	19	814.477	485.273	0.0915076
162	20	789.857	461.019	0.410019
162	21	786.733	458.277	0.470804
162	22	787.57	457.462	0.390852
162	23	781.844	454.783	0.399764
162	24	781.643	452.499	0.461755
162	25	778.247	450.161	0.402776
162	26	781.29	449.376	0.452794
162	27	781.727	448.735	0.522905
162	28	786.931	449.819	0.689459
162	29	787.011	448.191	0.714781
162	30	743.382	428.928	0.115679
162	31	741.449	424.499	0.19228
162	32	741.102	424.022	0.301156
162	33	741.239	424.475	0.365284
162	34	743.401	426.568	0.295826
162	35	742.852	425.721	0.266616
162	36	747.806	426.706	0.317901
162	37	752.369	426.487	0.395969
162	38	754.681	425.296	0.405721
162	39	753.198	424.542	0.506354
162	42	792.547	452.657	0.548941
162	43	838.608	479.874	0.212903
162	44	839.166	488.837	0.57783
162	45	836.07	496.997	0.406124
162	46	836.532	503.47	0.225372
162	47	837.294	511.411	0.221751
162	48	844.053	523.776	0.406017
162	49	849.54	532.429	0.428251
162	50	857.845	546.548	0.347016
162	51	872.311	561.768	0.186623
162	52	881.544	578.921	0.258885
162	53	891.131	599.497	0.154719
162	54	894.133	614.812	0.103516
162	55	901.446	624.772	0.0557754
162	57	913.383	663.797	0.199965
162	58	917.539	686.776	0.185296
162	59	921.927	704.65	0.140842
162	60	921.562	714.678	0.149008
162	61	922.532	713.97	0.238092
162	62	921.734	710.973	0.0515733
162	63	921.07	714.197	0.209916
162	64	920.519	711.623	0.172625
162	65	918.85	710.314	0.254695
162	66	924.974	704.91	0.320865
162	67	918.425	707.589	0.236429
162	68	917.035	711.676	0.252167
162	69	914.678	707.481	0.346235
162	70	920.031	690.21	0.240471
162	71	921.263	671.506	0.0334116
162	72	916.767	649.979	0.0678553
162	73	907.252	630.036	0.329029
162	74	899.467	607.784	0.0256772
162	75	886.424	584.922	0.182547
162	76	883.437	572.672	0.19919
162	77	857.8	545.041	0.367294
162	78	860.224	542.692	0.436703
162	79	866.503	555.634	0.406749
162	80	861.936	550.184	0.285156
162	81	854.345	539.929	0.268057
162	82	805.949	489.908	0.319275
162	83	807.277	495.773	0.146584
162	84	813.464	503.143	0.206654
180	0	774.877	567.962	0.210113
180	1	769.862	568.183	0.189399
180	2	775.751	564.825	0.168119
180	3	771.486	568.252	0.225569
180	4	773.294	566.294	0.0907463
180	5	772.89	567.595	0.162795
180	6	779.054	565.255	0.0978802
180	7	775.215	568.664	0.19543
180	8	772.969	571.889	0.131108
180	9	773.764	570.33	0.0971644
180	10	775.441	568.646	0.0518143
180	11	780.386	565.757	0.102854
180	12	794.404	550.951	0.229834
180	13	799.137	553.426	0.327608
180	14	803.297	552.901	0.238513
180	15	804.403	549.868	0.421251
180	16	810.503	546.936	0.426691
180	17	808.631	545.205	0.223331
180	18	800.45	547.796	0.219363
180	19	802.549	550.146	0.0327893
180	20	805.9	553.955	0.125405
180	21	805.957	552.982	0.0482909
180	22	804.142	553.059	0.165343
180	23	802.842	552.006	0.127354
180	24	795.155	520.879	0.0737804
180	25	792.2	512.65	0.260169
180	26	791.429	511.424	0.345201
180	27	790.799	512.907	0.302918
180	28	789.319	512.915	0.139208
180	29	790.523	511.275	0.219321
180	30	791.256	513.461	0.34147
180	31	792.346	513.066	0.272193
180	32	792.374	514.606	0.222884
180	33	791.271	514.129	0.154581
181	0	926.78	671.859	0.101496
181	1	931.341	672.402	0.182549
181	2	934.966	667.926	0.0206525
181	3	931.28	749.505	0.234441
181	4	934.811	758.122	0.177142
181	5	938.168	764.174	0.171861
181	6	935.976	778.145	0.125388
181	7	946.06	795.74	0.16766
181	9	947.669	817.446	0.117045
181	10	949.315	804.404	0.224946
181	12	936.234	778.239	0.298834
181	13	935.74	750.38	0.123968
181	14	934.064	725.507	0.393216
181	15	927.676	691.622	0.242176
181	16	929.537	669.438	0.246941
181	17	928.364	649.664	0.100774
181	18	917.994	634.461	0.229032
181	19	903.338	633.333	0.239512
181	20	899.421	622.809	0.278675
181	21	899.878	605.472	0.255147
181	22	894.55	587.555	0.177475
181	23	886.261	568.116	0.212716
181	24	873.316	543.538	0.340907
181	25	865.911	536.184	0.405496
181	26	861.905	531.032	0.456445
181	27	859.2	530.433	0.418268
181	28	852.995	532.156	0.348
181	29	823.594	477.716	0.578568
181	30	791.21	459.923	0.487258
181	31	805.007	464	0.631686
181	32	801.526	466.711	0.386247
181	33	799.233	460.847	0.447311
181	34	797.069	457.243	0.713993
181	35	807.22	465.673	0.543425
181	36	808.241	468.531	0.306529
181	37	805.406	469.251	0.267343
181	38	798.123	461.571	0.605929
181	39	783.917	453.848	0.659296
181	42	735.264	422.481	0.14506
181	43	729.678	416.617	0.577955
181	44	713.409	405.819	0.586022
181	45	713.222	406.082	0.627133
181	46	714.854	405.16	0.397053
181	47	716.604	410.135	0.294852
181	48	714.313	410.39	0.400218
181	49	682.567	405.943	0.304467
181	50	648.404	389.94	0.156507
181	51	648.228	389.246	0.303074
181	52	648.427	388.35	0.305412
181	53	648.444	389.358	0.499967
181	54	620.649	384.299	0.131227
181	55	596.363	372.83	0.400375
181	56	585.329	371.119	0.493943
181	57	578.403	369.318	0.603998
181	58	573.414	367.773	0.65433
181	59	566.647	364.021	0.385057
181	60	559.976	362.112	0.386962
181	61	566.67	363.716	0.641731
181	62	568.592	366.307	0.48984
181	63	563.446	363.704	0.584321
181	64	560.678	362.733	0.373854
181	65	555.454	362.109	0.328133
181	66	550.493	362.979	0.429308
181	67	543.703	362.343	0.408108
181	68	539.654	361.615	0.530686
181	69	537.799	360.836	0.585053
181	70	532.358	358.716	0.544848
181	71	529.881	357.972	0.544743
181	72	528.027	357.989	0.559725
181	73	527.236	358.099	0.549098
181	74	517.477	355.255	0.16437
181	75	516.845	354.6	0.124829
181	76	515.38	354.558	0.0940077
181	77	513.851	354.559	0.291344
181	78	512.577	352.256	0.0377019
181	79	511.606	352.859	0.282118
181	80	510.601	352.304	0.33418
181	81	509.105	351.343	0.38862
181	82	508.381	350.709	0.35908
181	83	513.206	352.37	0.519426
181	84	513.583	352.89	0.365222
183	0	956.777	969.36	0.0947362
183	1	953.254	965.983	0.0547509
183	2	949.356	973.388	0.0508983
183	3	953.678	960.141	0.0459722
183	4	963.729	941.024	0.284779
183	5	964.972	913.447	0.233567
183	6	973.253	900.434	0.201917
183	7	973.19	881.805	0.138205
183	8	966.883	879.015	0.183285
183	10	945.922	823.519	0.185274
183	12	946.094	820.871	0.221851
183	13	950.758	816.938	0.157115
183	14	944.522	817.261	0.0433068
183	15	940.32	807.68	0.172603
183	16	931.118	781.029	0.082666
183	17	931.799	762.313	0.110767
183	18	936.928	768.704	0.0525975
183	19	937.795	746.992	0.233492
183	20	931.913	696.238	0.336668
183	21	925.685	662.692	0.160926
183	22	919.046	649.294	0.0259055
183	23	912.661	640.446	0.327382
183	24	909.185	626.473	0.204036
183	25	901.052	612.664	0.138389
183	26	898.254	599.685	0.0853455
183	27	887.248	571.27	0.0923976
183	28	888.845	578.074	0.154649
183	29	885.243	568.689	0.159985
183	30	875.42	554.769	0.428091
183	31	847.06	525.74	0.241866
183	32	842.796	517.537	0.263674
183	33	835.858	515.699	0.444681
183	37	833.661	509.17	0.227807
183	38	831.726	500.875	0.261486
183	39	837.994	495.458	0.198225
183	40	842.616	487.445	0.437365
183	41	842.975	484.88	0.417208
183	42	842.688	488.623	0.559331
183	43	841.351	513.319	0.232158
183	44	857.58	539.58	0.222467
183	45	872.676	554	0.423934
183	46	887.524	585.049	0.450052
183	47	889.579	606.135	0.299762
183	48	901.622	628.088	0.239986
183	49	910.179	647.686	0.236061
183	50	908.447	686.497	0.260529
183	51	916.703	689.648	0.352137
183	52	922.565	703.557	0.158216
183	53	928.489	704.924	0.0778361
183	54	921.373	723.826	0.103369
183	55	923.947	744.765	0.206841
183	56	923.632	772.692	0.110271
183	57	916.949	790.832	0.344681
183	58	950.367	800.467	0.236421
183	59	929.207	775.972	0.108937
183	60	933.977	765.052	0.208339
183	61	935.68	772.163	0.162557
183	62	939.044	777.087	0.3621
183	63	943.686	782.76	0.353087
183	64	936.943	790.66	0.488572
183	65	933.66	788.654	0.43993
183	66	922.698	793.924	0.475435
183	68	919.012	795.617	0.210025
183	69	921.843	785.117	0.365265
183	70	919.299	750.357	0.239296
183	71	915.554	733.31	0.189395
183	72	914.167	721.667	0.119791
183	73	911.519	713.608	0.275955
183	74	913.643	689.621	0.0469958
183	75	898.477	683.865	0.133087
183	76	905.95	699.05	0.408894
183	77	914.314	710.673	0.265081
183	78	908.197	724.034	0.22449
183	79	910.077	736.35	0.0390142
183	80	904.889	729.558	0.139845
183	82	908.12	734.464	0.277335
183	83	911.275	731.081	0.0625537
183	84	920.015	735.659	0.1752
186	0	911.257	630.592	0.187013
186	1	911.688	641.037	0.163493
186	2	908.064	683.088	0.412528
186	3	906.28	686.667	0.281673
186	4	912.546	696.536	0.292733
186	5	916.164	722.767	0.152228
186	6	915.704	755.912	0.195858
186	7	912	761.846	0.276157
186	8	913.404	764.705	0.0536073
186	9	933.738	790.948	0.0893706
186	10	924.019	803.099	0.142975
186	11	920.885	816.993	0.283743
186	12	918.889	820.06	0.121354
186	13	927.238	832.939	0.528892
186	15	931.402	845.259	0.524469
186	16	931.25	840.672	0.394206
186	17	932.025	859.451	0.0480774
186	18	940.836	865.344	0.229974
186	19	950.312	862.416	0.381744
186	20	934.169	880.882	0.270584
186	21	940.5	895.951	0.363938
186	22	953.118	951.708	0.116985
186	23	957.675	977.35	0.161974
186	24	974.278	995.101	0.224776
186	25	966.306	992.259	0.386965
186	26	959.478	1005.64	0.194381
186	27	960.459	1014.93	0.149738
186	28	954.96	996.011	0.221309
186	31	969.69	961.805	0.113361
186	32	960.353	958.418	0.278466
186	33	953.891	943.228	0.147501
186	34	948.15	928.441	0.282718
186	35	942.62	925.246	0.340115
186	36	947.918	902.923	0.223891
186	37	956.115	880.467	0.202782
186	38	960.942	856.79	0.0396347
186	39	940.884	844.605	0.129378
186	40	935.233	824.136	0.27479
186	41	937.782	794.609	0.274603
186	42	945.745	782.593	0.283203
186	43	938.459	793.623	0.181043
186	44	921.402	774.121	0.195761
186	45	925.95	763.905	0.230615
186	46	918.829	741.74	0.131268
186	47	916.764	744.023	0.0922774
186	48	920.781	756.728	0.254198
186	51	927.129	809.4	0.1636
186	52	939.774	825.8	0.415555
186	53	962.714	843.584	0.386324
186	54	958.707	843.857	0.242501
186	55	956.348	839.142	0.269495
186	56	955.262	844.616	0.0401826
186	57	950.336	830.421	0.177907
186	58	947.042	824.396	0.22072
186	59	917.66	790.765	0.343749
186	60	917.767	780.378	0.236303
186	61	919.626	793.176	0.25412
186	62	915.529	791.216	0.196754
186	63	916.621	760.006	0.279487
186	64	919.417	756.708	0.199216
186	65	921.754	754.34	0.285617
186	66	933.304	766.141	0.0825624
186	67	937.385	771.056	0.0631006
186	68	939.246	778.413	0.0944896
186	69	946.026	811.143	0.394366
186	70	948.11	808.041	0.236643
186	71	947.548	804.8	0.260774
186	72	947.948	813.444	0.459348
186	73	951.953	822.07	0.323201
186	74	950.009	822.894	0.287373
186	75	944.757	807.824	0.236295
186	76	932.81	787.704	0.287693
186	77	928.086	766.743	0.0258398
186	78	920.587	745.357	0.095203
186	79	904.065	705.081	0.36167
186	80	903.676	683.779	0.32156
186	81	898.994	683.945	0.323708
186	82	899.742	661.011	0.221238
186	83	892.326	647.424	0.176432
186	84	887.766	630.359	0.285494
189	32	896.18	1014.1	0.533027
189	33	896.329	1003.12	0.189578
189	34	897.214	995.386	0.29194
189	35	894.596	988.053	0.253867
189	36	894.109	987.673	0.16207
189	37	894.079	950.338	0.478672
189	38	892.25	955.211	0.405386
189	39	889.068	954.662	0.381011
189	40	890.2	956.014	0.326182
189	41	890.148	952.828	0.344051
189	42	891.301	950.258	0.199998
189	43	886.698	951.615	0.0687827
189	44	878.615	958.838	0.47348
189	45	879.079	958.97	0.14389
189	46	884.803	979.607	0.0574573
189	47	885.048	986.458	0.113434
189	48	885.11	986.537	0.143324
189	49	882.286	988.129	0.151987
189	50	871.445	1009.05	0.0771728
189	53	860.918	1015.61	0.474612
189	54	864.618	1011.22	0.297522
189	55	867.117	1009.35	0.104675
189	56	866.261	1007.43	0.206924
189	57	865.163	1005.69	0.385923
189	58	882.381	953.969	0.203236
189	59	881.204	952.571	0.110022
189	60	884.237	947.548	0.0725272
189	61	880.486	922.312	0.258544
[truncated: 244 more rows]

## Sheet: 6L
control	dLamB RNAi	dLamC RNAi
11.1111	23.5294	9.09091
0	12.5	11.1111
6.25	11.1111	8.33333
0	28.5714	20
7.14286	50
18.1818	33.3333
	0
	20
	13.3333
