# Supplementary material for: Immune cells adapt to confined environments in vivo to optimise nuclear plasticity for migration
Source: EMBO Rep. 2025 Feb 6;26(5):1238–68. doi: 10.1038/s44319-025-00381-0 (PMC11894099; doi:10.1038/s44319-025-00381-0)
Supplement: Supplementary file 21 — Source data Fig. 7 [file 44319_2025_381_MOESM21_ESM.zip]

Archive with 37 entries (36 files):
- EMBOR-2024-59495-T_SourceData_Figure7/
- EMBOR-2024-59495-T_SourceData_Figure7/7D i.tif
- __MACOSX/EMBOR-2024-59495-T_SourceData_Figure7/._7D i.tif
- EMBOR-2024-59495-T_SourceData_Figure7/.DS_Store
- __MACOSX/EMBOR-2024-59495-T_SourceData_Figure7/._.DS_Store
- EMBOR-2024-59495-T_SourceData_Figure7/7B i.tif
- __MACOSX/EMBOR-2024-59495-T_SourceData_Figure7/._7B i.tif
- EMBOR-2024-59495-T_SourceData_Figure7/7B iv.tif
- __MACOSX/EMBOR-2024-59495-T_SourceData_Figure7/._7B iv.tif
- EMBOR-2024-59495-T_SourceData_Figure7/7D iii.tif
- __MACOSX/EMBOR-2024-59495-T_SourceData_Figure7/._7D iii.tif
- EMBOR-2024-59495-T_SourceData_Figure7/7A ii.tif
- __MACOSX/EMBOR-2024-59495-T_SourceData_Figure7/._7A ii.tif
- EMBOR-2024-59495-T_SourceData_Figure7/7A i.tif
- __MACOSX/EMBOR-2024-59495-T_SourceData_Figure7/._7A i.tif
- EMBOR-2024-59495-T_SourceData_Figure7/7C ii.tif
- __MACOSX/EMBOR-2024-59495-T_SourceData_Figure7/._7C ii.tif
- EMBOR-2024-59495-T_SourceData_Figure7/7C i.tif
- __MACOSX/EMBOR-2024-59495-T_SourceData_Figure7/._7C i.tif
- EMBOR-2024-59495-T_SourceData_Figure7/7A iv.tif
- __MACOSX/EMBOR-2024-59495-T_SourceData_Figure7/._7A iv.tif
- EMBOR-2024-59495-T_SourceData_Figure7/EMBOR-2024-59495-T_SourceData_Figure7.xlsx
- __MACOSX/EMBOR-2024-59495-T_SourceData_Figure7/._EMBOR-2024-59495-T_SourceData_Figure7.xlsx
- EMBOR-2024-59495-T_SourceData_Figure7/7D ii.tif
- __MACOSX/EMBOR-2024-59495-T_SourceData_Figure7/._7D ii.tif
- EMBOR-2024-59495-T_SourceData_Figure7/7A v.tif
- __MACOSX/EMBOR-2024-59495-T_SourceData_Figure7/._7A v.tif
- EMBOR-2024-59495-T_SourceData_Figure7/7A iii.tif
- __MACOSX/EMBOR-2024-59495-T_SourceData_Figure7/._7A iii.tif
- EMBOR-2024-59495-T_SourceData_Figure7/7B vi.tif
- __MACOSX/EMBOR-2024-59495-T_SourceData_Figure7/._7B vi.tif
- EMBOR-2024-59495-T_SourceData_Figure7/7B v.tif
- __MACOSX/EMBOR-2024-59495-T_SourceData_Figure7/._7B v.tif
- EMBOR-2024-59495-T_SourceData_Figure7/7B iii.tif
- __MACOSX/EMBOR-2024-59495-T_SourceData_Figure7/._7B iii.tif
- EMBOR-2024-59495-T_SourceData_Figure7/7B ii.tif
- __MACOSX/EMBOR-2024-59495-T_SourceData_Figure7/._7B ii.tif
