# Supplementary material for: Immune cells adapt to confined environments in vivo to optimise nuclear plasticity for migration
Source: EMBO Rep. 2025 Feb 6;26(5):1238–68. doi: 10.1038/s44319-025-00381-0 (PMC11894099; doi:10.1038/s44319-025-00381-0)
Supplement: Supplementary file 21 — Source data Fig. 7 [file 44319_2025_381_MOESM21_ESM.zip › EMBOR-2024-59495-T_SourceData_Figure7/EMBOR-2024-59495-T_SourceData_Figure7.xlsx]

## Sheet: 7E
Before	During	After
100	156.098	121.951
100	141.85	91.63
100	115.054	70.2509
100	133.038	102.065
100	150.909	112.121
100	164.706	112.868
100	288.571	188.571
100	255.475	145.256
100	121.569	95.098
100	195.331	117.899
100	142.384	74.8344
100	184.718	98.0066
100	215.823	117.089

## Sheet: 7F
Vessel µm before transit	% change during transit
3.69	156.098
2.27	141.85
2.79	115.054
3.39	133.038
3.3	150.909
2.72	164.706
1.17	288.034
1.37	255.474
2.04	121.569
2.57	195.331
3.02	142.384
3.01	184.718
1.58	215.823

## Sheet: 7G
Vessel	Nucleus
4.75	4.37
5.76	4.03
3.22	2.08
3.21	2.65
4.51	4.2
4.98	4.54
4.48	3.85
3.37	3.28
3.5	3.38
2.48	2.3
5.02	3.81
4.3	3.39
5.56	5.02
3.41	2.9

## Sheet: 7H
Difference (µm)
0.38
1.73
1.14
0.56
0.31
0.44
0.63
0.09
0.12
0.18
1.21
0.91
0.54
0.51
