# Supplementary material for: Immune cells adapt to confined environments in vivo to optimise nuclear plasticity for migration
Source: EMBO Rep. 2025 Feb 6;26(5):1238–68. doi: 10.1038/s44319-025-00381-0 (PMC11894099; doi:10.1038/s44319-025-00381-0)
Supplement: Supplementary file 22 — EV Figures Source Data [file 44319_2025_381_MOESM22_ESM.zip]

Archive with 76 entries (72 files):
- EMBOR-2024-59495-T_SourceData_EVFigures/
- EMBOR-2024-59495-T_SourceData_EVFigures/.DS_Store
- __MACOSX/EMBOR-2024-59495-T_SourceData_EVFigures/._.DS_Store
- EMBOR-2024-59495-T_SourceData_EVFigures/Figure EV3/
- EMBOR-2024-59495-T_SourceData_EVFigures/Figure EV2/
- EMBOR-2024-59495-T_SourceData_EVFigures/Figure EV1/
- EMBOR-2024-59495-T_SourceData_EVFigures/Figure EV3/EV3A.tif
- EMBOR-2024-59495-T_SourceData_EVFigures/Figure EV3/EV3I i.tif
- __MACOSX/EMBOR-2024-59495-T_SourceData_EVFigures/Figure EV3/._EV3I i.tif
- EMBOR-2024-59495-T_SourceData_EVFigures/Figure EV3/EV3F ii.tif
- __MACOSX/EMBOR-2024-59495-T_SourceData_EVFigures/Figure EV3/._EV3F ii.tif
- EMBOR-2024-59495-T_SourceData_EVFigures/Figure EV3/EV3J ii.tif
- __MACOSX/EMBOR-2024-59495-T_SourceData_EVFigures/Figure EV3/._EV3J ii.tif
- EMBOR-2024-59495-T_SourceData_EVFigures/Figure EV3/.DS_Store
- __MACOSX/EMBOR-2024-59495-T_SourceData_EVFigures/Figure EV3/._.DS_Store
- EMBOR-2024-59495-T_SourceData_EVFigures/Figure EV3/EV3J i.tif
- __MACOSX/EMBOR-2024-59495-T_SourceData_EVFigures/Figure EV3/._EV3J i.tif
- EMBOR-2024-59495-T_SourceData_EVFigures/Figure EV3/EV3J iii.tif
- __MACOSX/EMBOR-2024-59495-T_SourceData_EVFigures/Figure EV3/._EV3J iii.tif
- EMBOR-2024-59495-T_SourceData_EVFigures/Figure EV3/EMBOR-2024-59495-T_SourceData_EV3.xlsx
- __MACOSX/EMBOR-2024-59495-T_SourceData_EVFigures/Figure EV3/._EMBOR-2024-59495-T_SourceData_EV3.xlsx
- EMBOR-2024-59495-T_SourceData_EVFigures/Figure EV3/EV3F i.tif
- __MACOSX/EMBOR-2024-59495-T_SourceData_EVFigures/Figure EV3/._EV3F i.tif
- EMBOR-2024-59495-T_SourceData_EVFigures/Figure EV3/EV3I ii.tif
- __MACOSX/EMBOR-2024-59495-T_SourceData_EVFigures/Figure EV3/._EV3I ii.tif
- EMBOR-2024-59495-T_SourceData_EVFigures/Figure EV3/EV3H.tif
- __MACOSX/EMBOR-2024-59495-T_SourceData_EVFigures/Figure EV3/._EV3H.tif
- EMBOR-2024-59495-T_SourceData_EVFigures/Figure EV3/EV3J iv.tif
- __MACOSX/EMBOR-2024-59495-T_SourceData_EVFigures/Figure EV3/._EV3J iv.tif
- EMBOR-2024-59495-T_SourceData_EVFigures/Figure EV2/EV2M iii.tif
- EMBOR-2024-59495-T_SourceData_EVFigures/Figure EV2/EV2D ii.tif
- EMBOR-2024-59495-T_SourceData_EVFigures/Figure EV2/EV2D iii.tif
- EMBOR-2024-59495-T_SourceData_EVFigures/Figure EV2/EV2D i.tif
- EMBOR-2024-59495-T_SourceData_EVFigures/Figure EV2/EV2M iv.tif
- EMBOR-2024-59495-T_SourceData_EVFigures/Figure EV2/EV2D vii.tif
- EMBOR-2024-59495-T_SourceData_EVFigures/Figure EV2/.DS_Store
- __MACOSX/EMBOR-2024-59495-T_SourceData_EVFigures/Figure EV2/._.DS_Store
- EMBOR-2024-59495-T_SourceData_EVFigures/Figure EV2/EV2L iii.tif
- EMBOR-2024-59495-T_SourceData_EVFigures/Figure EV2/EV2N ii.tif
- __MACOSX/EMBOR-2024-59495-T_SourceData_EVFigures/Figure EV2/._EV2N ii.tif
- EMBOR-2024-59495-T_SourceData_EVFigures/Figure EV2/EV2A i.tif
- EMBOR-2024-59495-T_SourceData_EVFigures/Figure EV2/EV2D vi.tif
- EMBOR-2024-59495-T_SourceData_EVFigures/Figure EV2/EV2N iii.tif
- __MACOSX/EMBOR-2024-59495-T_SourceData_EVFigures/Figure EV2/._EV2N iii.tif
- EMBOR-2024-59495-T_SourceData_EVFigures/Figure EV2/EV2L ii.tif
- EMBOR-2024-59495-T_SourceData_EVFigures/Figure EV2/EV2I ii.tif
- __MACOSX/EMBOR-2024-59495-T_SourceData_EVFigures/Figure EV2/._EV2I ii.tif
- EMBOR-2024-59495-T_SourceData_EVFigures/Figure EV2/EV2I i.tif
- __MACOSX/EMBOR-2024-59495-T_SourceData_EVFigures/Figure EV2/._EV2I i.tif
- EMBOR-2024-59495-T_SourceData_EVFigures/Figure EV2/EMBOR-2024-59495-T_SourceData_EV2.xlsx
- __MACOSX/EMBOR-2024-59495-T_SourceData_EVFigures/Figure EV2/._EMBOR-2024-59495-T_SourceData_EV2.xlsx
- EMBOR-2024-59495-T_SourceData_EVFigures/Figure EV2/EV2M i.tif
- EMBOR-2024-59495-T_SourceData_EVFigures/Figure EV2/EV2A iii.tif
- EMBOR-2024-59495-T_SourceData_EVFigures/Figure EV2/EV2D iiii.tif
- EMBOR-2024-59495-T_SourceData_EVFigures/Figure EV2/EV2L i.tif
- EMBOR-2024-59495-T_SourceData_EVFigures/Figure EV2/EV2A ii.tif
- EMBOR-2024-59495-T_SourceData_EVFigures/Figure EV2/EV2M ii.tif
- EMBOR-2024-59495-T_SourceData_EVFigures/Figure EV2/EV2D v.tif
- EMBOR-2024-59495-T_SourceData_EVFigures/Figure EV2/EV2H.tif
- __MACOSX/EMBOR-2024-59495-T_SourceData_EVFigures/Figure EV2/._EV2H.tif
- EMBOR-2024-59495-T_SourceData_EVFigures/Figure EV2/EV2N i.tif
- __MACOSX/EMBOR-2024-59495-T_SourceData_EVFigures/Figure EV2/._EV2N i.tif
- EMBOR-2024-59495-T_SourceData_EVFigures/Figure EV2/EV2K.tif
- EMBOR-2024-59495-T_SourceData_EVFigures/Figure EV1/EV1K.tif
- EMBOR-2024-59495-T_SourceData_EVFigures/Figure EV1/EV1B ii.tif
- EMBOR-2024-59495-T_SourceData_EVFigures/Figure EV1/EV1L ii.tif
- EMBOR-2024-59495-T_SourceData_EVFigures/Figure EV1/.DS_Store
- __MACOSX/EMBOR-2024-59495-T_SourceData_EVFigures/Figure EV1/._.DS_Store
- EMBOR-2024-59495-T_SourceData_EVFigures/Figure EV1/EV1L i.tif
- EMBOR-2024-59495-T_SourceData_EVFigures/Figure EV1/EMBOR-2024-59495-T_SourceData_EV1.xlsx
- __MACOSX/EMBOR-2024-59495-T_SourceData_EVFigures/Figure EV1/._EMBOR-2024-59495-T_SourceData_EV1.xlsx
- EMBOR-2024-59495-T_SourceData_EVFigures/Figure EV1/EV1E iii.tif
- EMBOR-2024-59495-T_SourceData_EVFigures/Figure EV1/EV1B i.tif
- EMBOR-2024-59495-T_SourceData_EVFigures/Figure EV1/EV1E ii.tif
- EMBOR-2024-59495-T_SourceData_EVFigures/Figure EV1/EV1E i.tif
- EMBOR-2024-59495-T_SourceData_EVFigures/Figure EV1/EV1F.tif
