# Supplementary material for: Immune cells adapt to confined environments in vivo to optimise nuclear plasticity for migration
Source: EMBO Rep. 2025 Feb 6;26(5):1238–68. doi: 10.1038/s44319-025-00381-0 (PMC11894099; doi:10.1038/s44319-025-00381-0)
Supplement: Supplementary file 22 — EV Figures Source Data [file 44319_2025_381_MOESM22_ESM.zip › EMBOR-2024-59495-T_SourceData_EVFigures/Figure EV3/EMBOR-2024-59495-T_SourceData_EV3.xlsx]

## Sheet: EV3B
18h APF epithelial nuclei	18h APF hemocyte nuclei	40h APF epithelial nuclei	40h APF hemocyte nuclei	75h APF epithelial nuclei	75h APF hemocyte nuclei
33.63	18.71	63.6333	16.4233	22.01	6.40333
41.0067	35.8133	55.8	15.35	12.15	6.2
50.6767	11.3533	62.9467	11.38	19.89	7.53333
31.6	22.6	67.2733	5.48	12.7967	3.44333
37.2933	19.92	68.11	9.30333	23.9767	8.33333
22.14	18.07	52.34	9.62	28.65	24.8533
26.28	33.3567	88.0133	1.65333	21.02	4.2
30.49	20.7533	44.7433	5.1	21.6467	3.98333
31.0333	49.5433	58.34	16.02	30.1267	27.13
51.8267	14.1767	77.23	9.74	35.26	17.1267
39.07	22.5633	75.34	10.7	47.6833	47.01
53.0467	23.4767	26.4333	7.01	43.1533	14.9167
31.97	50.8167	31.24	4.56333	37.6867	19.7867
41.0467	25.8567	36.6333	6.45333	40.6767	2.30667
39.2033	14.16	48.3467	8.23333	111.73	34.66
31.2833	44.37	49.38	9.01667	136.983	37.8133
29.3033	8.79	49.8967	6.69333	133.993	20.62
26.1567	11.9333	79.8567	6.24667	48.0733	24.5933
22.73	31.1067	76.21	13.9067	65.8367	15.4867
21.12	9.40333	62.1233	13.2633	23.3433	9.89667
164.17	136.373	50.5667	5.6	70.6833	23.62
61.88	11.02	79.0667	3.98333	69.0533	6.89667
70.8	15.3133	69.45	21.41	41.08	8.35667
139.793	17.58	108.02	27.11	55.46	10.0067
127.393	48.4233	76.3167	43.33	66.9167	12.8067
168.737	22.86	112.517	64.4867	36.7767	18.0567
151.2	60.7067	119.37	12.0233	77.6633	9.71667
93.6767	25.4967	75.5133	18.3833	63.8967	22.1867
94.0067	8.65	88.23	-2.42667	54.39	19.2967
101.083	28.4267	99.32	41.7	110.84	26.1167
77.03	-3.49	55.5633	14.6	141.497	65.8067
55.4767	7.9	148.53	21.56	111.96	97.6367
73.6833	-4.21	50.37	27.5933	81.7067	15.8067
48.9833	6.81	80.04	12.6967	56.4433	33.95
92.58	19.0867	61.5933	10.1233	41.7433	42.81
85.76	12.4933	80.5767	11.5133	62.9933	39.4567
79.2633	23.9633	91.0733	9.29	167.08	22.34
53.5167	20.43	94.5767	13.7433	57.7833	22.1933
71.38	27.1267	75.5	4.01	74.9233	6.57333
95.7067	9.72	39.9267	7.07	145.523	36.2767
32.7567	5.40333	101.61	0.463333	61.98	21.1633
63.9333	19.0533	72.4333	55.66	74.3867	78.6767
33.28	2.64	93.2333	19.3667	62.0133	18.4767
64.18	20.7867	51.35	45.75	35.9833	21.3667
79.62	5.84667	83.3067	23.92	94.3867	24.2
120.4	38.92	66.7833	60.1833	48.03	3.04333
101.413	31.6167	44.2967	16.3233	77.2533	26.96
94.96	16.3133	72.46	12.14	77.2533	26.96
113.147	43.9867	76.0733	25.54	48.24	27.85
65.75	14.3367	75.96	54.0667	44.88	52.1133
78.71	2.22333	66.0867	33.43	120.58	28.0933
152.01	12.26	107.61	64.57	66.69	47.9767
98.8133	28.0333	94.1367	5.12333	113.757	34.83
101.273	49.63	125.343	50.3033	161.3	9.39333
101.553	18.76	47.0967	14.6533	115.95	11.2433
68.1533	47.05	47.3233	10.43	61.45	9.6
64.8133	15.7467	33.8733	7.29667	70.4233	33.4267
64.5	19.02	37.1633	16.8567	106.147	62.6167
78.67	17.4833	46.3233	8.12333	72.6167	22.0533
106.537	30.06	52.6533	44.46	68.9733	14.57
90.6967	19.3767	47.6167	63.25	84.63	40.3333
94.8567	22.0733	21.98	12.0067	68.6967	26.79
111.18	14.5733	53.52	35.5	56.6667	26.9333
88.0267	46.39	71.1467	35.5733	94.3867	8.71
152.377	47.37	122.447	17.9033	81.25	8.2
128.647	28.8267	113.44	34.0567	75.3033	10.2133
129.557	32.2833	81.7767	20.8	54.34	3.14333
137.25	168.97			100.36	48.4167
131.973	25.06			95.8133	10.87
159.247	14.2833			31.0267	24.37
104.707	107.147			63.31	22.1567
133.29	26.21			33.02	-1.85333
58.3033	40.2
38.96	22.9367

## Sheet: EV3C
18h APF epithelial nuclei	18h APF hemocyte nuclei	40h APF epithelial nuclei	40h APF hemocyte nuclei	75h APF epithelial nuclei	75h APF hemocyte nuclei
28.33	21.0333	53.67	32.9733	91.62	101.64
12.04	5.47	67.72	33.14	101.337	74.92
39.15	16.6633	113.673	37.61	86.0933	31.2867
57.0967	32.93	78.12	35.1633	44.8033	23.3267
62.3933	36.63	48.4267	26.7633	63.0167	69.1267
53.92	14.4267	47.7233	28.5667	63.0167	69.1267
58.9133	31.7367	97.4733	29.6667	120.617	56.4967
38.75	12.48	80.5633	43.7033	89.43	72.8367
30.8867	11.7833	49.1367	31.9267	101.957	87.1167
31.87	45.9633	58.66	37.09	113.657	171.923
88.14	18.3367	64.8933	24.34	34.23	98.8767
74.14	43.8533	39.4267	44.0533	96.8333	109.253
175.257	62.0867	51.7833	29.29	69.7533	80.1267
104.89	77.4333	55.2533	18.08	31.7933	67.6533
127.713	59.33	59.1133	14.34	41.4033	36.98
82.72	40.1867	55.2733	9.25333	49.7467	55.93
63.15	47.8367	46.7867	21.7567	72.6133	50.3633
108.85	44.6533	49.8833	22.1367	56.2067	117.447
38.6767	32.3067	56.53	27.3667	83.1167	73.9933
41.4	25.5967	41.6867	21.6267	97.0533	79.3533
47.7133	30.4267	25.7967	28.7133	162.903	133.16
42.55	26.0367	42.2767	17.5867	130.68	102.663
41.0967	31.4367	40.5133	40.4333	104.653	112.72
39.6367	18.22	35.4767	41.2633	120.743	145.91
75.67	42.7933	37.5167	20.2967	67.64	109.703
84.7367	27.2633	78.99	19.6333	52.6033	48.66
69.6233	43.26	39.2	20.04	35.64	29.0567
103.657	59.1033	72.2967	30.13	57.2567	73.51
100.143	54.2033	59.3067	31.7	49.3333	34.94
97.8	64.18	51.7667	21.4133	35.4767	55.8167
117.26	75.0933	79.9033	35.46	47.3867	58.8833
134.69	58.4233	45.6633	24.89	66.5067	60.5567
134.753	51.11	67.8833	34.9667	102.843	138.137
60.3733	50.0033	59.3367	29.4633	87.7067	69.99
165.843	46.2433	35.6433	29.0967	77.2867	18.4433
54.82	41.61	36.38	19.49	88.76	56.6067
163.447	58.4433	88.4567	30.2433	108.59	115.98
91.0267	75.16	43.4833	21.05	67.5133	71.2333
105.303	52.3733	46.8233	49.01	39.77	41.7867
71.4	52.2867	42.1767	18.6733	125.873	106.04
17.3767	15.35	69.9567	32.6133	41.02	76.09
34.92	17.0133	54	26.13	95.62	68.0167
33.0133	12.71	60.7933	28.9333	26.47	39.3067
24.4733	19.3367	48.3667	43.5433	180.027	183.29
10.2733	9.89333	48.34	25.65	192.083	107.103
26.7933	15.5767	37.1833	21.8833	111.567	149.46
21.97	8.45667	54.25	18.1433	99.0467	59.27
24.77	11.4033	56.5	27.9067	112.557	142.977
19.5933	8.93	57.8933	19.0367	59	113.95
42.2567	32.1333	141.223	123.143	88.58	88.7067
47.9033	35.9	143.8	121.38	185.647	141.147
32.0767	39.0067	145.187	116.473	146.98	82.8167
37.76	21.5167	152.097	112.73	80.8633	56.07
46.4133	26.17	157.263	114.533	62.5767	69.61
52.8333	25.36	113.852	96.2733	92.0533	86.1967
73.8	31.7833	87.8483	80.96	79.1867	82.21
65.9233	32.3467	113.9	61.5533	167.65	163.523
39.2733	20.1333	92.3083	88.0367	186.437	141.407
40.1733	31.3067	103.657	96.6333	108.957	113.85
64.23	31.0167	115.343	76.03	69.1567	72.05
63.58	13.6967	138.15	106.57	80.3267	89.3633
53.3367	32.8167	165.577	55.1967	115.82	120.487
28.1267	23.6567	115.873	80.9333	103.26	71.8933
35.64	34.0733	157.76	96.08	103.26	71.8933
18.03	29.66	53.6733	59.4017	177.423	148.373
26.1767	26.8267	50.67	82.955	121.26	120.59
30.7933	28.1167	45.9633	57.1783	134.75	128.243
46.5633	28.9433	24.8467	65.12	101.757	69.8233
45.6067	38.0433	42.46	57.075	133.373	117.887
25.31	24.7367	44.09	74.3	18.1133	72.9267
57.0133	68.4867	43.9833	62.0433	29.2633	29.32
39.1533	40.6667	62.61	59.3017	13.4367	29.86
35.1033	26.4767	69.9767	65.825	12.3	10.2967
98.3233	30.4167	71.91	112.842	10.7567	12.12
71.48	28.1867	51.7167	121.63	15.8533	18.41
63.02	30.8133	72.6333	106.977	16.8167	19.4067
62.71	56.1433	65.34	122.927	15.0467	15.3067
61.11	29.2567	68.57	103.645	16.92	25.8367
55.62	43.5133	65.7233	94.15	24.8933	25.7033
53.23	37.4333	59.0533	50.38	18.8533	32.7
62.48	51.4367	58.77	41.6733	55.6533	66.5333
58.5767	39.0133	60.1067	47.8533	51.2233	80.03
90.95	40.8667	78.1	71.4017	17.97	21.5667
115.54	30.6667	60.79	80.235	42.21	40.0267
112.96	19.41	69.0633	79.6633
93.47	31.73	63.1533	73.9567
114.513	32.4533	69.63	57.655
69.1533	36.3467	80.2933	88.21
62.9167	16.8467	61.77	54.2583
82.94	18.4733	46.8133	66.0167
44.3	35.17	62.12	42.785
63.6867	24.37	47.9467	21.7133
52.5267	37.84	43.8933	36.6417
54.03	34.02	37.17	31.405
63.42	24.7267	41.5833	45.235
63.1167	26.42	29.1667	46.8567
39.5533	23.8667	45.4933	6.625
72.1533	27.61	27.19	22.075
35.7433	21.3433	47.37	44.145
53.35	35.16	44.4333	44.5733
48.2833	37.3833	112.907	78.9733
68.32	43.04	137.663	79.3933
58.6467	27.28	117.473	50.34
29.2167	23.7433	95.93	43.6767
51.98	32.1133	151.173	84.1933
73.7967	25.9333	134.553	69.17
		105.197	49.3867
		134.957	39.4167
		108.647	88.2833
		145.76	80.9833
		100.983	55.26
		151.527	110.73
		47.2467	66.47
		45.5367	43.0667
		65.4933	40.4267
		45.8383	48.3233
		49.5933	30.8967
		53.4917	43.5967
		68.76	76.85
		57.2233	65.2967
		81.05	42.89
		99.0067	48.71
		86.495	45.92
		101.273	56.09
		52.95	52.32
		68.4083	33.9233
		75.7167	51.56
		74.7567	46.3267
		103.098	51.6967
		98.67	64.94
		118.782	77.5967
		117.017	71.9533
		112.835	88.3
		88.1233	55.4233
		88.1233	55.4233
		86.5083	73.77
		82.0067	76.93
		75.9483	71.6167
		110.26	66.7067
		59.8167	49.23
		56.31	46.5333
		83.1767	38.4233
		90.3117	67.1233
		102.342	63.06
		113.035	45.7633
		95.8517	88.3367
		99.8533	68.5967
		115.467	70.1033
		101.163	60.4267
		79.4033	38.3533

## Sheet: EV3D
18h APF dLamB	40h APF dLamB	75h APF dLamB	18h APF dLamC	40h APF dLamC	75h APF dLamC
4.86	0.9	3.7	20.4933	6.81	26.26
6.83	0.78	4.07	26.5833	6.02	15.5733
7.33	0.37	4.65	19.72	7.54	12.5967
4.76	0.26	3.44	20.1967	8.1	12.2
9.38	0.65	4.82	22.1733	6.83	33.7467
7.76	0.55	4.7	24.96	8.42	35.3733
6.37	0.79	3.92	20.7133	6.4	32.4867
4.6	0.43	3.88	23.3633	8.56	33.8267
6.15	0.23	3.23	22.51	5.16	22.1667
4.43	0.19	3.44	17.3067	4.04	40.3467
4.59	0.15	5.61	19.4867	5.44	25.8233
2.76	0.41	4.09	20.0067	8.91	43.0167
2.12	0.81	4.01	20.69	8.91	26.0967
2.1	0.4	4.41	26.4867	7.11	27.2167
3.67	0.48	4.67	18.63	15.1	18.88
2.15	0.24	3.2	17.6667	13.3833	21.0833
1.83	0.11	3.35	17.72	10.91	30.29
2.32	0.2	3.94	11.11	9.78333	24.2
2.32	0.2	3.86	4.13667	9.78	30.0933
	0.82	4.96	1.24	12.1433	37.6167
	1.19	4.5	4.73	12.3667	40.4967
	1.21	4.39	10.29	9.81667	36.8167
	1.5	3.55	0.126667	12.0233	38.93
	1.94	0.68	0.136667	11.0333	39.2233
	1.97	2.54	0.0933333	10.8667	30.24
	1.51	3.03	0.3	13.2233	30.5967
	1.59	6.06	0.986667	10.6767
	1.84	6.18	14.81
	1.89	6	3.37333
	2.19	3.93	18.3633
	1.73	6.4
	2.01	4.3
	1.93	5.16
		3.34
		3.99

## Sheet: EV3E
18h	75h
3333.45	697.709
955.841	1086.19
708.566	536.948
563.863	945.481
608.553	783.103
1089.51	452.848
723.836	375.864
904.035	347.722
385.582	372.306
562.184	400.77
1024.04	1478.22
598.56	2416.91
668.433	1765.46
547.474
721.917	1204.25
1006.05	2427.91
778.04
450.259
876.294	1133.09
707.527	1671.33
805.621	660.834
845.674	613.609
943.209	591.29
1301.21	899.55
1069.37	1655.81
1357.65	786.014
1305.53	2478.05
1460.14
1753.31	2375.19
704.889	726.497
790.991	494.898
655.162	1624.75
753.256	1062.9
685.382	1208.13
754.216	635.281
458.174	1088.13
1486.29	694.798
955.281	722.616
1319.76	588.379
1144.28	553.445
1387.95	686.711
1065.13	934.807
1491.48
1160.66	853.294
719.519	821.272
624.782	350.957
817.453	578.675
874.855	1302.91
1073.2	1408.03
859.185	859.44
853.429	1216.87
889.885
743.982
810.338
668.353
407.408
567.94
743.503
342.891
590.805

## Sheet: EV3K
18h Body	18h Wing	75h Body	75h Wing
0.908435	0.550375	1.52135	1.01499
0.738735	0.960707	1.4268	1.21391
1.55037	0.81145	1.47398	1.09936
1.03108	0.883471	1.48211	1.25925
1.39501	0.657641	0.977923	1.0016
0.780215	0.722717	1.12746	0.922955
1.23965	0.437139	1.51013	1.08967
1.45434	0.665905	0.695032	1.11371
0.979422	0.737014	0.709745	1.22807
0.721245	0.642857	0.776321	1.34707
0.727592	0.692606	1.12206	1.10864
0.93948	0.778205	1.36021	1.14425
0.855304	0.803456	1.14754	1.22729
0.731949	0.90076	0.871377	0.980848
0.487363	0.775949	0.412035	0.85287
0.571807	0.855834	0.896787	0.937576
1.4092	0.671285	0.838604	0.895481
0.344897	0.707028	0.95111	1.28423
1.30089	0.787965	1.01478	1.01424
1.41531	0.81657	0.727606	1.15477
0.852394	0.872973	0.251683	1.05744
0.550466	0.75064	1.09512	1.15739
0.651594	0.763879	1.21703	1.13685
1.57486	0.601771	0.333802	0.989275
0.539926	0.693818	0.689029	0.84698
0.884898	0.706232	0.990361	1.27722
0.869173	0.92244	1.40899	1.11583
0.700666	0.901807	1.09616	0.870021
1.47363	0.76157	1.48169	1.16488
1.47089	0.694021	0.641856	1.2614
0.780119	0.713965	1.19892	2.30462
0.488649	0.592134	0.610797	2.58294
1.51414	0.749751	1.06037	2.36214
0.751913	0.656187	0.881388	2.17028
1.51108	0.596876	1.01934	1.92364
0.81355	0.608316	0.940063	3.76068
1.10267	0.900093	1.1161	2.6484
1.4522	0.499619	1.09385	2.08583
0.619518	1.03863	1.95152	2.05844
1.43307	1.05847	1.45752	3.20151
0.75958	0.934588	1.20222	4.14408
0.800877	0.978802	1.40482	2.80519
0.952474	1.20216	1.05051	3.84769
0.731274	1.04669	1.39201	3.81333
0.919903	0.750255	0.826214	3.32343
1.61826	1.34267	0.749874	2.18242
1.21397	0.855098	1.18649	4.1735
1.38598	1.07959	0.631702	3.15296
1.16359	1.00034	0.445263	4.22274
0.840301	0.842429	0.789879	2.17494
0.930749	1.24827	1.65957	3.81931
0.526077	1.19494	0.422222	3.29162
0.77205	1.08782	1.22479	3.86257
1.08721	1.1567	0.860579	3.68734
1.03863	1.13199	0.960075	4.65393
0.934017	0.717874	0.986932	1.43398
1.12764	0.896985	1.52799	1.49538
0.977091	0.834174	0.737195	1.24189
0.521103	1.12147	0.814077	1.3077
1.14502	0.947049	0.692121	1.44445
1.02353	0.675621	1.24253	1.35877
1.21194	1.016	0.170761	1.43116
1.03274	1.03049	0.717807	1.31203
1.00146	1.03013	0.320606	1.48751
0.96011	0.925994	1.20988	1.32056
0.490535	0.975825	0.446382	1.41366
1.14175	0.809544	0.959663	1.04105
0.732604	0.799987	1.78646	1.06517
0.905955	1.04643	0.667226	1.03385
1.26853	1.04849	0.86705	1.35429
1.33923	0.900207	1.55295	1.368
1.01666	0.483671	1.11201	1.19094
1.30036	0.920266	1.19819	1.34614
0.748244	0.740815	1.1786	1.22586
1.00568	0.936294	0.672332	1.45652
0.954909	0.854899	1.39371
1.25009	0.949738	0.502838
1.05416	0.932798	0.651058
1.19118	0.965887	0.602634
0.857412	0.983895	1.60789
1.00467	1.05333	1.09419
1.20839	0.992017	1.35343
1.16083	0.963991	1.00958
1.21122	1.05879	0.982978
1.01872	0.986822	1.17401
1.03764	0.876207	0.576939
1.041	0.620044	1.14618
1.05111	0.848303	1.09846
0.647503		0.762298
0.973016		1.19556
0.877876		1.20955
1.21747		1.08199
0.962729		1.00426
0.972197		0.767956
0.939802		1.01832
1.03011		0.859956
1.01276		1.05611
0.978949		0.717323
1.02611		1.0849
1.04108		1.17558
1.0007		0.652643
0.910025		1.16214
0.923823		0.815655
1.05592
0.999819
0.997986
0.980125
0.991902
1.02776
0.98977
1.01408
1.05061
1.03972
1.04187
1.03979
0.969905
1.00246

## Sheet: EV3L
18h body	18h wing	75h body	75h wing
27.9947	24.0616	16.3158	13.592
36.1807	32.3906	26.5061	5.5933
31.4768	20.5165	30.2526	10.8623
24.348	28.5234	25.53	15.8187
27.8761	30.4819	18.5092	23.4286
21.5929	22.2685	21.6347	12.9388
32.9703	17.8203	23.2177	13.0181
31.5501	26.0282	25.665	12.3658
29.3973	24.246	14.2704	13.0032
23.1242	45.9854	17.36	15.5696
39.6116	16.0947	26.2061	15.4556
29.9352	23.0156	25.6456	17.9539
32.9858	20.4245	21.78	12.661
20.6261	24.1196	18.3511	18.0075
22.8176	20.2346	13.6359	15.7941
32.2518	20.9166	15.0802	24.8238
23.8366	25.3283	20.4751	11.4467
25.333	18.9716	23.684	21.23
26.0554	26.4528	18.6589	13.0453
29.3943	22.4267	19.8971	8.67205
23.2527	24.3845	26.5487	24.4342
21.4234	33.8297	22.3264	13.6832
30.0007	43.7851	26.5766	17.3091
22.0202	27.3678	12.6239	16.497
18.6924	17.5296	20.2916	20.0177
34.3445	23.4254	17.6851	13.5825
28.469	32.2357	24.3628	15.6259
27.7148	24.1768	21.2609	25.9209
33.8922	19.5838	21.3246	10.6843
26.7027	35.451	17.5928	17.7845
24.713	19.7718	23.8767
21.7501	22.7817	22.8761
36.4796	22.5684	23.2556
24.0024	26.3752	22.9273
26.3406	26.9159
26.09	18.8026
12.8364
27.3259
27.872
34.2897
17.6288
24.5653
26.6822
26.8922
24.8633
26.0293
23.1955
20.9875

## Sheet: EV3M
18h hemocyte	18h epithelium	75h hemocyte	75h epithelium
0.321072	0.802945	0.518424	0.947465
0.416395	1.08871	0.319978	0.977102
0.237066	0.72024	0.523241	0.835714
0.237066	1.06959	0.217712	1.21842
0.149367	1.0284	0.334871	0.967617
0.427534	1.58027	0.369737	1.00665
0.289957	1.16976	0.235795	0.883286
0.199628	1.16976	0.533642	0.775051
0.177053	0.825432	0.282718	0.798306
0.23089	0.943388	0.198742	0.916174
0.155956	0.792633	0.301392	0.743139
0.31271	1.28098	0.257454	0.795055
0.221967	1.01111	0.361937	1.06885
0.365542	0.877525	0.401738	0.742696
0.292174	0.812578	0.267826	0.798719
0.160565	1.06353	0.299235	1.07112
0.122803	1.04503	0.277488	0.827026
0.157374	0.819906	0.381675	0.925363
0.17729	0.819906	0.476495	0.984932
0.24398	0.854891	0.191975	0.76137
0.419349	1.27926	0.297108	0.919926
0.185475	1.1491	0.211625	0.922201
0.147151	0.892861	0.212186	1.04947
0.183259	0.865115	0.171853	0.626541
0.171882	1.09193	0.410514	0.666373
0.157079	1.10712	0.31528	0.63189
0.115091	0.772127	0.349438	1.11409
0.148303	1.23281	0.289455	0.892712
0.379282	0.983013	0.299442	1.08232
0.223533	0.850104	0.29699	0.805338
0.328311		0.428243	0.61357
0.273824		0.421683	0.677601
0.184086		0.342317	0.839112
0.380582		0.437373	1.01421
0.191887		0.392017	0.375499
0.370299		0.659163	0.688534
0.231954		0.408121	0.952104
0.209025		0.302308	1.02231
0.285909		0.310345	0.832345
0.257572		0.307243	0.81958
0.139054

## Sheet: EV3N
18h hemocyte	18h epithelium	75h hemocyte	75h epithelium
0.664926	0.863369	1.08168	0.997577
0.602942	0.95163	1.13075	0.920594
0.491751	0.726363	1.14344	1.30574
0.449466	0.942054	1.11566	0.853591
0.688866	0.972108	0.615114	1.11843
0.485982	0.842573	0.914854	0.972714
0.560629	0.991434	0.842861	1.20459
0.457889	0.855524	0.666311	0.994347
0.577329	1.09403	1.40213	0.983069
0.620133	0.835968	1.25619	0.816325
0.362648	0.857889	0.976695	1.07159
0.496568	0.829853	0.552899	1.14863
0.112547	0.818316	0.939948	0.95062
0.570349	0.825296	1.07998	1.02905
0.648226	1.02218	1.00629	0.66135
0.37156	1.04981	1.23406	1.01987
0.628122	0.841794	0.851514	1.18659
0.598414	0.869513	0.724546	1.24067
0.443986	0.812662	0.811595	0.86484
0.38829	0.839573	1.60822	0.917191
0.518979	0.834583	1.01347	1.60208
0.424228	0.86409	0.990078	1.39149
0.472339	0.833689	0.744073	1.31964
0.654629	1.07825	0.843842	1.01209
0.735045	1.01275	1.02166	1.25535
0.540554	1.08474	0.964551	1.26573
0.692241	1.01203	0.744909	1.00557
0.794722	0.894145	1.03372	0.84664
0.856764	1.27237	0.848515	0.988261
0.639775	1.09184	0.980848	0.992587
0.574214	0.922556	1.17035	1.07528
0.580242	0.802942	1.21333	1.20862
0.728324	0.811912	1.16533	1.07655
0.864465	0.646842	0.838592	1.55896
1.44451	0.711855	1.16596	1.52169
0.955033	0.74739	0.967955	1.38142
0.745717	0.784944	1.25327	1.22524
0.750159	0.735304	1.36888	1.12403
0.929882	0.724719	1.10069	0.891895
0.929882	1.14727	0.818748	1.11408
0.713181	0.850216	0.950274	1.21713
0.888636	1.21399	1.03447	1.10986
0.687511	0.903548	0.753562	1.07583
0.606461	0.909576	1.0625	1.13568
0.606461	1.08324	0.834468	0.968186
0.877704	1.06634	0.935362	1.22082
0.616902	0.936429	0.984165	0.956793
1.12178	1.11122	0.984078	1.02351
0.741621	1.33825	0.90574	1.00493
0.518114	1.31705	0.81347	0.712143
0.506749	1.20464	1.27127	1.09123
0.292674	0.92942	0.832189	1.00144
0.614133	1.1011	0.987194	0.993856
0.588088	0.929507	0.926795	0.972108
0.681108	1.0062	1.06406	1.11658
0.928411	1.52126	0.5167	1.38059
0.713354	1.0696	0.713931	1.08985
0.589414	0.991318	0.720854	0.847072
0.635016	0.998673	1.0135	0.956043
0.503692	0.967522	1.20089	0.771964
0.774704	0.857196	0.788722	1.09588
0.408105	1.11024	0.769484	0.939919
0.61696	1.09215	1.40193	0.991693
0.6439	1.06103	0.744563	1.18667
0.817162	0.912316	0.564926	0.849784
1.0126	1.3334	1.01217	0.841967
0.46983	1.30692	1.32905	0.867638
1.03862	0.968561	0.744851	0.901961
0.801529	1.13118	1.52218	0.972945
0.941246	1.1696	1.27393	0.866253
0.747419	1.10395	2.01526	0.995673
1.02114	0.980329	1.86247	1.1452
0.754427	1.18137	1.61832	0.949957
0.469916	0.9242	1.34707	0.876752
0.746957	1.29761	0.669686	0.991924
1.08872	0.987713	1.19686	1.24785
0.86908	1.09109		0.872455
0.673233	1.18993
0.745342	1.06372
0.609432	1.09919
0.581079	0.919498
0.573003	1.09316
0.765157	1.10061
0.593308	1.28892
0.550447	1.22221
0.87632	1.22007
0.77531
0.363052
0.338708
0.333689
0.511537
0.292183
0.372253
0.641534
0.464782
0.430286
0.724027
