# Supplementary material for: Immune cells adapt to confined environments in vivo to optimise nuclear plasticity for migration
Source: EMBO Rep. 2025 Feb 6;26(5):1238–68. doi: 10.1038/s44319-025-00381-0 (PMC11894099; doi:10.1038/s44319-025-00381-0)
Supplement: Supplementary file 22 — EV Figures Source Data [file 44319_2025_381_MOESM22_ESM.zip › EMBOR-2024-59495-T_SourceData_EVFigures/Figure EV2/EMBOR-2024-59495-T_SourceData_EV2.xlsx]

## Sheet: EV2C
18h APF	40h APF	75h APF
0.505778	0.535294	0.429003
0.442948	0.592334	0.749172
0.435582	0.47494	0.391113
0.332026	0.236961	0.393559
0.373884	0.477525	0.429572
0.208828	0.619083	0.451885
0.274472	0.50587	0.372818
0.428692	0.481566	0.67643
0.386684	0.311899	0.457367
0.269107	0.593631	0.535295
0.338528	0.633043	0.447122
0.452132	0.299599	0.519224
0.499331	0.464006	0.208239
0.313905	0.536835	0.285967
0.476159	0.628407	0.508105
0.372576	0.597432	0.291696
0.369733	0.649156	0.676827
0.402605	0.358042	0.632704
0.37781	0.424531	0.67163
0.394721	0.756138	0.544426
0.578417	0.483112	0.634774
0.369607	0.122001	0.410641
0.469468	0.316542	0.716323
0.481696	0.404358	0.533956
0.396107	0.731904	0.57245
0.385531	0.441788	0.628917
0.459289	0.52273	0.596961
0.43936	0.553084	0.406785
0.372033	0.458474	0.616281
0.364733	0.522243	0.590831
0.562864	0.234362	0.250448
0.418542	0.357032	0.125799
0.499875	0.457924	0.737337
0.20948	0.661349	0.560207
0.620648	0.3317	0.337981
0.778942	0.735131	0.130236
0.403845	0.657499	0.162699
0.34274	0.681833	0.460213
0.407995	0.404586	0.614009
0.31249	0.518074	0.81971
0.284734	0.488458	0.376121
0.692065	0.787156	0.596324
0.0436012	0.474197	0.447722
0.191606	0.616052	0.396945
0.523086	0.430665	0.380123
0.540715	0.617141	0.653075
0.562072	0.418072	0.465678
0.438189	0.253141	0.63632
0.675623	0.425029	0.556598
0.442277	0.560231	0.407322
0.17276	0.440984	0.615895
0.478817	0.627476	0.458668
0.324112	0.282687	0.552357
0.389647	0.398334	0.468107
0.643452	0.495853	0.294388
0.58275	0.657953	0.543009
0.428708	0.740015	0.312737
0.16053	0.401689	0.264285
0.252083	0.365304	0.375852
0.442872	0.457101	0.551734
0.467144	0.529915	0.506249
0.369503	0.631602	0.443946
0.495195	0.29162	0.545167
0.350099	0.408977	0.642904
0.731858	0.411763	0.318922
0.437181	0.759176	0.380532
0.541959	0.482678	0.421512
0.587329	0.439668	0.498951
0.430925	0.713161	0.659192
0.304126	0.337916	0.517325
0.2041	0.237525	0.49343
0.387723	0.538013	0.444582
0.407763	0.697953	0.103694
0.506278	0.541021	0.585981
0.387523	0.620347	0.527164
0.340003	0.360766	0.351206
0.501588	0.434333	0.41993
0.564667	0.249145	0.37305
0.396317	0.526367	0.700413
0.133628	0.388918	0.531693
0.435652	0.624211	0.565411
0.472308	0.379628	0.666617
0.373557	0.523635	0.429997
0.146006	0.329465	0.712241
0.30622	0.440098	0.432699
0.491769	0.518716	0.594268
0.530678	0.509326	0.491689
0.178012	0.497377	0.427982
0.0952716	0.425062	0.444334
0.419142	0.641524	0.454285
0.124516	0.431467	0.550787
0.50782	0.45104	0.352228
0.540938	0.383054	0.439701
0.404603	0.447612	0.490249
0.431934	0.472334	0.281566
0.430902	0.362973	0.54375
0.415224	0.408165	0.370556
0.402949	0.645073	0.152364
0.545339	0.204495	0.35612
0.418042	0.544418	0.386855
0.322684	0.488934	0.385829
0.487477	0.410616	0.404386
0.493115	0.381338
0.395792	0.583699
0.408523	0.591216
0.369646	0.699063
0.338079	0.454945
0.417183	0.279232
0.414978	0.317023
0.613585	0.713238
0.437198	0.280482
0.255416	0.485876
0.355632	0.26023
0.343028	0.494234
0.345103	0.453613
0.178719	0.413947
0.450781	0.364227
0.166607	0.652695
0.32249	0.181288
0.372944	0.586674
0.396203	0.198539
0.462313	0.342827
0.269268	0.622418
0.315018	0.62301
0.588845	0.535497
0.264149	0.402844
0.487052	0.681185
0.109083	0.738793
0.159328	0.273999
0.602071	0.539387
0.361532	0.313249
0.210136	0.45001
0.316537	0.420315
0.381617	0.656579
0.544505	0.447295
0.560186	0.59508
0.555629	0.659896
0.243928	0.233627
0.413052	0.569235
0.457451
0.424374
0.360016
0.291476
0.656416
0.272834
0.270034
0.376054
0.353194
0.373741
0.158715
0.247347
0.288718
0.432918
0.301404
0.365541
0.489987
0.337129
0.416656
0.298489
0.429678
0.437745
0.517102
0.407271
0.335635
0.503971
0.346332
0.390547
0.341084
0.580234
0.321956
0.524346
0.575636
0.400334
0.481802
0.502881
0.45377
0.379822
0.560572
0.244365
0.420842
0.578275
0.392053
0.278938
0.1719
0.207753
0.234359
0.304636
0.504128
0.588655
0.404651
0.453895
0.323322
0.244477
0.385815
0.213842
0.247447
0.666656
0.32466
0.182175
0.308232
0.263501
0.287939
0.611019
0.253277
0.525741
0.264687
0.439847
0.383276
0.263698
0.351289
0.397429
0.205965
0.572888
0.357561
0.51721
0.454192
0.0448675
0.327538
0.405081
0.401973
0.369993
0.270136
0.434102
0.282924
0.267668
0.230135
0.40127
0.452744
0.302765
0.144379
0.458863
0.370535
0.46554
0.451324
0.39918
0.667153
0.442928
0.478843
0.358292
0.460429
0.421131
0.338096
0.596028
0.169188
0.409754
0.472025
0.345888
0.330899
0.461132
0.458719
0.2846
0.351796
0.589397
0.296259
0.620597
0.373183
0.125514
0.220809
0.264742
0.407419
0.19096
0.750611
0.384579
0.362072
0.184389
0.167614
0.374239
0.418863
0.418631
0.3915
0.303208
0.463159
0.410362
0.280671
0.376375
0.306475
0.418976
0.217732
0.247658
0.202933
0.13364
0.336453
0.352091
0.708288
0.238094
0.429251

## Sheet: EV2D
Shape	Method	Value
Bead	SF	0.080503
Bead	SF	0.018562
Bead	SF	0.165893
Bead	SF	0.077617
Bead	SF	0.215079
Bead	SF	0.096825
Bead	SF	0.190169
Bead	SF	0.104391
Bead	SF	0.061872
Bead	SF	0.063202
Bead	SF	0.103983
Bead	SF	0.165893
Bead	SF	0.085697
Bead	SF	0.063843
Bead	SF	0.047215
Bead	SF	0.258048
Bead	SF	0.271756
Bead	SF	0.114463
Bead	SF	0.057904
Bead	SF	0.045995
Bead	SF	0.106594
Bead	SF	0.034484
Bead	SF	0.064454
Bead	SF	0.204706
Bead	SF	0.340487
Bead	SF	0.039867
Bead	SF	0.149843
Bead	SF	0.173582
Bead	SF	0.230372
Bead	SF	0.072879
Bead	SF	0.08928
Bead	SF	0.172532
Bead	SF	0.169749
Bead	SF	0.093189
Bead	SF	0.101828
Bead	SF	0.014785
Bead	SF	0.201321
Bead	SF	0.121417
Bead	SF	0.294756
Bead	SF	0.014676
Bead	SF	0.0085
Bead	SF	0.131429
Bead	SF	0.370664
Bead	SF	0.191378
Bead	SF	0.110641
Bead	SF	0.127602
Bead	SF	0.111946
Circle	SF	0.14
Circle	SF	0.06
Circle	SF	0.36
Circle	SF	0.13
Circle	SF	0.23
Circle	SF	0.12
Circle	SF	0.1
Circle	SF	0.2
Circle	SF	0.09
Circle	SF	0.11
Circle	SF	0.1
Circle	SF	0.28
Circle	SF	0.27
Circle	SF	0.22
Circle	SF	0.09
Circle	SF	0.1
Circle	SF	0.27
Circle	SF	0.2
Circle	SF	0.14
Circle	SF	0.16
Circle	SF	0.14
Circle	SF	0.28
Circle	SF	0.2
Circle	SF	0.08
Circle	SF	0.1
Circle	SF	0.15
Circle	SF	0.04
Circle	SF	0.27
Circle	SF	0.04
Circle	SF	0.15
Circle	SF	0.21
Circle	SF	0.2
Circle	SF	0.35
Triangle	SF	0.26
Triangle	SF	0.19
Triangle	SF	0.4
Triangle	SF	0.27
Triangle	SF	0.38
Triangle	SF	0.33
Triangle	SF	0.34
Triangle	SF	0.04
Triangle	SF	0.24
Triangle	SF	0.26
Triangle	SF	0.26
Triangle	SF	0.25
Triangle	SF	0.24
Triangle	SF	0.27
Triangle	SF	0.179
Triangle	SF	0.098
Triangle	SF	0.288
Triangle	SF	0.149
Triangle	SF	0.067
Triangle	SF	0.062
Triangle	SF	0.244
Triangle	SF	0.401
Rectangle	SF	0.55
Rectangle	SF	0.62
Rectangle	SF	0.47
Rectangle	SF	0.49
Rectangle	SF	0.34
Rectangle	SF	0.66
Rectangle	SF	0.5
Rectangle	SF	0.29
Rectangle	SF	0.2
Rectangle	SF	0.44
Rectangle	SF	0.48
Rectangle	SF	0.55
Rectangle	SF	0.43
Rectangle	SF	0.38
Rectangle	SF	0.41
Rectangle	SF	0.64
Rectangle	SF	0.53
Rectangle	SF	0.652
Rectangle	SF	0.339
Rectangle	SF	0.348
Rectangle	SF	0.47
Rectangle	SF	0.423
Rectangle	SF	0.444
Rectangle	SF	0.59
Rectangle	SF	0.559
Rectangle	SF	0.344
Rectangle	SF	0.605
Rectangle	SF	0.548
Rectangle	SF	0.701
Oval	SF	0.63
Oval	SF	0.38
Oval	SF	0.66
Oval	SF	0.59
Oval	SF	0.65
Oval	SF	0.56
Oval	SF	0.42
Oval	SF	0.56
Oval	SF	0.45
Oval	SF	0.29
Oval	SF	0.27
Oval	SF	0.45
Oval	SF	0.56
Oval	SF	0.48
Oval	SF	0.3
Oval	SF	0.458
Oval	SF	0.459
Oval	SF	0.611
Oval	SF	0.472
Oval	SF	0.721
Oval	SF	0.577
Oval	SF	0.521
Bean	SF	0.37
Bean	SF	0.43
Bean	SF	0.28
Bean	SF	0.21
Bean	SF	0.31
Bean	SF	0.36
Bean	SF	0.33
Bean	SF	0.55
Bean	SF	0.49
Bean	SF	0.301
Bean	SF	0.251
Bean	SF	0.367
Bean	SF	0.426
Bean	SF	0.381
Bean	SF	0.379
Bean	SF	0.321
Bean	SF	0.468
Bean	SF	0.134
Bean	SF	0.302
Bean	SF	0.168
Bean	SF	0.459
Bean	SF	0.361
Bean	SF	0.311
Bean	SF	0.382
Bead	circ	0.019
Bead	circ	0.048
Bead	circ	0.051
Bead	circ	0.056
Bead	circ	0.062
Bead	circ	0.065
Bead	circ	0.069
Bead	circ	0.069
Bead	circ	0.073
Bead	circ	0.076
Bead	circ	0.076
Bead	circ	0.079
Bead	circ	0.081
Bead	circ	0.082
Bead	circ	0.089
Bead	circ	0.09
Bead	circ	0.092
Bead	circ	0.092
Bead	circ	0.094
Bead	circ	0.094
Bead	circ	0.094
Bead	circ	0.094
Bead	circ	0.096
Bead	circ	0.105
Bead	circ	0.105
Bead	circ	0.107
Bead	circ	0.107
Bead	circ	0.109
Bead	circ	0.109
Bead	circ	0.11
Bead	circ	0.114
Bead	circ	0.115
Bead	circ	0.115
Bead	circ	0.116
Bead	circ	0.116
Bead	circ	0.117
Bead	circ	0.121
Bead	circ	0.123
Bead	circ	0.124
Bead	circ	0.125
Bead	circ	0.126
Bead	circ	0.126
Bead	circ	0.127
Bead	circ	0.128
Bead	circ	0.13
Bead	circ	0.131
Bead	circ	0.132
Circle	circ	0.13
Circle	circ	0.12
Circle	circ	0.21
Circle	circ	0.16
Circle	circ	0.133
Circle	circ	0.13
Circle	circ	0.14
Circle	circ	0.15
Circle	circ	0.13
Circle	circ	0.12
Circle	circ	0.19
Circle	circ	0.14
Circle	circ	0.17
Circle	circ	0.19
Circle	circ	0.15
Circle	circ	0.13
Circle	circ	0.16
Circle	circ	0.19
Circle	circ	0.13
Circle	circ	0.274
Circle	circ	0.23
Circle	circ	0.21
Circle	circ	0.17
Circle	circ	0.33
Circle	circ	0.27
Circle	circ	0.17
Circle	circ	0.18
Circle	circ	0.19
Circle	circ	0.31
Circle	circ	0.16
Circle	circ	0.28
Circle	circ	0.13
Circle	circ	0.19
Triangle	circ	0.3
Triangle	circ	0.27
Triangle	circ	0.26
Triangle	circ	0.21
Triangle	circ	0.23
Triangle	circ	0.18
Triangle	circ	0.2
Triangle	circ	0.19
Triangle	circ	0.17
Triangle	circ	0.3
Triangle	circ	0.2
Triangle	circ	0.21
Triangle	circ	0.33
Triangle	circ	0.22
Triangle	circ	0.266
Triangle	circ	0.243
Triangle	circ	0.136
Triangle	circ	0.103
Triangle	circ	0.145
Triangle	circ	0.19
Triangle	circ	0.177
Triangle	circ	0.259
Rectangle	circ	0.33
Rectangle	circ	0.29
Rectangle	circ	0.21
Rectangle	circ	0.28
Rectangle	circ	0.16
Rectangle	circ	0.36
Rectangle	circ	0.21
Rectangle	circ	0.17
Rectangle	circ	0.179
Rectangle	circ	0.22
Rectangle	circ	0.23
Rectangle	circ	0.33
Rectangle	circ	0.25
Rectangle	circ	0.16
Rectangle	circ	0.19
Rectangle	circ	0.27
Rectangle	circ	0.28
Rectangle	circ	0.291
Rectangle	circ	0.099
Rectangle	circ	0.179
Rectangle	circ	0.139
Rectangle	circ	0.258
Rectangle	circ	0.269
Rectangle	circ	0.282
Rectangle	circ	0.229
Rectangle	circ	0.152
Rectangle	circ	0.229
Rectangle	circ	0.237
Rectangle	circ	0.337
Oval	circ	0.27
Oval	circ	0.21
Oval	circ	0.38
Oval	circ	0.44
Oval	circ	0.35
Oval	circ	0.36
Oval	circ	0.26
Oval	circ	0.28
Oval	circ	0.25
Oval	circ	0.2
Oval	circ	0.19
Oval	circ	0.23
Oval	circ	0.38
Oval	circ	0.31
Oval	circ	0.24
Oval	circ	0.105
Oval	circ	0.155
Oval	circ	0.328
Oval	circ	0.166
Oval	circ	0.251
Oval	circ	0.151
Oval	circ	0.26
Bean	circ	0.32
Bean	circ	0.29
Bean	circ	0.24
Bean	circ	0.16
Bean	circ	0.28
Bean	circ	0.17
Bean	circ	0.29
Bean	circ	0.29
Bean	circ	0.25
Bean	circ	0.168
Bean	circ	0.258
Bean	circ	0.26
Bean	circ	0.149
Bean	circ	0.173
Bean	circ	0.158
Bean	circ	0.243
Bean	circ	0.189
Bean	circ	0.198
Bean	circ	0.218
Bean	circ	0.173
Bean	circ	0.142
Bean	circ	0.151
Bean	circ	0.212
Bean	circ	0.211

## Sheet: EV2E
18h APF	40h APF	75h APF
0.87904	0.861659	0.82953
0.869808	0.859669	0.825165
0.894862	0.880064	0.897383
0.886175	0.896608	0.818664
0.88998	0.87673	0.854451
0.885491	0.83245	0.872436
0.901942	0.853132	0.84966
0.88281	0.818712	0.850074
0.899576	0.861262	0.898967
0.849507	0.871748	0.864539
0.886303	0.835985	0.833701
0.898775	0.873915	0.851904
0.872743	0.857792	0.935145
0.896841	0.856855	0.771511
0.891253	0.836881	0.852151
0.884898	0.848324	0.764705
0.876269	0.787224	0.891061
0.879734	0.812512	0.869698
0.888229	0.900789	0.830017
0.872621	0.84506	0.839349
0.881734	0.692449	0.859647
0.878922	0.774866	0.878625
0.887302	0.86673	0.830345
0.870238	0.829391	0.788523
0.880999	0.842694	0.849894
0.856487	0.85835	0.871451
0.880707	0.83712	0.761055
0.85706	0.856929	0.780336
0.871813	0.873376	0.895508
0.871878	0.852287	0.80528
0.899224	0.765704	0.887296
0.884546	0.891343	0.865225
0.83358	0.878388	0.82075
0.884299	0.839445	0.864276
0.813971	0.862689	0.833354
0.8445	0.734258	0.86144
0.89961	0.853918	0.872701
0.851684	0.850931	0.85471
0.872229	0.844395	0.860769
0.884519	0.825834	0.83894
0.875206	0.857221	0.788991
0.822387	0.797949	0.866533
0.868546	0.866098	0.862124
0.912679	0.849264	0.892039
0.902758	0.851833	0.821084
0.845435	0.861155	0.711094
0.864383	0.869332	0.833383
0.830186	0.812521	0.859713
0.847609	0.813571	0.878655
0.882239	0.858499	0.835656
0.813565	0.814823	0.80371
0.875368	0.780187	0.873244
0.887702	0.807876	0.847792
0.879932	0.87827	0.825775
0.797316	0.81608	0.841295
0.787207	0.786847	0.850484
0.806697	0.871833	0.895303
0.86281	0.860646	0.922655
0.884069	0.836997	0.76309
0.858934	0.873317	0.860789
0.854134	0.8363	0.872107
0.818918	0.840094	0.873818
0.779241	0.869016	0.829054
0.886651	0.883328	0.865753
0.865495	0.841254	0.866012
0.813036	0.847382	0.843663
0.749499	0.863703	0.905441
0.834226	0.743043	0.848515
0.868902	0.767909	0.87264
0.854686	0.859094	0.866267
0.826904	0.818432	0.812013
0.875226	0.811077	0.814956
0.833075	0.846395	0.831775
0.83903	0.785562	0.838623
0.898757	0.782802	0.850866
0.876126	0.825641	0.898608
0.804209	0.854853	0.838061
0.83153	0.882939	0.865199
0.866838	0.829763	0.837585
0.811462	0.844355	0.837684
0.832961	0.745971	0.817694
0.80266	0.720522	0.787675
0.878755	0.846672	0.836157
0.846072	0.842573	0.798826
0.862192	0.854335	0.833557
0.837845	0.861944	0.788728
0.803158	0.875772	0.803545
0.853485	0.850506	0.804172
0.87818	0.849749	0.851991
0.865045	0.855266	0.814355
0.882752	0.8587	0.856289
0.879838	0.837844	0.839364
0.89209	0.873956	0.846876
0.88737	0.862341	0.876247
0.851327	0.865649	0.874669
0.850054	0.863	0.838009
0.850325	0.861938	0.846471
0.846892	0.871738	0.91114
0.878191	0.879036	0.858777
0.892883	0.853904	0.881339
0.871705	0.876581	0.803035
0.847302	0.887999	0.844135
0.894821	0.841696
0.909418	0.843146
0.846106	0.671813
0.90589	0.853536
0.882523	0.877919
0.875403	0.856689
0.884855	0.881742
0.87769	0.858227
0.872235	0.77803
0.895402	0.832046
0.873955	0.905383
0.898525	0.846472
0.864384	0.851011
0.925477	0.880534
0.846116	0.850644
0.881925	0.848984
0.893874	0.893823
0.900127	0.840814
0.890057	0.890263
0.834908	0.869588
0.86304	0.865806
0.891159	0.846308
0.867383	0.852113
0.889442	0.871395
0.87857	0.861781
0.877529	0.850851
0.927602	0.8761
0.872517	0.805185
0.872854	0.881509
0.882092	0.878593
0.898617	0.828869
0.889606	0.8103
0.862869	0.832542
0.880171	0.888492
0.863981	0.881415
0.913637	0.887442
0.889427	0.859571
0.894217
0.876301
0.888999
0.896869
0.793175
0.89549
0.820338
0.891873
0.894322
0.862098
0.918807
0.901667
0.898482
0.841291
0.884307
0.875299
0.837309
0.879699
0.888212
0.896544
0.847138
0.855032
0.832299
0.864234
0.887057
0.87159
0.858914
0.842094
0.893431
0.863145
0.888358
0.845884
0.840496
0.873447
0.85366
0.860712
0.841866
0.899963
0.857428
0.873935
0.840866
0.852385
0.815487
0.737886
0.920214
0.888727
0.912469
0.856581
0.888218
0.863538
0.889766
0.86703
0.880149
0.893375
0.863733
0.890372
0.912081
0.814268
0.884251
0.912989
0.888532
0.90687
0.889113
0.863211
0.889102
0.867045
0.908743
0.902895
0.878855
0.873731
0.87949
0.899803
0.884659
0.824197
0.894653
0.861298
0.810631
0.897757
0.87255
0.884278
0.898883
0.89462
0.892671
0.899708
0.887314
0.889256
0.902867
0.869588
0.876479
0.907292
0.918646
0.878581
0.887489
0.887235
0.893605
0.882073
0.871721
0.872906
0.891953
0.897063
0.873021
0.88131
0.903449
0.867499
0.922084
0.90808
0.907334
0.892511
0.89892
0.874739
0.881336
0.887765
0.891454
0.831039
0.872165
0.878184
0.889727
0.868896
0.892967
0.819462
0.877091
0.87665
0.885394
0.896666
0.896928
0.900154
0.902842
0.847613
0.890844
0.896379
0.880288
0.891593
0.881136
0.86674
0.906916
0.887839
0.899507
0.890074
0.908369
0.913991
0.915216
0.916089
0.901657
0.900584
0.826849
0.923418
0.889248

## Sheet: EV2F
18h APF	40h APF	75h APF
78	86	94
59	92	89
67	84	89
53	92	88

## Sheet: EV2J
control	mys-RNAi
0.645	0.679
0.645	0.562
0.705	0.657
0.63	0.526
0.542	0.883
0.754	0.559
0.615	0.315
0.687	0.15
0.564	0.576
0.609	0.659
0.366	0.411
0.422	0.252
0.659	0.258
0.792	0.269
0.584	0.321
0.61	0.449
0.738	0.407
0.633	0.194
0.81	0.637
0.534	0.287
0.57	0.238
0.258	0.375
0.588	0.494
0.548	0.534
0.444	0.252
0.545	0.552
0.845	0.246
0.233	0.38
0.431	0.392
0.631	0.37
0.51	0.148
0.658	0.415
0.57	0.249
0.693	0.575
0.701	0.371
0.684	0.377
0.628	0.121
0.415	0.539
0.551	0.522
0.582	0.41
0.69	0.506
0.553	0.488
0.6	0.534
0.568	0.727
0.618	0.583
0.88	0.632
0.477	0.375
0.566	0.506
0.548	0.256
0.695	0.416
0.597	0.462
0.252	0.295
0.687	0.696
0.659	0.387
0.705	0.388
0.583	0.712
0.743	0.405
0.565	0.507
0.398	0.657
0.695	0.26
0.525	0.186
0.454	0.588
0.596	0.741
0.526	0.133
0.549	0.333
0.318	0.163
0.621	0.47
0.507	0.466
0.499	0.244
0.653	0.162
0.45	0.135
0.398	0.349
0.525	0.498
0.433	0.64
0.41	0.32
0.487	0.389
0.242	0.289
0.413	0.334
0.571	0.515
0.557	0.674
0.559	0.467
0.768	0.454
0.561	0.623
0.722	0.688
0.702	0.312
0.584	0.19
0.531	0.5
0.403	0.48
0.484	0.492
0.421	0.616
	0.545
	0.389
	0.552
	0.429
	0.752
	0.408
	0.432
	0.77
	0.181
	0.393
	0.609
	0.528
	0.233
	0.464
	0.585

## Sheet: EV2O
18h APF	40h APF	75h APF
92.2222	51.7241	19.3548
97.3333	54.3478	50
90.1961	48.1482	30.7692
		22.5806
		43.3333

## Sheet: EV2P
18h APF	40h APF	75h APF
18.37	6.36	1.1
4.28	4.77	4.45
12.4767	5.09	0.98
4.07	6.3	3.125
17.32	3.99	1.79
43.5975	2.34	4.595
2.27667	4.34	15.73
9.4	14.29	1.995
7.70556	6.13	6.48
5.06571	14.69	5.26
17.988	12.03	7.92
10.165	7.29	8.21
6.98	2.49	5.49
13.995	7.26	8.97
32.4667	10.99	5.03
13.19	2.95	7.23
8.965	2.6	9.14
1.02333	3.18	7.06
22.224	1.66	11.11
21.8111	2.37	6.51
25.8	5.73	16.31
3.9325	4.89	5.955
5.55	3.3	4.16
5.8575	1.305	3.875
4.365	3.47	2.515
6.19857	3.01	7.87
11.3992	3.82	10.82
8.27143	7.46	1.74
14.2014	2.78	9.37
54.37	3.5	8.73
12.483	7.29	1.68
43.67	3.7	3.265
1.88	1.74	2.78
13.297	2.285	5.15
18.426	0.58	1.16
2.69429	1.535	3.7
6.02727	2.37	1.42
7.05625	5.67	2.52667
9.04375	4.69	5.18
35.225	2.62333	3.88
13.232	2.95	6.71
8.53	4.34	6.97
14.505	3.76	3.47
5.07	4.45	7.69
4.925	1.45	5.465
13.9767	1.88	4.4
12.78	1.5	1.27
8.79	1.85	7.345
4.16	3.7	18.74
33.5475	17.35	30.365
28.255	6.83	28.05
30.48	4.22	7.09
6.71556	4.97	0.93
8.935	7.06	11.715
1.56	8.21	84.39
2.865	4.05
3.96	3.07
13.07	2.865
5.61	2.6
4.59	9
6.365	5.15
1.39	5.9
2.56625
2.66
4.16667
1.72
23.2575
9.08333
3.8475
10.67
3.91333
6.695
12.0889
3.455
1.16
16.1682
17.908
49.3075
12.9975
6.19
5.38
3.875
2.21333
16.735
11.625
1.85
3.83667
46.6625
3.18
16.1661
19.228
12.67
20.2446
3.67286
2.78
13.0331
20.1013
14.321
7.17059
12.435
2.47
2.93286
6.16
3.08
5.10333
3.46
13.819
1.96091
9.73083
3.302
5.73429
24.9865
1.83
4.795
8.45643
1.65286
3.99875
5.38
8.265
5.02333
34.3
4.246
4.858
4.87833
2.10333
1.01167
2.02667
13.956
4.6725
19.612
14.8933
6.27778
12.0315
3.325
4.52429
1.24
3.62333
3.2025
1.535
8.15333
1.596
1.06333
3.9625
3.79786
1.954
9.8175
19.6558
4.86714
1.56571
1.415
3.56286
5.61583
16.75
2.0675
14.2333
1.24
7.27211
1.36
20.91
12.38
13.13
18.3933
13.5722
7.97667
10.35
2.3725
2.6325
11.57
5.84
14.4
2.6
3.87
5.69
12.366
12.458
12.2
7.23857
4.8
14.5106
16.7533
2.0525
8.862
5.9
8.97
10.125
9.98
5.934
17.33
11.6633
7.6775
7.40333
2.4525
10.664
6.166
27.451
2.024
8.27
12.8975
5.19333
3.01
6.47
6.46
6.67
5.69
25.3723
30.06

## Sheet: EV2Q
Age	Area	Phago area sum
18h	49.28	0
18h	136.21	0
18h	52.23	0
18h	46.85	0
18h	82.31	0
18h	45.75	0
18h	71.95	13.19
18h	113.6	4.28
18h	79.3	25.8
18h	54.72	54.37
18h	105.67	4.16
18h	74.9	30.48
18h	89.36	1.56
18h	129.22	13.07
18h	47.08	1.39
18h	63.74	1.16
18h	114.41	34.64
18h	91.97	18.8
18h	138.47	27.99
18h	107.58	17.93
18h	52.23	11.1
18h	81.21	8.73
18h	89.65	87.34
18h	81.9	3.76
18h	62.06	70.45
18h	71.2	17.06
18h	66	25.56
18h	64.72	17.58
18h	114.81	56.51
18h	80.57	5.73
18h	113.71	7.92
18h	55.35	12.73
18h	98.1	5.32
18h	163.46	21.34
18h	105.39	7.75
18h	170.05	37.43
18h	71.43	12.21
18h	88.9	6.83
18h	169.93	97.4
18h	67.62	3.07
18h	82.48	15.21
18h	79.99	41.93
18h	68.43	13.77
18h	180	27.25
18h	77.68	11.74
18h	117.3	18.57
18h	174.27	16.14
18h	69.64	6.64
18h	287.18	174.39
18h	64.67	15.73
18h	79.18	23.43
18h	64.49	58.02
18h	189.08	134.19
18h	117.82	22.44
18h	108.28	6.88
18h	78.95	15.39
18h	117.07	26.78
18h	135.69	13.82
18h	88.67	197.23
18h	214.07	51.99
18h	204.75	111.12
18h	92.2	92.13
18h	82.31	66.16
18h	81.27	41.88
18h	123.08	29.55
18h	108.33	53.61
18h	260.34	25
18h	70.68	100.41
18h	198.22	35.46
18h	141.36	57.9
18h	246.69	99.41
18h	90.06	18.86
18h	102.55	56.45
18h	244.26	72.35
18h	101.51	20.53
18h	202.67	186.06
18h	150.44	69.35
18h	239	196.3
18h	210.37	60.44
18h	109.72	108.8
18h	282.72	179.88
18h	309.1	124.83
18h	290.36	132.97
18h	219.1	179.08
18h	135.58	66.3
18h	248.83	177.85
18h	218.35	220.44
18h	273.82	121.98
18h	148.48	148.19
18h	209.27	86.78
18h	143.27	0
18h	58.01	2.48
18h	129.79	12.67
18h	104.23	2.78
18h	135.35	23.25
18h	71.32	24.87
18h	95.03	12.32
18h	69.52	3.07
18h	74.21	2.83
18h	97.35	9.54
18h	69.81	6.31
18h	69.7	6.08
18h	97.58	10.87
18h	123.72	24.46
18h	87.8	7.4
18h	351.38	186.65
18h	68.08	12.32
18h	71.2	18.69
18h	79.24	15.85
18h	169.07	96.14
18h	112.67	171.5
18h	154.49	21.23
18h	133.9	24.29
18h	108.62	6.2
18h	91.73	7.98
18h	96.82	9.77
18h	70.51	30.14
18h	158.08	29.27
18h	111	6.07
18h	157.79	89.36
18h	128.35	19.95
18h	83.98	6.38
18h	152.87	17.29
18h	113.66	20.53
18h	133.55	40.14
18h	100.18	11.57
18h	107.41	24.94
18h	90.4	2.72
18h	267.05	160.81
18h	46.27	31.99
18h	73.46	43.04
18h	91.68	25.62
18h	93.35	78.54
18h	146.8	16.54
18h	133.26	34.53
18h	199.09	56.5
18h	214.88	143.21
18h	182.37	34.6
18h	177.63	138.19
18h	162.24	33.02
18h	207.94	82.65
18h	107.47	139.56
18h	148.65	21.57
18h	167.22	20.13
18h	177.4	116.77
18h	273.64	235.87
18h	166.18	67.39
18h	259.01	263.18
18h	224.65	156.41
18h	260.69	51.42
18h	170.69	118.39
18h	188.33	63.34
18h	144.31	53.17
18h	177.97	21.92
18h	275.38	294.18
18h	285.67	213.5
18h	280.29	208.53
18h	194.46	424.77
18h	277.4	284.75
18h	325.81	290.99
18h	152.93	86.31
18h	170.46	138.17
18h	237.32	102.21
18h	155.88	122.48
18h	285.56	243.8
18h	109.38	0
18h	70.33	0
18h	69	0
18h	154.84	4.8
18h	312.63	201.04
18h	69.29	13.13
18h	70.85	11.57
18h	59.58	5.84
18h	54.14	14.4
18h	71.03	2.6
18h	73.17	12.2
18h	96.36	5.9
18h	40.72	24.76
18h	79.24	20.25
18h	45.58	19.96
18h	51.82	16.54
18h	65.36	55.18
18h	84.5	31.05
18h	76.23	17.07
18h	55.7	34.99
18h	86.47	22.21
18h	88.26	19.38
18h	120.65	20.01
18h	179.36	90.18
18h	37.54	9.49
18h	57.26	10.53
18h	79.07	8.21
18h	139.11	30.71
18h	113.08	62.29
18h	140.49	44.31
18h	105.56	29.67
18h	133.32	53.32
18h	102.96	30.83
18h	70.33	10.12
18h	68.89	15.05
18h	123.43	28.45
18h	124.88	27.09
18h	179.71	50.67
18h	180.75	138.64
18h	86.36	19.62
18h	159.99	103.18
18h	140.44	51.76
18h	183.3	122.15
18h	93.01	71.79
18h	125.92	46.74
18h	215.74	123.66
18h	310.26	274.51
18h	228.24	98.67
18h	371.1	329.84
18h	320.78	292.74
18h	210.25	232.17
40h	68.71	0
40h	58.13	0
40h	27.36	0
40h	53.16	0
40h	33.55	0
40h	51.54	0
40h	31.23	0
40h	37.94	0
40h	63.28	0
40h	63.39	0
40h	41.07	0
40h	46.33	0
40h	54.25	0
40h	50.73	0
40h	30.02	6.36
40h	47.72	5.09
40h	40.14	6.3
40h	41.07	3.99
40h	41.93	4.34
40h	52.52	14.29
40h	30.89	6.13
40h	67.04	14.69
40h	41.12	12.03
40h	32.8	7.29
40h	99.37	2.49
40h	31.06	10.99
40h	48.7	9.54
40h	47.14	4.68
40h	66.29	14.52
40h	56.16	0
40h	40.49	0
40h	62.53	0
40h	27.99	0
40h	13.59	0
40h	35.22	0
40h	65.48	0
40h	52.69	0
40h	43.26	0
40h	39.39	0
40h	42.63	0
40h	56.05	0
40h	49.92	0
40h	57.84	0
40h	67.21	3.18
40h	56.22	3.82
40h	48.35	7.29
40h	62.58	2.37
40h	55.24	3.76
40h	63.91	1.45
40h	69.35	4.57
40h	22.33	2.95
40h	50.15	2.6
40h	32.68	2.37
40h	51.65	5.73
40h	32.1	3.3
40h	45.46	3.47
40h	59.4	3.01
40h	47.49	7.46
40h	44.94	2.78
40h	41.99	3.7
40h	44.13	1.74
40h	43.09	0.58
40h	67.27	4.69
40h	37.25	2.95
40h	43.61	4.34
40h	31.23	4.45
40h	36.27	9.78
40h	44.02	2.61
40h	102.84	7
40h	44.48	3.07
40h	57.49	11.34
40h	59.58	3.76
40h	63.05	1.5
40h	39.5	4.98
40h	57.44	7.87
40h	38.81	0
40h	42.57	0
40h	104.17	0
40h	31.64	0
40h	65.48	0
40h	48.12	0
40h	49.22	7.06
40h	63.51	8.21
40h	91.91	5.15
40h	40.2	5.9
40h	85.26	5.73
40h	65.59	1.85
40h	66.69	3.7
40h	44.02	17.35
40h	27.07	6.83
40h	37.89	4.22
40h	41.82	4.97
40h	52.23	4.05
40h	58.48	3.07
40h	57.49	2.6
40h	60.04	27
75h	61.48	0
75h	80.69	0
75h	22.62	0
75h	66.57	0
75h	55.35	0
75h	52.29	0
75h	72.07	0
75h	55.7	0
75h	62.53	0
75h	81.03	0
75h	77.62	0
75h	65.94	0
75h	66.46	0
75h	108.05	0
75h	55.58	0
75h	48.18	0
75h	102.96	0
75h	101.1	0
75h	107.76	0
75h	101.22	0
75h	40.26	1.1
75h	71.09	0.98
75h	84.74	1.79
75h	84.39	6.25
75h	68.37	3.99
75h	60.73	15.73
75h	68.02	6.48
75h	50.84	5.26
75h	44.71	7.92
75h	85.31	8.9
75h	134.13	9.19
75h	53.5	0
75h	73.98	0
75h	83.41	0
75h	57.67	0
75h	51.77	0
75h	43.15	0
75h	86.64	0
75h	62.93	0
75h	34.88	0
75h	100.12	8.21
75h	44.25	5.49
75h	55.47	8.97
75h	82.25	5.03
75h	81.5	7.23
75h	63.28	9.14
75h	85.95	7.06
75h	70.51	11.11
75h	67.62	13.02
75h	40.72	0
75h	49.34	0
75h	32.04	0
75h	66.63	0
75h	56.74	0
75h	75.13	0
75h	108.91	0
75h	60.44	0
75h	32.91	0
75h	123.6	0
75h	52.4	0
75h	28.05	0
75h	61.31	0
75h	77.33	0
75h	49.4	0
75h	173.75	0
75h	139.45	10.82
75h	81.79	9.37
75h	88.96	0
75h	71.37	16.31
75h	69.35	4.16
75h	117.18	7.87
75h	61.95	1.74
75h	101.8	11.91
75h	102.96	7.75
75h	128.81	5.03
75h	78.03	0
75h	84.39	0
75h	20.88	0
75h	27.94	0
75h	115.39	0
75h	71.78	0
75h	80.69	0
75h	36.09	0
75h	52.92	0
75h	61.83	0
75h	89.31	0
75h	60.21	0
75h	83.58	0
75h	92.95	0
75h	57.44	0
75h	61.08	0
75h	92.26	0
75h	85.08	0
75h	99.89	0
75h	68.02	0
75h	124.18	2.78
75h	136.97	3.88
75h	101.28	6.53
75h	80.69	2.84
75h	129.04	8.73
75h	111.69	1.68
75h	89.25	5.15
75h	65.13	1.16
75h	85.2	7.4
75h	56.34	10.36
75h	93.93	7.58
75h	127.42	0
75h	102.55	0
75h	85.49	0
75h	97.4	0
75h	49.97	0
75h	134.71	0
75h	82.42	0
75h	99.25	0
75h	51.71	0
75h	210.25	0
75h	37.36	0
75h	73.23	0
75h	42.74	0
75h	112.73	0
75h	77.45	0
75h	89.07	7.69
75h	99.37	13.94
75h	101.86	3.47
75h	98.39	4.4
75h	87.92	18.74
75h	116.72	28.05
75h	47.66	0.93
75h	137.54	84.39
75h	118.98	13.42
75h	131.41	10.93
75h	134.65	2.54
75h	93.87	14.69
75h	152	60.73
75h	94.97	14.18
75h	87.17	23.43

## Sheet: EV2R
18h APF		40h APF		75h APF
No phagosomes	Phagosomes	No phagosomes	Phagosomes	No phagosomes	Phagosomes
0.284	0.186	0.619	0.626	0.419	0.574
0.023	0.554	0.499	0.587	0.513	0.484
0.332	0.118	0.185	0.258	0.406	0.484
0.279	0.476	0.696	0.535	0.191	0.656
0.628	0.53	0.151	0.296	0.54	0.643
0.283	0.212	0.572	0.398	0.18	0.742
0.256	0.137	0.392	0.215	0.389
	0.447	0.234	0.712	0.662	0.372
0.259	0.059	0.081	0.406	0.433	0.161
0.159	0.06	0.632	0.37	0.364	0.271
	0.45	0.525	0.48	0.5	0.534
0.405	0.367	0.672	0.539	0.229	0.326
0.249	0.131	0.695	0.388	0.21	0.454
0.418	0.195	0.802	0.48	0.56	0.434
0.363	0.168		0.421	0.487	0.377
0.329	0.541	0.098		0.595	0.268
	0.358	0.596	0.368	0.193
	0.349	0.254	0.476	0.077	0.581
	0.453	0.52	0.289	0.371	0.632
	0.416	0.146	0.303	0.427	0.441
	0.6	0.346	0.28	0.632	0.503
	0.249	0.601	0.353	0.578	0.526
	0.266	0.67	0.258	0.76	0.105
	0.278	0.668	0.403	0.691	0.394
	0.336	0.425	0.585	0.467	0.637
	0.413	0.078	0.149
	0.354	0.288	0.379	0.599	0.647
	0.458	0.248	0.389	0.413	0.108
	0.225	0.636	0.347	0.506	0.342
	0.301	0.586	0.362	0.382	0.268
	0.372	0.431	0.441	0.033	0.425
	0.311	0.427	0.474	0.336	0.519
	0.342	0.392	0.413	0.374	0.67
	0.272	0.343	0.477	0.256
	0.351	0.259	0.273	0.356	0.344
	0.185	0.69	0.652		0.679
	0.214		0.618	0.246	0.632
	0.51	0.234	0.413	0.601	0.357
	0.383	0.473	0.328	0.171	0.564
	0.327	0.694	0.191	0.378	0.36
	0.518	0.356	0.603	0.342	0.707
	0.438	0.341		0.38	0.127
	0.234	0.28	0.589	0.19	0.469
	0.055	0.462	0.516	0.379	0.226
	0.211	0.24	0.615	0.568	0.099
	0.467	0.332	0.415	0.525	0.328
	0.34	0.112	0.342	0.421	0.584
	0.493	0.678	0.356	0.227
	0.659	0.682	0.673	0.666
	0.182	0.471	0.577	0.327
	0.255	0.458	0.509	0.738
	0.155		0.457	0.351
	0.272		0.13	0.619
	0.248		0.363	0.716
	0.334		0.72
	0.198			0.677
	0.551			0.574
	0.265			0.141
	0.257			0.643
	0.22			0.291
	0.257			0.272
	0.058			0.528
	0.392			0.263
	0.413			0.314
	0.472			0.21
	0.028			0.329
	0.491			0.244
	0.24			0.371
	0.391			0.305
	0.462			0.601
	0.462			0.717
	0.295			0.493
	0.4			0.48
	0.333			0.517
	0.201			0.425
	0.327			0.675
	0.231			0.418
	0.461			0.458
	0.253			0.34
	0.257
	0.541			0.562
	0.235			0.443
	0.359			0.102
				0.435
	0.2			0.338
	0.297			0.555
	0.134			0.138
	0.533			0.405
	0.258			0.742
	0.154			0.246
	0.411			0.092
	0.49			0.553
	0.263			0.299
	0.1			0.261
	0.335			0.332
	0.093			0.39
	0.508			0.77
	0.259
	0.23
	0.309
	0.363
	0.407
	0.068
	0.274
	0.428
	0.421
	0.022
	0.753
	0.361
	0.346
	0.569
	0.525
	0.254
	0.127
	0.191
	0.113
	0.115
	0.386
	0.315
	0.129
	0.459
	0.218
	0.337
	0.304
	0.175
	0.484
	0.342
	0.184
	0.488
	0.411
	0.393
	0.65
	0.563
	0.519
	0.175
	0.351
	0.22
	0.271
	0.532
	0.177
	0.47
	0.335
	0.39
	0.585
	0.631
	0.193
	0.423
	0.131
	0.172
	0.506
	0.327
	0.54
	0.416
	0.43
	0.405
	0.306
	0.489
	0.643
	0.098
	0.119
	0.622
	0.297
	0.298
	0.649
	0.098
	0.102
	0.564
	0.356
	0.593
	0.259
	0.489
	0.241
	0.256
	0.289
	0.377
	0.482
	0.69
	0.785
	0.599
	0.377
	0.161
	0.184
	0.468
	0.665
	0.168
	0.26
	0.284
	0.353
	0.184
	0.74
	0.366
	0.514
	0.472
	0.5
	0.302
	0.511
	0.478
	0.155
	0.151
	0.512
	0.198
	0.329
	0.833

## Sheet: EV2S
18C	32C
15.09	2.72
19.55	35.22
43.79	10.204
8.68	7.35
23.77	23.83
44.76	10.12
18.99	10.35
12.39	34.7
36.17	54.43
4.17	24.35
7.4	37.59
20.82	19.61
20.88	8.79
37.31	10.82
61.19	5.33
18.1	1.45
59.59	5.95
15.67	2.26
37.12	16.48
34.18	13.93
25.52	11.98
21.74	20.47
48.41	10.76
19.83	6.07
17.98	7.64
14.81	2.6
22.38	1.5
18.91	7.4
11.64	2.09
15.5	40.49
12.73	49.1
23.54	56.47
10.87	3.47
18.27	21.52
38.56	18.22
26.72	7.98
9.13	17.01
24.4	24.81
108.46
36.04
98.68
20.01
38.06
15.79
31.69
39.27
127.6
139.92
58.72
60.16
5.03
16.48
45.12
39.22
32.1
30.31
34.24
3.42
15.1
58.48
20.35
9.6
15.09
65.83
26.31
35.64
10.06
4.74
21.4
8.28
20.77
29.73
14.07
1.97
14.98
19.66
13.49
31.92
67.44
9.26
20
28.34
10.87
7.41
22.38
4.57
22.57
40.66
132.1
46.68
58.82
44.01
18.9
4.85
36.72
