# Supplementary material for: Immune cells adapt to confined environments in vivo to optimise nuclear plasticity for migration
Source: EMBO Rep. 2025 Feb 6;26(5):1238–68. doi: 10.1038/s44319-025-00381-0 (PMC11894099; doi:10.1038/s44319-025-00381-0)
Supplement: Supplementary file 22 — EV Figures Source Data [file 44319_2025_381_MOESM22_ESM.zip › EMBOR-2024-59495-T_SourceData_EVFigures/Figure EV1/EMBOR-2024-59495-T_SourceData_EV1.xlsx]

## Sheet: EV1B 
40h APF								75h APF
LV1	LV2	LV3	ACV	LV4	PCV	LV5		ACV	LV3 (1)	LV3 (2)	LV3 (3)	LV5 (1)	LV5 (2)	PCV
6.77	8.95	13.73	10.5	11.64	7.48	8.82		7.36	5.68	6.3	5.46	4.44	8.55	8.19
6.23	6.33	11.52	10.8	12.11	6.59	10.56		5.88	10.29	6.57	5.66	6.59	4.88	7.64
6.58	7.98	10.73	12.95	10.25	7.13	11.1		6.41	7.74	6.84	6.17	6.3	8.79	7.43
6.33	7.87	11.59	11.64	12.59	7.75	7.89		6.88	10.78	7.09	5.64	5.89	4.78	6.48
7.02	8.02	9.49	13.89	7.98	14.72	8.82		7.13	6.74	10.99	7.12	6.56	6.28	7.63
7.62	10.27	10.35	13.09	9.38	12.47	9.84		7.88	7.16	11.68	3.89	7.55	6.98	6.54
8.18	9.81	9.81	13.18	8.82	14.14	11.13		7.07	9.32	7.31	3.46	6.33	6.46	5.96
5.43	9.41	7.23	13.74	10.83	13.37	9.84		6.77	10.57	9.6	3.35	5.32	5.35	7.23
	6.41	11.12	11.49	11.78	11.28	8.55		6.93	5.93	6.78	5.39	6.6	6.57	5.87
	6.2	12.34	12.58	10.74	10.94	8.05		6.51	5.93	8.25	5.73	5.74	4.33	4.35
	4.63	13.15	14.86	11.92	14.04	8.48		6.51	6.27	8.38	6.26	5.74	4.79	4.48
	4.35	11.78	13.02	11.35	10.36	6.97		7.57	8.03	9.32	6.18	6.61	4.83	6.1
	7.9	13.79		6.78		9.92		8.62	7.35	6.2	9.24	5.01	5.38	8.94
	8.2	13.34		7.63		11.59		7.44	5.57	7.17	6.31	6.53	4.6	8.65
	9.07	12.12		8.59		7.99		7.98	8.35	7.85	6.7	5.18	4.97	6.45
	8.49	11.4		11.09		8.54		10.54	7.62	5.96	6.29	6.81	3.42	6.72
	7.67	10.46		7.02		7.78		6.7	4.44	3.2		5.23	4.11	5.98
	9.59	10.73		8.27		8.42		6.34	7.29	3.57		5.36	5.57	4.88
	11.04	10.73		12.45		7.33		4.73	6.71	2.95		6.34	4.9	4.6
	9.92	10.73		9.71		9.93		6.08	5.68	2.33		6.1	3.52	5.32
	8.02	8.59		11.24		9.22
	10.21	12.59		12.03		10.62
	8.63	9.47		11.67		8.76
	8.56	10.98		8.59		8.41
	8.35	9.95		9.13		7.78
	7.62	9.42		9.45		10.13
	10.62	10.91		10.7		10
	10.13	8.55		11.6		10.59
	8.43			9.92		7.49
	11.31			11.41		6.41
	8.28			10.96		7.51
	7.02			10.04		7.11

## Sheet: EV1C
Age	Vein	Width (µm)
40h	LV3	726.2
40h	LV3	527.3
40h	LV3	620.6
40h	LV3	701.8
40h	LV5	489
40h	LV5	396.4
40h	LV5	369.8
40h	LV5	461.4
75h	LV3	1290.5
75h	LV3	1201.2
75h	LV3	1161.6
75h	LV5	651.5
75h	LV5	722.1
75h	LV5	713

## Sheet: EV1D
Age	Nuclear count
18h	245
18h	133
18h	158
18h	196
18h	268
18h	163
18h	145
18h	200
18h	221
40h	155
40h	153
40h	270
40h	215
40h	178
40h	122
40h	180
40h	135
40h	112
75h	147
75h	121
75h	162
75h	116
75h	151
75h	110
75h	131
75h	155

## Sheet: EV1G
Age	Pupae	Cell no.	Roundness
18h	1	1	0.87
18h	1	2	0.78
18h	1	5	0.53
18h	1	6	0.47
18h	1	7	0.86
18h	1	9	0.83
18h	1	10	0.74
18h	1	11	0.3
18h	1	12	0.61
18h	1	13	0.89
18h	1	14	0.26
18h	1	15	0.67
18h	1	16	0.84
18h	1	17	0.65
18h	1	18	0.85
18h	1	19	0.85
18h	1	20	0.94
18h	1	21	0.54
18h	1	23	0.69
18h	1	24	0.9
18h	1	25	0.21
18h	1	26	0.82
18h	1	27	0.93
18h	1	28	0.28
18h	1	29	0.57
18h	1	30	0.7
18h	1	31	0.34
18h	1	32	0.56
18h	1	33	0.69
18h	1	34	0.38
18h	1	35	0.58
18h	1	36	0.81
18h	1	37	0.52
18h	1	38	0.78
18h	1	39	0.45
18h	1	40	0.4
18h	1	41	0.28
18h	1	43	0.68
18h	1	44	0.38
18h	1	45	0.31
18h	1	46	0.75
18h	1	47	0.27
18h	1	48	0.75
18h	1	49	0.99
18h	1	50	0.83
18h	1	51	0.7
18h	1	52	0.46
18h	1	53	0.48
18h	1	54	0.86
18h	1	55	0.41
18h	1	56	0.49
18h	1	57	0.88
18h	1	58	0.72
18h	1	59	0.86
18h	1	60	0.4
18h	1	61	0.26
18h	1	62	0.38
18h	1	63	0.45
18h	1	64	0.51
18h	1	66	0.41
18h	1	67	0.53
18h	1	68	0.44
18h	1	69	0.21
18h	1	70	0.76
18h	1	71	0.4
18h	1	72	0.67
18h	1	73	0.76
18h	1	74	0.26
18h	1	75	0.87
18h	1	77	0.54
18h	1	78	0.45
18h	1	80	0.85
18h	1	81	0.23
18h	1	82	0.23
18h	1	83	0.7
18h	1	84	0.3
18h	1	85	0.34
18h	1	88	0.37
18h	1	89	0.31
18h	1	90	0.56
18h	1	91	0.41
18h	1	92	0.79
18h	1	93	0.82
18h	1	94	0.29
18h	1	95	0.4
18h	1	96	0.53
18h	1	97	0.78
18h	1	100	0.21
18h	1	101	0.63
18h	1	102	0.69
18h	2	1	0.73
18h	2	2	0.27
18h	2	3	0.54
18h	2	4	0.76
18h	2	5	0.26
18h	2	6	0.83
18h	2	7	0.9
18h	2	8	0.34
18h	2	9	0.9
18h	2	10	0.83
18h	2	11	0.43
18h	2	12	0.92
18h	2	13	0.86
18h	2	15	0.89
18h	2	16	0.74
18h	2	17	0.77
18h	2	18	0.21
18h	2	19	0.84
18h	2	20	0.46
18h	2	21	0.3
18h	2	23	0.55
18h	2	24	0.22
18h	2	25	0.87
18h	2	26	0.1
18h	2	27	0.92
18h	2	28	0.61
18h	2	29	0.34
18h	2	30	0.85
18h	2	32	0.76
18h	2	34	0.53
18h	2	35	0.71
18h	2	36	0.41
18h	2	37	0.45
18h	2	38	0.49
18h	2	39	0.77
18h	2	40	0.51
18h	2	41	0.22
18h	2	42	0.43
18h	2	43	0.79
18h	2	44	0.27
18h	2	45	0.57
18h	2	47	0.49
18h	2	48	0.65
18h	2	51	0.31
18h	2	52	0.34
18h	2	53	0.62
18h	2	55	0.86
18h	2	56	0.72
18h	2	57	0.52
18h	2	59	0.78
18h	2	60	0.55
18h	2	62	0.41
18h	2	64	0.36
18h	2	65	0.24
18h	2	67	0.27
18h	2	68	0.57
18h	2	69	0.32
18h	2	70	0.32
18h	2	71	0.37
18h	2	72	0.33
18h	2	73	0.74
18h	2	74	0.27
18h	2	75	0.95
18h	2	77	0.8
18h	2	80	0.41
18h	2	81	0.38
18h	2	82	0.35
18h	2	83	0.27
18h	2	84	0.43
18h	2	85	0.76
18h	2	86	0.82
18h	2	87	0.82
18h	2	89	0.3
18h	2	91	0.77
18h	2	92	0.46
18h	3	1	0.72
18h	3	2	0.77
18h	3	3	0.62
18h	3	4	0.7
18h	3	6	0.73
18h	3	7	0.92
18h	3	10	0.26
18h	3	11	0.49
18h	3	12	0.43
18h	3	13	0.28
18h	3	14	0.44
18h	3	15	0.52
18h	3	16	0.54
18h	3	17	0.2
18h	3	19	0.87
18h	3	20	0.82
18h	3	21	0.63
18h	3	22	0.72
18h	3	23	0.86
18h	3	24	0.83
18h	3	25	0.84
18h	3	27	0.82
18h	3	28	0.31
18h	3	29	0.82
18h	3	30	0.4
18h	3	31	0.58
18h	3	33	0.7
18h	3	34	0.89
18h	3	35	0.24
18h	3	36	0.85
18h	3	37	0.89
18h	3	38	0.79
18h	3	39	0.3
18h	3	40	0.69
18h	3	41	0.75
18h	3	42	0.56
18h	3	43	0.55
18h	3	44	0.87
18h	3	45	0.37
18h	3	46	0.47
18h	3	47	0.29
18h	3	48	0.78
18h	3	51	0.58
18h	3	52	0.8
18h	3	54	0.93
18h	3	55	0.53
18h	3	56	0.44
18h	3	57	0.36
18h	3	59	0.34
18h	3	60	0.89
18h	3	61	0.88
40h	1	1	0.12
40h	1	2	0.2
40h	1	3	0.83
40h	1	4	0.41
40h	1	8	0.37
40h	1	9	0.6
40h	1	10	0.45
40h	1	11	0.39
40h	1	12	0.47
40h	1	13	0.81
40h	1	14	0.55
40h	1	15	0.92
40h	1	16	0.41
40h	1	17	0.3
40h	1	20	0.56
40h	1	21	0.5
40h	1	22	0.63
40h	1	23	0.57
40h	1	24	0.47
40h	1	25	0.77
40h	1	26	0.37
40h	1	27	0.43
40h	1	28	0.24
40h	1	29	0.59
40h	1	30	0.44
40h	1	31	0.44
40h	1	32	0.5
40h	1	33	0.36
40h	1	34	0.29
40h	2	1	0.86
40h	2	3	0.26
40h	2	5	0.41
40h	2	6	0.46
40h	2	7	0.19
40h	2	9	0.33
40h	2	13	0.54
40h	2	16	0.91
40h	2	17	0.4
40h	2	18	0.58
40h	2	19	0.27
40h	2	20	0.46
40h	2	23	0.68
40h	2	24	0.24
40h	2	26	0.33
40h	2	27	0.39
40h	2	28	0.26
40h	2	29	0.29
40h	2	30	0.22
40h	2	31	0.24
40h	2	32	0.39
40h	2	33	0.19
40h	2	34	0.09
40h	2	35	0.31
40h	2	37	0.35
40h	2	38	0.51
40h	2	40	0.78
40h	2	41	0.53
40h	2	42	0.51
40h	2	43	0.11
40h	2	44	0.36
40h	2	45	0.35
40h	2	46	0.57
40h	2	47	0.26
40h	2	48	0.53
40h	2	49	0.46
40h	2	50	0.17
40h	2	51	0.13
40h	2	52	0.19
40h	2	53	0.24
40h	2	54	0.26
40h	2	55	0.44
40h	2	56	0.28
40h	2	57	0.28
40h	2	58	0.27
40h	2	59	0.24
40h	3	1	0.25
40h	3	2	0.31
40h	3	4	0.3
40h	3	5	0.58
40h	3	6	0.21
40h	3	7	0.59
40h	3	8	0.87
40h	3	9	0.71
40h	3	10	0.2
40h	3	11	0.72
40h	3	13	0.34
40h	3	14	0.29
40h	3	15	0.18
40h	3	16	0.45
40h	3	17	0.25
40h	3	18	0.45
40h	3	19	0.68
40h	3	20	0.71
40h	3	24	0.35
40h	3	25	0.28
40h	3	26	0.25
40h	3	27	0.22
40h	3	28	0.17
40h	3	29	0.45
40h	3	30	0.28
40h	3	31	0.21
40h	3	32	0.33
75h	1	1	0.91
75h	1	2	0.38
75h	1	3	0.24
75h	1	5	0.73
75h	1	6	0.23
75h	1	7	0.24
75h	1	8	0.8
75h	1	9	0.73
75h	1	10	0.46
75h	1	11	0.36
75h	1	12	0.17
75h	1	13	0.48
75h	1	14	0.8
75h	1	15	0.19
75h	1	16	0.18
75h	1	17	0.79
75h	1	18	0.27
75h	1	19	0.85
75h	1	20	0.67
75h	1	21	0.4
75h	1	22	0.47
75h	1	24	0.45
75h	1	25	0.46
75h	1	26	0.94
75h	1	27	0.73
75h	1	28	0.14
75h	1	29	0.1
75h	1	30	0.15
75h	1	31	0.54
75h	1	32	0.35
75h	1	33	0.68
75h	2	1	0.25
75h	2	2	0.7
75h	2	3	0.85
75h	2	6	0.31
75h	2	7	0.28
75h	2	8	0.19
75h	2	9	0.73
75h	2	10	0.14
75h	2	11	0.14
75h	2	12	0.25
75h	2	13	0.29
75h	2	14	0.27
75h	2	15	0.19
75h	2	16	0.31
75h	2	17	0.43
75h	2	18	0.78
75h	2	19	0.22
75h	2	20	0.27
75h	3	2	0.61
75h	3	3	0.43
75h	3	4	0.48
75h	3	5	0.32
75h	3	8	0.44
75h	3	9	0.48
75h	3	10	0.27
75h	3	11	0.48
75h	3	12	0.58
75h	3	13	0.62
75h	3	14	0.39
75h	3	15	0.51
75h	3	16	0.28
75h	3	17	0.4
75h	3	18	0.35
75h	3	19	0.61
75h	3	20	0.2
75h	3	22	0.38
75h	3	23	0.34
75h	3	24	0.44
75h	3	25	0.41
75h	3	26	0.24
75h	3	27	0.29
75h	3	28	0.46
75h	3	29	0.31
75h	3	30	0.15
75h	4	1	0.24
75h	4	2	0.16
75h	4	5	0.19
75h	4	6	0.27
75h	4	7	0.62
75h	4	8	0.54
75h	4	9	0.83
75h	4	10	0.95
75h	4	11	0.19
75h	4	12	0.26
75h	4	13	0.24
75h	4	14	0.77
75h	4	15	0.67
75h	4	16	0.22
75h	4	17	0.18
75h	4	18	0.42
75h	4	19	0.43
75h	4	20	0.43
75h	4	21	0.28
75h	4	22	0.36
75h	4	23	0.26
75h	4	24	0.42
75h	4	25	0.23
75h	4	26	0.24
75h	4	27	0.15
75h	4	28	0.48
75h	4	29	0.26
75h	4	31	0.16
75h	4	32	0.65
75h	4	33	0.47
75h	4	34	0.8
75h	5	1	0.14
75h	5	2	0.24
75h	5	5	0.24
75h	5	6	0.25
75h	5	7	0.39
75h	5	9	0.49
75h	5	10	0.14
75h	5	11	0.22
75h	5	12	0.27
75h	5	13	0.11
75h	5	14	0.15
75h	5	15	0.4
75h	5	16	0.25
75h	5	17	0.79
75h	5	18	0.17
75h	5	19	0.33
75h	5	20	0.23
75h	5	21	0.26
75h	5	22	0.49
75h	5	23	0.35
75h	5	24	0.44
75h	5	25	0.26
75h	5	29	0.4
75h	5	32	0.84
75h	5	33	0.15
75h	5	34	0.39
75h	5	35	0.63
75h	5	36	0.44
75h	5	37	0.35
75h	5	40	0.14

## Sheet: EV1H
Age	Pupae	Cell no.	Aspect ratio
18h	1	1	1.15
18h	1	2	1.28
18h	1	5	1.87
18h	1	6	2.11
18h	1	7	1.16
18h	1	9	1.21
18h	1	10	1.36
18h	1	11	3.35
18h	1	12	1.64
18h	1	13	1.13
18h	1	14	3.81
18h	1	15	1.5
18h	1	16	1.19
18h	1	17	1.54
18h	1	18	1.18
18h	1	19	1.17
18h	1	20	1.07
18h	1	21	1.85
18h	1	23	1.45
18h	1	24	1.11
18h	1	25	4.81
18h	1	26	1.23
18h	1	27	1.07
18h	1	28	3.6
18h	1	29	1.74
18h	1	30	1.44
18h	1	31	2.94
18h	1	32	1.78
18h	1	33	1.44
18h	1	34	2.63
18h	1	35	1.73
18h	1	36	1.24
18h	1	37	1.94
18h	1	38	1.28
18h	1	39	2.24
18h	1	40	2.52
18h	1	41	3.57
18h	1	43	1.47
18h	1	44	2.65
18h	1	45	3.21
18h	1	46	1.33
18h	1	47	3.64
18h	1	48	1.33
18h	1	49	1.01
18h	1	50	1.21
18h	1	51	1.43
18h	1	52	2.16
18h	1	53	2.06
18h	1	54	1.17
18h	1	55	2.45
18h	1	56	2.03
18h	1	57	1.14
18h	1	58	1.39
18h	1	59	1.17
18h	1	60	2.52
18h	1	61	3.88
18h	1	62	2.61
18h	1	63	2.21
18h	1	64	1.95
18h	1	66	2.44
18h	1	67	1.9
18h	1	68	2.27
18h	1	69	4.66
18h	1	70	1.31
18h	1	71	2.53
18h	1	72	1.5
18h	1	73	1.32
18h	1	74	3.81
18h	1	75	1.14
18h	1	77	1.84
18h	1	78	2.21
18h	1	80	1.18
18h	1	81	4.26
18h	1	82	4.27
18h	1	83	1.44
18h	1	84	3.29
18h	1	85	2.94
18h	1	88	2.73
18h	1	89	3.21
18h	1	90	1.79
18h	1	91	2.45
18h	1	92	1.27
18h	1	93	1.22
18h	1	94	3.47
18h	1	95	2.48
18h	1	96	1.89
18h	1	97	1.28
18h	1	100	4.8
18h	1	101	1.59
18h	1	102	1.46
18h	2	1	1.37
18h	2	2	3.7
18h	2	3	1.85
18h	2	4	1.32
18h	2	5	3.81
18h	2	6	1.21
18h	2	7	1.12
18h	2	8	2.91
18h	2	9	1.12
18h	2	10	1.21
18h	2	11	2.33
18h	2	12	1.08
18h	2	13	1.16
18h	2	15	1.12
18h	2	16	1.36
18h	2	17	1.29
18h	2	18	4.79
18h	2	19	1.19
18h	2	20	2.19
18h	2	21	3.29
18h	2	23	1.81
18h	2	24	4.59
18h	2	25	1.15
18h	2	26	10.41
18h	2	27	1.09
18h	2	28	1.63
18h	2	29	2.97
18h	2	30	1.18
18h	2	32	1.31
18h	2	34	1.88
18h	2	35	1.41
18h	2	36	2.42
18h	2	37	2.24
18h	2	38	2.02
18h	2	39	1.29
18h	2	40	1.96
18h	2	41	4.52
18h	2	42	2.34
18h	2	43	1.26
18h	2	44	3.65
18h	2	45	1.75
18h	2	47	2.05
18h	2	48	1.53
18h	2	51	3.21
18h	2	52	2.92
18h	2	53	1.61
18h	2	55	1.16
18h	2	56	1.4
18h	2	57	1.92
18h	2	59	1.28
18h	2	60	1.82
18h	2	62	2.46
18h	2	64	2.77
18h	2	65	4.2
18h	2	67	3.71
18h	2	68	1.76
18h	2	69	3.12
18h	2	70	3.08
18h	2	71	2.73
18h	2	72	3.06
18h	2	73	1.35
18h	2	74	3.69
18h	2	75	1.05
18h	2	77	1.24
18h	2	80	2.42
18h	2	81	2.63
18h	2	82	2.83
18h	2	83	3.72
18h	2	84	2.32
18h	2	85	1.31
18h	2	86	1.22
18h	2	87	1.23
18h	2	89	3.36
18h	2	91	1.29
18h	2	92	2.2
18h	3	1	1.38
18h	3	2	1.3
18h	3	3	1.61
18h	3	4	1.43
18h	3	6	1.37
18h	3	7	1.08
18h	3	10	3.82
18h	3	11	2.03
18h	3	12	2.3
18h	3	13	3.51
18h	3	14	2.26
18h	3	15	1.91
18h	3	16	1.85
18h	3	17	4.92
18h	3	19	1.15
18h	3	20	1.22
18h	3	21	1.59
18h	3	22	1.38
18h	3	23	1.16
18h	3	24	1.2
18h	3	25	1.18
18h	3	27	1.23
18h	3	28	3.25
18h	3	29	1.22
18h	3	30	2.5
18h	3	31	1.72
18h	3	33	1.43
18h	3	34	1.13
18h	3	35	4.21
18h	3	36	1.18
18h	3	37	1.12
18h	3	38	1.26
18h	3	39	3.29
18h	3	40	1.45
18h	3	41	1.33
18h	3	42	1.77
18h	3	43	1.82
18h	3	44	1.15
18h	3	45	2.68
18h	3	46	2.12
18h	3	47	3.46
18h	3	48	1.28
18h	3	51	1.71
18h	3	52	1.25
18h	3	54	1.07
18h	3	55	1.88
18h	3	56	2.28
18h	3	57	2.79
18h	3	59	2.91
18h	3	60	1.13
18h	3	61	1.14
40h	1	1	8.05
40h	1	2	5.02
40h	1	3	1.2
40h	1	4	2.43
40h	1	8	2.72
40h	1	9	1.67
40h	1	10	2.24
40h	1	11	2.56
40h	1	12	2.14
40h	1	13	1.24
40h	1	14	1.8
40h	1	15	1.08
40h	1	16	2.44
40h	1	17	3.39
40h	1	20	1.79
40h	1	21	1.99
40h	1	22	1.59
40h	1	23	1.74
40h	1	24	2.11
40h	1	25	1.3
40h	1	26	2.68
40h	1	27	2.3
40h	1	28	4.09
40h	1	29	1.7
40h	1	30	2.3
40h	1	31	2.28
40h	1	32	1.99
40h	1	33	2.79
40h	1	34	3.46
40h	2	1	1.16
40h	2	3	3.89
40h	2	5	2.42
40h	2	6	2.17
40h	2	7	5.2
40h	2	9	3
40h	2	13	1.84
40h	2	16	1.1
40h	2	17	2.47
40h	2	18	1.72
40h	2	19	3.76
40h	2	20	2.16
40h	2	23	1.47
40h	2	24	4.16
40h	2	26	3.04
40h	2	27	2.57
40h	2	28	3.81
40h	2	29	3.43
40h	2	30	4.58
40h	2	31	4.1
40h	2	32	2.59
40h	2	33	5.14
40h	2	34	11.4
40h	2	35	3.26
40h	2	37	2.84
40h	2	38	1.96
40h	2	40	1.29
40h	2	41	1.88
40h	2	42	1.97
40h	2	43	8.71
40h	2	44	2.79
40h	2	45	2.85
40h	2	46	1.76
40h	2	47	3.88
40h	2	48	1.9
40h	2	49	2.16
40h	2	50	5.82
40h	2	51	7.91
40h	2	52	5.33
40h	2	53	4.23
40h	2	54	3.79
40h	2	55	2.26
40h	2	56	3.62
40h	2	57	3.63
40h	2	58	3.71
40h	2	59	4.11
40h	3	1	4.07
40h	3	2	3.24
40h	3	4	3.37
40h	3	5	1.73
40h	3	6	4.82
40h	3	7	1.7
40h	3	8	1.15
40h	3	9	1.4
40h	3	10	5.07
40h	3	11	1.39
40h	3	13	2.92
40h	3	14	3.4
40h	3	15	5.45
40h	3	16	2.23
40h	3	17	4.03
40h	3	18	2.23
40h	3	19	1.47
40h	3	20	1.41
40h	3	24	2.9
40h	3	25	3.55
40h	3	26	4.03
40h	3	27	4.62
40h	3	28	5.89
40h	3	29	2.2
40h	3	30	3.53
40h	3	31	4.78
40h	3	32	3.07
75h	1	1	1.1
75h	1	2	2.66
75h	1	3	4.22
75h	1	5	1.38
75h	1	6	4.37
75h	1	7	4.25
75h	1	8	1.25
75h	1	9	1.37
75h	1	10	2.18
75h	1	11	2.8
75h	1	12	5.95
75h	1	13	2.1
75h	1	14	1.26
75h	1	15	5.33
75h	1	16	5.65
75h	1	17	1.26
75h	1	18	3.77
75h	1	19	1.18
75h	1	20	1.5
75h	1	21	2.5
75h	1	22	2.13
75h	1	24	2.21
75h	1	25	2.19
75h	1	26	1.07
75h	1	27	1.38
75h	1	28	7.16
75h	1	29	9.68
75h	1	30	6.85
75h	1	31	1.85
75h	1	32	2.86
75h	1	33	1.47
75h	2	1	3.98
75h	2	2	1.42
75h	2	3	1.18
75h	2	6	3.21
75h	2	7	3.58
75h	2	8	5.31
75h	2	9	1.37
75h	2	10	7.12
75h	2	11	6.98
75h	2	12	3.97
75h	2	13	3.46
75h	2	14	3.77
75h	2	15	5.14
75h	2	16	3.27
75h	2	17	2.32
75h	2	18	1.29
75h	2	19	4.62
75h	2	20	3.7
75h	3	2	1.64
75h	3	3	2.32
75h	3	4	2.09
75h	3	5	3.15
75h	3	8	2.27
75h	3	9	2.06
75h	3	10	3.76
75h	3	11	2.08
75h	3	12	1.72
75h	3	13	1.6
75h	3	14	2.55
75h	3	15	1.96
75h	3	16	3.57
75h	3	17	2.5
75h	3	18	2.86
75h	3	19	1.63
75h	3	20	4.95
75h	3	22	2.66
75h	3	23	2.93
75h	3	24	2.29
75h	3	25	2.42
75h	3	26	4.17
75h	3	27	3.45
75h	3	28	2.16
75h	3	29	3.19
75h	3	30	6.5
75h	4	1	4.21
75h	4	2	6.1
75h	4	5	5.16
75h	4	6	3.76
75h	4	7	1.61
75h	4	8	1.85
75h	4	9	1.2
75h	4	10	1.05
75h	4	11	5.4
75h	4	12	3.79
75h	4	13	4.18
75h	4	14	1.29
75h	4	15	1.49
75h	4	16	4.54
75h	4	17	5.48
75h	4	18	2.38
75h	4	19	2.31
75h	4	20	2.3
75h	4	21	3.6
75h	4	22	2.77
75h	4	23	3.85
75h	4	24	2.38
75h	4	25	4.3
75h	4	26	4.19
75h	4	27	6.72
75h	4	28	2.08
75h	4	29	3.81
75h	4	31	6.17
75h	4	32	1.54
75h	4	33	2.15
75h	4	34	1.24
75h	5	1	6.94
75h	5	2	4.13
75h	5	5	4.23
75h	5	6	3.92
75h	5	7	2.58
75h	5	9	2.06
75h	5	10	7.16
75h	5	11	4.46
75h	5	12	3.77
75h	5	13	9.1
75h	5	14	6.67
75h	5	15	2.52
75h	5	16	4.08
75h	5	17	1.27
75h	5	18	6.01
75h	5	19	3
75h	5	20	4.35
75h	5	21	3.89
75h	5	22	2.04
75h	5	23	2.89
75h	5	24	2.28
75h	5	25	3.82
75h	5	29	2.48
75h	5	32	1.2
75h	5	33	6.62
75h	5	34	2.58
75h	5	35	1.59
75h	5	36	2.27
75h	5	37	2.82
75h	5	40	7.36

## Sheet: EV1I
18h	40h	75h
5.073	2.689	4.329
16.607	3.271	4.152
7.102	3.616	4.816
5.772	4.096	6.564
6.313	3.848	5.95
8.711	3.469	7.326
5.291	4.117	6.476
5.164	4.081	9.355
11.034	3.376	3.757
9.887	4.725	7.67
6.244	3.915	5.275
3.127	3.616	4.792
7.175	4.422	7.594
5.537	4.743	11.395
4.096	3.616	5.817
7.696	4.336	6.258
10.833	2.906	4.905
4.255	5.717	3.08
5.313	4.356	3.608
4.958	3.127	5.594
7.456	1.701	3.616
12.918	3.127	4.834
13.036	3.443	6.777
5.737	1.684	4.096
4.2	2.165	4.834
4.493	4.262	6.032
4.595	3.127	6.734
5.378	4.152	7.696
9.255	3.608	6.975
5.49	3.679	4.743
4.958	2.165	7.995
5.405	3.136	4.262
7.7	3.443	4.356
7.024	3.443	3.35
7.745	4.336	4.67
15.392	4.096	3.915
14.434	3.608	5.405
8.067	5.056	5.056
4.336	4.356	4.096
8.777	3.878	3.803
3.367	4.415	4.958
5.896	3.502	2.405
3.764	4.089	3.502
4.834	4.089	3.757
4.958	3.163	3.551
8.95	2.646	4.117
7.7	3.163	4.096
7.483	2.601	3.575
6.734	4.089	3.127
4.302	3.616	6.417
3.734	3.803	4.538
3.639	3.401	4.415
4.67	3.376	5.102
5.102	2.405	4.774
4.905	2.886	5.782
4.089	4.329	6.349
3.878	5.34	6.089
5.203	5.552	3.639
13.895	4.816	4.336
6.271	4.089	2.896
4.834	4.336	4.62
4.138	3.616	4.255
11.676	4.096	4.032
10.675	3.376	5.203
8.138	2.926	5.95
6.253	4.096	4.595
10.406	4.595	2.59
11.554	3.616	2.178
6.404	4.329	2.656
14.53	3.401	3.734
6.258	4.003	6.807
5.073	3.127	4.595
6.368	3.848	4.626
4.336	3.915	3.856
5.537	3.734	4.089
3.127	4.003	3.856
6.132	4.336	4.282
4.538	3.367	5.203
6.417	3.915	4.336
4.816	3.367	4.958
4.935	2.926	4.096
7.83	2.896	3.341
8.472	4.089	4.67
4.435		4.737
5.181		4.84
9.158		2.886
5.532		4.576
6.634		3.127
8.414		3.616
8.209		5.291
6.652		2.896
4.626		6.634
7.471		3.608
		6.027
		4.958
		4.774
		2.815
		6.564
		3.663
		3.856
		4.2
		3.608
		4.089
		2.601
		4.415
		6.239
		5.056
		5.737
		2.815
		4.089
		6.271

## Sheet: EV1J
18h	40h	75h
6.669	4.422	4.207
8.711	4.435	4.302
6.604	4.87	2.936
7.041	4.336	3.271
6.604	3.401	2.511
5.324	4.117	3.341
4.834	2.369	4.435
4.302	3.981	4.952
7.756	4.329	5.313
5.313	4.336	5.051
5.484	4.67	2.936
5.635	4.336	4.255
6.975	5.812	4.302
4.935	3.915	3.136
4.67	3.608	2.646
5.405	2.742	5.552
6.777	4.262	4.255
5.147	4.329	3.469
6.327	4.089	4.081
4.595	3.878	5.164
6.669	4.089	3.08
8.209	5.073	4.415
7.471	3.35	5.324
4.032	3.443	4.792
3.741	3.127	4.117
4.435	5.056	3.671
4.67	3.981	5.442
8.177	3.878	5.141
7.995	5.253	4.538
7.326	4.816	3.163
4.329	4.958	3.679
7.279	4.081	3.401
5.777	4.117	3.848
6.207	6.294	4.336
5.676	4.389	4.474
5.537	6.542	4.415
5.275	4.816	3.741
6.937	3.575	3.639
6.327	5.181	3.502
6.604	6.494	6.841
5.051	4.626	9.647
6.271	4.87	6.032
6.604	4.87	10.68
6.294	5.073	4.493
7.041	5.192	7.219
5.94	3.915	5.34
5.701	5.056	5.296
7.215	5.275	5.916
6.841	5.95	4.725
7.33	4.117	6.777
7.756	6.165	6.327
4.519	6.013	5.792
5.532	7.94	6.542
4.905	6.417	6.471
5.378	5.792	5.717
7.83	5.296	5.817
7.151	4.864	5.955
6.802	5.051	6.354
6.542	6.132	5.717
5.792	8.54	4.87
8.376	5.717	7.7
5.792	5.34	4.792
8.675	5.495	4.435
5.792	4.422	5.817
6.258	5.857	4.816
5.484	4.87	5.552
5.056	4.255	8.085
6.498	5.096	4.81
7.102	2.906	7.995
6.253	4.435	6.294
6.773	4.282	7.696
8.009	3.679	7.889
4.67	3.885	5.95
4.834	5.164	5.051
6.013	3.663	4.81
6.738	6.349	5.022
6.271	6.617	5.532
5.772	4.422	5.772
7.235	7.235	3.127
5.296	5.792	4.329
6.349	6.494	6.132
6.471	4.336	5.615
6.16	5.324	7.315
6.738	4.282	5.051
8.671	4.81	3.734
5.378	4.84	4.952
5.812	5.661	4.87
6.313	6.017	4.87
5.792	3.966	6.244
6.773	5.615	5.94
5.291	5.974	5.004
6.687	5.147	6.604
6.013	5.552	4.958
6.032	6.751	6.013
5.056	5.004	8.191
	4.958	5.532
	7.175	5.275
	5.974	5.056
	5.717
	6.404
	6.165
	6.165
	5.378
	6.476
	6.734
	6.253
	5.49
	4.81
	4.302
	5.737

## Sheet: EV1L
Age	UV exposure	Photoconversion rate
18h	no	14.7887
18h	no	1.92308
18h	no	0.793651
75h	no	6.66667
75h	no	2.94118
75h	no	7.14286

## Sheet: EV1M
18h	22h	30h	40h	75h
2.5641	2.85714	0	0	0
1.81818	0	0	0	0
0	0	0	0	0
7.14286	0	0	0	0
4.25532	0	0	0	0
2.38095	0	0	0	0
