# Supplementary material for: Immune cells adapt to confined environments in vivo to optimise nuclear plasticity for migration
Source: EMBO Rep. 2025 Feb 6;26(5):1238–68. doi: 10.1038/s44319-025-00381-0 (PMC11894099; doi:10.1038/s44319-025-00381-0)
Supplement: Supplementary file 23 — Appendix Figures Source Data [file 44319_2025_381_MOESM23_ESM.zip]

Archive with 69 entries (65 files):
- EMBOR-2024-59495-T_SourceData_AppendixFigures/
- EMBOR-2024-59495-T_SourceData_AppendixFigures/Appendix Figure S1/
- EMBOR-2024-59495-T_SourceData_AppendixFigures/.DS_Store
- __MACOSX/EMBOR-2024-59495-T_SourceData_AppendixFigures/._.DS_Store
- EMBOR-2024-59495-T_SourceData_AppendixFigures/Appendix Figure S3/
- EMBOR-2024-59495-T_SourceData_AppendixFigures/Appendix Figure S2/
- EMBOR-2024-59495-T_SourceData_AppendixFigures/Appendix Figure S1/S1A iiii.tif
- EMBOR-2024-59495-T_SourceData_AppendixFigures/Appendix Figure S1/S1B i.tif
- EMBOR-2024-59495-T_SourceData_AppendixFigures/Appendix Figure S1/S1B iii.tif
- EMBOR-2024-59495-T_SourceData_AppendixFigures/Appendix Figure S1/.DS_Store
- __MACOSX/EMBOR-2024-59495-T_SourceData_AppendixFigures/Appendix Figure S1/._.DS_Store
- EMBOR-2024-59495-T_SourceData_AppendixFigures/Appendix Figure S1/S1A ii.tif
- EMBOR-2024-59495-T_SourceData_AppendixFigures/Appendix Figure S1/S1A i.tif
- EMBOR-2024-59495-T_SourceData_AppendixFigures/Appendix Figure S1/S1A iii.tif
- EMBOR-2024-59495-T_SourceData_AppendixFigures/Appendix Figure S1/S1B ii.tif
- EMBOR-2024-59495-T_SourceData_AppendixFigures/Appendix Figure S1/S1B iiii.tif
- __MACOSX/EMBOR-2024-59495-T_SourceData_AppendixFigures/Appendix Figure S1/._S1B iiii.tif
- EMBOR-2024-59495-T_SourceData_AppendixFigures/Appendix Figure S1/EMBOR-2024-59495-T_SourceData_AppendixFigureS1.xlsx
- __MACOSX/EMBOR-2024-59495-T_SourceData_AppendixFigures/Appendix Figure S1/._EMBOR-2024-59495-T_SourceData_AppendixFigureS1.xlsx
- EMBOR-2024-59495-T_SourceData_AppendixFigures/Appendix Figure S3/S3D i.tif
- __MACOSX/EMBOR-2024-59495-T_SourceData_AppendixFigures/Appendix Figure S3/._S3D i.tif
- EMBOR-2024-59495-T_SourceData_AppendixFigures/Appendix Figure S3/.DS_Store
- __MACOSX/EMBOR-2024-59495-T_SourceData_AppendixFigures/Appendix Figure S3/._.DS_Store
- EMBOR-2024-59495-T_SourceData_AppendixFigures/Appendix Figure S3/EMBOR-2024-59495-T_SourceData_AppendixFigureS3.xlsx
- __MACOSX/EMBOR-2024-59495-T_SourceData_AppendixFigures/Appendix Figure S3/._EMBOR-2024-59495-T_SourceData_AppendixFigureS3.xlsx
- EMBOR-2024-59495-T_SourceData_AppendixFigures/Appendix Figure S3/S3C vi.tif
- EMBOR-2024-59495-T_SourceData_AppendixFigures/Appendix Figure S3/S3B iv.tif
- EMBOR-2024-59495-T_SourceData_AppendixFigures/Appendix Figure S3/S3B i.tif
- EMBOR-2024-59495-T_SourceData_AppendixFigures/Appendix Figure S3/S3A ii.tif
- __MACOSX/EMBOR-2024-59495-T_SourceData_AppendixFigures/Appendix Figure S3/._S3A ii.tif
- EMBOR-2024-59495-T_SourceData_AppendixFigures/Appendix Figure S3/S3C ii.tif
- EMBOR-2024-59495-T_SourceData_AppendixFigures/Appendix Figure S3/S3C i.tif
- EMBOR-2024-59495-T_SourceData_AppendixFigures/Appendix Figure S3/S3A i.tif
- __MACOSX/EMBOR-2024-59495-T_SourceData_AppendixFigures/Appendix Figure S3/._S3A i.tif
- EMBOR-2024-59495-T_SourceData_AppendixFigures/Appendix Figure S3/S3C iii.tif
- EMBOR-2024-59495-T_SourceData_AppendixFigures/Appendix Figure S3/S3A iv.tif
- __MACOSX/EMBOR-2024-59495-T_SourceData_AppendixFigures/Appendix Figure S3/._S3A iv.tif
- EMBOR-2024-59495-T_SourceData_AppendixFigures/Appendix Figure S3/S3C v.tif
- EMBOR-2024-59495-T_SourceData_AppendixFigures/Appendix Figure S3/S3D ii.tif
- __MACOSX/EMBOR-2024-59495-T_SourceData_AppendixFigures/Appendix Figure S3/._S3D ii.tif
- EMBOR-2024-59495-T_SourceData_AppendixFigures/Appendix Figure S3/S3B iii.tif
- EMBOR-2024-59495-T_SourceData_AppendixFigures/Appendix Figure S3/S3C iv.tif
- EMBOR-2024-59495-T_SourceData_AppendixFigures/Appendix Figure S3/S3A v.tif
- __MACOSX/EMBOR-2024-59495-T_SourceData_AppendixFigures/Appendix Figure S3/._S3A v.tif
- EMBOR-2024-59495-T_SourceData_AppendixFigures/Appendix Figure S3/S3A iii.tif
- __MACOSX/EMBOR-2024-59495-T_SourceData_AppendixFigures/Appendix Figure S3/._S3A iii.tif
- EMBOR-2024-59495-T_SourceData_AppendixFigures/Appendix Figure S3/S3B ii.tif
- EMBOR-2024-59495-T_SourceData_AppendixFigures/Appendix Figure S2/S2D iii original.tif
- __MACOSX/EMBOR-2024-59495-T_SourceData_AppendixFigures/Appendix Figure S2/._S2D iii original.tif
- EMBOR-2024-59495-T_SourceData_AppendixFigures/Appendix Figure S2/EMBOR-2024-59495-T_SourceData_AppendixFigureS2.xlsx
- __MACOSX/EMBOR-2024-59495-T_SourceData_AppendixFigures/Appendix Figure S2/._EMBOR-2024-59495-T_SourceData_AppendixFigureS2.xlsx
- EMBOR-2024-59495-T_SourceData_AppendixFigures/Appendix Figure S2/.DS_Store
- __MACOSX/EMBOR-2024-59495-T_SourceData_AppendixFigures/Appendix Figure S2/._.DS_Store
- EMBOR-2024-59495-T_SourceData_AppendixFigures/Appendix Figure S2/S2Diii.tif
- EMBOR-2024-59495-T_SourceData_AppendixFigures/Appendix Figure S2/S2D vii.tif
- EMBOR-2024-59495-T_SourceData_AppendixFigures/Appendix Figure S2/S2D v.tif
- EMBOR-2024-59495-T_SourceData_AppendixFigures/Appendix Figure S2/S2C ii.tif
- EMBOR-2024-59495-T_SourceData_AppendixFigures/Appendix Figure S2/S2D iv.tif
- EMBOR-2024-59495-T_SourceData_AppendixFigures/Appendix Figure S2/S2D i.tif
- EMBOR-2024-59495-T_SourceData_AppendixFigures/Appendix Figure S2/S2D ii.tif
- EMBOR-2024-59495-T_SourceData_AppendixFigures/Appendix Figure S2/S2F i.tif
- EMBOR-2024-59495-T_SourceData_AppendixFigures/Appendix Figure S2/S2F ii.tif
- EMBOR-2024-59495-T_SourceData_AppendixFigures/Appendix Figure S2/S2D viii.tif
- EMBOR-2024-59495-T_SourceData_AppendixFigures/Appendix Figure S2/S2D vi.tif
- EMBOR-2024-59495-T_SourceData_AppendixFigures/Appendix Figure S2/S2D ii original.tif
- EMBOR-2024-59495-T_SourceData_AppendixFigures/Appendix Figure S2/S2D iv original.tif
- EMBOR-2024-59495-T_SourceData_AppendixFigures/Appendix Figure S2/S2C i.tif
- EMBOR-2024-59495-T_SourceData_AppendixFigures/Appendix Figure S2/S2D i original.tif
- __MACOSX/EMBOR-2024-59495-T_SourceData_AppendixFigures/Appendix Figure S2/._S2D i original.tif
