# Supplementary material for: Immune cells adapt to confined environments in vivo to optimise nuclear plasticity for migration
Source: EMBO Rep. 2025 Feb 6;26(5):1238–68. doi: 10.1038/s44319-025-00381-0 (PMC11894099; doi:10.1038/s44319-025-00381-0)
Supplement: Supplementary file 23 — Appendix Figures Source Data [file 44319_2025_381_MOESM23_ESM.zip › EMBOR-2024-59495-T_SourceData_AppendixFigures/Appendix Figure S1/EMBOR-2024-59495-T_SourceData_AppendixFigureS1.xlsx]

## Sheet: S1A
WT	dLamB RNAi	dLamC RNAi	dLamC OE
54.7878	56.3002	93.9055	25.1945
116.691	84.643	147.947	130.271
108.552	123.861	99.5881	144.836
243.666	80.1713	93.7164	39.4295
456.266	113.342	283.045	44.8902
272.928	30.825	385.905	178.861
34.8051	247.016	63.2275	236.878
138.504	52.6288	61.2783	242.089
113.451	67.0736	131.332	113.815
100.423	87.6356	135.155	156.528
42.2246	79.8439	48.6584	131.371
43.7554	81.6523	105.916	150.203
86.7119	126.024	193.483	45.7935
134.804	63.9447	67.0579	39.4843
25.8606	137.293	131.844	38.9489
47.9596	54.8715	97.4896	113.214
46.6398	102.695	38.5779	30.1611
69.5828	60.3702	102.23	31.567
89.7931	40.9204	51.6449	27.3386
80.8725	54.7056	112.842	42.3443
50.1866	79.5346	65.029	30.4412
37.4052	39.6906	30.9563	248.417
40.6064	146.737	53.4305	41.2458
34.6378	163.359	81.6335	65.2284
143.001	25.7255	137.71	42.4678
64.3846	29.5813	58.2711	158.491
52.2712	108.595	118.392	148.697
69.4359	91.024	71.0846	89.4239
	117.258	42.1642	212.786
89.3117	401.438	64.0881	79.535
71.9974			38.3066
141.111	118.27	68.9407	53.5222
159.203	89.7554	53.4087
159.064	36.2459	112.401	197.95
69.9692	40.9428	30.5548	207.658
181.963	67.8121	101.176	359.135
91.3072	87.7713	128.432	626.247
33.7313	147.557	44.9708	120.674
42.63	156.503	28.9499	129.349
88.7531	111.635	21.8436	76.66
135.971	157.685	30.8456	209.735
67.9411	145.059	73.0307	305.087
55.573	145.459	43.2486	56.2268
84.988	151.329	129.372	166.309
85.6149	75.1959	63.6168	323.277
170.986	66.0869	33.2288	158.261
89.4798	73.0277	100.65	352.334
134.469	81.1166	49.4214	140.325
46.2882	75.3294	39.0342	231.862
188.828	287.062	70.4228	328.034
84.2067	51.8563	33.4896	94.7357
106.636	104.039	44.3927	593.128
66.8413	142.77	55.5743	91.6785
39.8399	286.87	57.195	84.4874
98.8185	303.41	29.2852	89.2158
24.8729	65.7588	32.8991	84.4242
114.992	72.9214	22.0828	240.541
158.834	42.8423	35.0059	76.7774
	243.075	37.0823	77.8547
42.2604	162.722	54.6155	124.657
69.073	94.658		142.065
116.688	82.4771	74.4517	85.5753
52.2086	332.569	205.652	96.347
197.05	107.581	50.6202	109.062
56.4487	56.4842	81.4613	380.372
171.604	94.9672	206.945	241.307
84.041	41.6336	93.9179	331.27
81.8467	123.226	204.661	171.566
100.293	204.178	59.9058
39.5165	51.9081	136.667	167.336
57.7266	49.8532	37.6909	612.588
93.9584	356.015	47.859	82.7586
60.7055	70.0743	43.4249	77.7112
74.7261	65.9215	93.5935	122.41
58.1362	44.928	37.689	119.698
53.2931	170.329	27.0947	414.216
78.2625		68.6667	177.312
103.569	99.3029	78.9628	141.208
421.034	286.548	201.061	398.693
82.732	324.285	163.713	244.257
50.2137	256.352	47.5492	95.8108
144.494	319.144	149.888	99.7435
113.996	305.836	210.16	162.575
95.8393	47.9233	35.1927	100.787
	69.7516	52.8972	114.457
46.2022	91.5714	67.5386	662.665
198.002	133.531	223.928	66.0532
72.7152	72.798	177.841	101.474
95.9428	94.5692	67.4738	66.6002
63.6194	132.424	114.818	177.372
93.1523	259.343	176.566	84.554
112.275	328.322	50.3535	215.772
39.6262	254.848	54.482	139.625
43.4664	85.834		85.7175
100.917	341.553		211.491
80.2868	331.74		71.9863
126.717	330.065		166.219
74.5125	37.2495		139.097
183.726	302.733		418.199
63.0076	285.312		588.962
99.5831	95.4166		260.473
141.844	124.943		629.146
85.3071	215.876		121.203
278.418	67.8726
66.2339	324.355
34.5006	74.1043
	119.448
32.1375	27.9191
74.0772	156.514
71.6058	47.3469
69.7585	37.5109
62.5567	305.223
58.8591	227.087
106.293
181.715
116.34
53.7201
83.6286
70.4117
111.551
87.6316
39.3796
103.725
122.712
120.994
275.494
59.2708
235.017
106.462
145.635
215.192
46.9991
125.364
62.5693
139.654
58.1373
108.291
70.1561
85.302
98.9889
88.0559
43.3631
68.7468
186.907
194.064
110.285
31.7496
58.4182
82.9152
128.233
64.3856
36.0387
100.128
184.697
161.016
77.1286
174.811
61.8251
295.596
54.1081
52.285
115.697
95.989
51.4291
60.0242
109.014
70.7103
203.923
62.0797
57.3503
37.6619
76.47
47.2803
115.733
41.9789
41.8233
215.457
156.8
94.9502
220.95
44.4961
55.6172
110.572
190.754
61.7573
35.7308
233.235
41.0979
64.6712
111.708
104.498
171.114
51.5263
101.97
69.747
55.2141
104.095
60.6887
220.237
121.247
103.39
69.2127
77.2687
41.134
49.4336
54.2303
71.7974
46.6445
162.7
84.0397

## Sheet: S1B
WT	dLamB RNAi	dLamC RNAi	dLamC OE
99.4414	39.6839	100.117	271.378
61.4732	59.1767	103.726	49.167
114.911	15.0038	122.013	76.6958
107.339	55.7558	155.394	259.629
97.9524	45.0568	83.3248	210.544
84.8525	52.4814	81.789	83.7299
110.635	57.745	119.056	231.223
86.1767	28.9512	140.591	266.049
95.6527	52.0879	161.944	147.374
129.637	48.9548	110.776	53.8758
74.4915	15.4872	107.706	123.18
125.02	88.0054	66.2207	129.293
99.8897	57.0647	137.604	228.021
127.505	39.2061	123.173	13.2118
80.8124	44.2419	93.9002	77.982
138.752	31.9293	64.74	93.6231
74.5777	56.6283	100.61	89.9293
121.233	22.813	131.709	127.645
83.7285	43.3669	76.256	176.033
123.72	63.8446	133.227	106.132
116.104	85.8519	164.256
104.419	39.9534	104.899	165.157
74.4147	72.6939	105.256	182.183
85.7012	53.0033	103.428	190.402
90.7981	58.6099	89.4747	35.6332
90.8968	64.2152	117.347	96.4521
	95.608	106.259	111.359
58.9047	57.5568	124.511	151.029
105.78	80.645	106.298	145.98
109.989	110.018	82.6887	160.432
93.9599	77.1747	118.365	168.634
85.7303	37.8094	111.097	65.2754
136.577	75.2105	105.893	127.88
116.63	81.1776	108.748	148.315
126.346	47.3277	119.407	57.5981
109.338	44.1477	60.2671	152.486
122.794		2.96423	110.121
73.4202	57.8375	87.4908	163.376
71.8875	43.2362	124.528	111.494
69.4076	77.7698		74.1899
85.8038	62.9451	162.164	81.9562
93.1466	61.9649	154.1	98.6853
133.403	53.1001	173.463	95.935
72.1493	79.0209	166.696	73.9776
120.846	55.118	124.83	148.211
114.733	46.8805	136.456	130.786
86.2531	69.9637	130.198	145.619
128.747	105.301	123.233	137.118
112.75	42.7179	151.184	57.0681
101.763	63.1997	123.632	77.82
72.0093	92.4573	144.62	150.029
98.761	61.3529	107.476
100.202	35.9665	109.063	86.1049
102.983	88.1807	121.041	128.474
95.8518	52.5465	120.175	149.452
	53.8	111.59	124.148
70.6878	81.4815	150.053	145.71
104.931	100.139	94.9114	129.431
95.4103	33.3741	128.683	161.589
122.151	48.4462	110.833	167.261
94.1556	68.0654	144.469	163.7
107.352	51.469	117.439	110.825
109.002	78.8329	141.507	124.515
136.877	66.5511	150.137	146.278
92.6411	77.2738	121.97	141.019
103.051	77.3456	73.5069	107.854
122.158	94.6031	112.762	127.04
95.1254	74.5472	125.912	120.409
106.774	28.9844	97.7167	123.984
117.349	30.6898	117.08	122.632
78.293	92.6455	100.727	153.268
72.5447	52.1437	120.728	153.47
116.125	6.35531	101.705	132.075
90.3437	9.44367		134.99
100.678	4.82089	88.1089	124.409
75.7103	9.33007	51.0893	46.269
75.4903	73.7556	94.8255	153.785
123.058	59.2626	82.7054	136.606
90.1004	49.2303	161.223	139.43
		126.086	136.032
98.0696	79.7397	150.459	138.729
112.45	85.5395	109.699	133.233
125.833	138.729	121.581
112.755	53.7034	161.122
113.703	29.586	89.5237
83.8113	10.43	119.127
103.998	39.8421	110.981
81.5868	48.4007	99.6898
85.2618	24.4003	151.72
100.95	25.5819	114.407
117.37	74.9999	95.0906
91.7071	101.02	98.5738
82.3058	91.9843	124.13
97.4599	79.2286	111.931
100.498	54.0942	113.49
127.297	13.5079	144.318
89.0487	86.4836	133.663
107.9	139.548	90.745
79.3196	16.9259	145.239
88.6021	14.6043	111.4
	46.8109	117.038
114.304	54.1663	154.202
82.0436	25.98	131.312
124.585	56.6682	130.862
100.301	21.5854	118.197
120.27	69.0128	129.381
115.965	63.6894	83.8541
132.9	82.6489	137.447
116.898	15.9739
124.624	18.9387
106.916	88.5973
115.864	15.7022
98.9741	20.4941
111.843	14.2785
112.615	27.2758
79.1414
77.1774
51.7064
60.1096
109.886
121.28
101.622
99.8258
82.9153
115.941
102.599
109.752
80.5242
108.73
94.4695
62.3773
99.0105
101.442
105.141
58.2201
99.2838
140.783
116.929
50.7374
44.8376
133.676
133.377
88.0546
121.711
119.155
140.09
52.0923
128.475
106.844
113.318
137.382
63.4521
96.4897
108.887
103.622
126.989
96.3177
99.8303
100.119
109.172
83.0948
153.692
71.2527
58.1552
111.386
90.1941
67.4978
83.8278
113.123
110.817
58.7384
72.5822
51.3487
124.341
118.29
54.4321
141.947
51.3715
159.823
150.647
117.836
126.257
65.1714
62.9922
115.778
58.7214
147.212
74.1823
131.533
85.2213
126.536
89.2496
76.4329
55.7966
137.454
136.958
67.9012
96.2277
109.206
86.0148
83.745
125.489
75.5708
75.8224
122.709
91.5907

## Sheet: S1C
WT	dLamB RNAi	dLamC RNAi	dLamC OE
1	2.43064	0.761089	1.31665

## Sheet: S1D
Genotype	Repeat	Normalised mean
Dm0 RNAi	1	0.281434
Dm0 RNAi	2	0.271873
lamC OE	1	1.81608
lamC OE	2	1.85109
lamC RNAi	1	2.00771
lamC RNAi	2	1.76089
WT	1	1.05988
WT	2	0.940119

## Sheet: S1E
18h APF WT	40h APF WT	75h APF WT	18h APF dLamB RNAi	40h APF dLamB RNAi	75h APF dLamB RNAi	18h APF dLamC OE	40h APF dLamC OE	75h APF dLamC OE	18h APF dLamC RNAi	40h APF dLamC RNAi	75h APF dLamC RNAi
0.569316	0.581086	0.482108	0.338429	0.43418	0.298133	0.367804	0.568457	0.580966	0.179028	0.54465	0.370127
0.502105	0.629794	0.789483	0.509575	0.477112	0.446935	0.422027	0.750396	0.532772	0.449111	0.580911	0.372063
0.447274	0.505213	0.462096	0.666721	0.525145	0.474676	0.350917	0.354645	0.431084	0.205905	0.484595	0.576263
0.393178	0.282001	0.415102	0.544019	0.407804	0.482048	0.245907	0.552132	0.820748	0.283145	0.253726	0.312386
0.404973	0.48789	0.436278	0.697654	0.549405	0.331803	0.5433	0.453535	0.851491	0.447867	0.535228	0.36787
0.310031	0.698031	0.4769	0.414143	0.517834	0.57976	0.644557	0.439537	0.741355	0.456651	0.418294	0.731619
0.31662	0.552917	0.465213	0.49649	0.534393	0.266526	0.567466	0.56904	0.51324	0.400456	0.535627	0.598278
0.456923	0.559128	0.741967	0.625085	0.370772	0.682632	0.550232	0.536044	0.593285	0.286026	0.576195	0.477832
0.417339	0.36237	0.477754	0.624938	0.526646	0.566012	0.607324	0.630796	0.8303	0.403197	0.474249	0.530989
0.323513	0.643175	0.617603	0.418478	0.445962	0.574659	0.350906	0.544504	0.402689	0.264014	0.631715	0.389944
0.3619	0.72829	0.488273	0.489189	0.355761	0.23711	0.475118	0.650322	0.509273	0.575319	0.611115	0.248697
0.518431	0.304531	0.540952	0.602416	0.366338	0.451952	0.771106	0.504712	0.542026	0.447055	0.660808	0.396229
0.586393	0.498446	0.282992	0.659563	0.512772	0.255876	0.235373	0.827686	0.581933	0.245241	0.749462	0.390854
0.342176	0.599637	0.42263	0.554589	0.190349	0.59385	0.475577	0.562687	0.5038	0.466933	0.278599	0.337155
0.535548	0.691189	0.571044	0.352004	0.796207	0.562232	0.593445	0.474176	0.787227	0.372037	0.382312	0.378871
0.395016	0.602696	0.615973	0.610433	0.400802	0.724384	0.510734	0.522027	0.586952	0.465399	0.652614	0.515211
0.458332	0.686585	0.74063	0.374077	0.558793	0.369814	0.432331	0.758716	0.870216	0.471155	0.464243	0.48421
0.45563	0.622265	0.662934	0.580611	0.45105	0.327033	0.272707	0.462726	0.638696	0.326058	0.43211	0.538652
0.396403	0.490475	0.679621	0.711494	0.645368	0.303695	0.468316	0.397537	0.664285	0.262897	0.631836	0.332611
0.471779	0.803578	0.589745	0.483534	0.369839	0.460713	0.434987	0.755964	0.636184	0.279549	0.348977	0.549845
0.60313	0.745471	0.685686	0.623333	0.47433	0.236946	0.489809	0.634021	0.830675	0.479281	0.563627	0.643558
0.523305	0.282791	0.41949	0.307882	0.596	0.505042	0.469311	0.471705	0.519964	0.353957	0.512222	0.687942
0.531059	0.365639	0.754018	0.41144	0.53968	0.592129	0.474138	0.58719	0.499335	0.397155	0.734119	0.31644
0.566189	0.419446	0.78057	0.394207	0.627301	0.428013	0.497525	0.470958	0.452481	0.261423	0.777066	0.526258
0.453215	0.760305	0.635489	0.391936	0.353041	0.529989	0.566913	0.687721	0.298516	0.269612	0.810594	0.537133
0.440602	0.513951	0.657886	0.559095	0.637321	0.338759	0.626283	0.691009	0.249207	0.697762	0.249255	0.373471
0.519911	0.555566	0.625548	0.359006	0.660379	0.435364	0.524744	0.408268	0.543656	0.275552	0.251324	0.792882
0.52066	0.643981	0.538642	0.550879	0.493804	0.563618	0.471699	0.570657	0.664022	0.490003	0.689365	0.699088
0.489432	0.577283	0.632681	0.590078	0.337995	0.317546	0.401065	0.654692	0.635907	0.37519	0.517734	0.570316
0.473199	0.573699	0.699878	0.62663	0.494468	0.355207	0.475486	0.782147	0.433926	0.37603	0.50265	0.586984
0.57166	0.357543	0.461476	0.591389	0.488092	0.322396	0.355105	0.511256	0.728823	0.283609	0.411107	0.636872
0.46389	0.448048	0.258854	0.474105	0.247824	0.430931	0.408099	0.598424	0.556762	0.499898	0.438714	0.571071
0.607738	0.514224	0.778761	0.728965	0.43354	0.474963	0.73783	0.615459	0.614338	0.640618	0.572598	0.471068
0.35571	0.676189	0.573437	0.388214	0.487007	0.502995	0.39028	0.595448	0.430619	0.369425	0.439861	0.741875
0.699816	0.505846	0.459705	0.369327	0.44868	0.528975	0.563226	0.528387	0.670327	0.426111	0.332508	0.612576
0.809072	0.834621	0.523042	0.473004	0.528939	0.29699	0.387564	0.211519	0.382781	0.287815	0.418087	0.599032
0.422381	0.680323	0.312126	0.420389	0.371648	0.315318	0.376899	0.486322	0.411394	0.761789	0.574584	0.386676
0.404559	0.707292	0.562639	0.388133	0.337181	0.5303	0.426308	0.411769	0.544705	0.480656	0.486596	0.36256
0.456885	0.559801	0.681094	0.536414	0.462275	0.494201	0.425784	0.743835	0.762161	0.396201	0.497456	0.445968
0.380149	0.572931	0.880163	0.312977	0.495558	0.527823	0.754758	0.54752	0.572465	0.362703	0.295585	0.595294
0.342236	0.584984	0.589913	0.365973	0.312249	0.55604	0.498722	0.496903	0.436392	0.277347	0.311672	0.678636
0.817597	0.832235	0.705875	0.476569	0.373556	0.272732	0.550414	0.396867	0.492207	0.2902	0.492232	0.215659
0.339058	0.659351	0.486844	0.688296	0.39136	0.285583	0.524154	0.570896	0.447482	0.48722	0.346031	0.378342
0.247423	0.69623	0.441789	0.483353	0.517276	0.367224	0.481919	0.57412	0.801235	0.227383	0.467436	0.430691
0.591088	0.470099	0.528665	0.320641	0.639051	0.45733	0.542797	0.470756	0.712851	0.411756	0.614689	0.39355
0.582913	0.679887	0.881376	0.21666	0.31294	0.551402	0.573391	0.505729	0.58599	0.575957	0.286178	0.394107
0.624335	0.504468	0.514457	0.34689	0.580592	0.635347	0.632712	0.592623	0.515761	0.418028	0.263597	0.51992
0.558624	0.639349	0.710242	0.329709	0.304812	0.493249	0.54814	0.533126	0.591892	0.545708	0.573144	0.399864
0.735753	0.459769	0.620115	0.55655	0.577875	0.470722	0.325485	0.485934	0.712787	0.304036	0.607694	0.446104
0.484119	0.63071	0.442904	0.689776	0.563345	0.738746	0.485214	0.507224	0.467544	0.263354	0.425511	0.411109
0.260571	0.609611	0.692295	0.465598	0.39611	0.526738	0.589894	0.46953	0.856622	0.336308	0.367561	0.447433
0.530027	0.710261	0.533026	0.543681	0.425716	0.549869	0.499361	0.456897	0.744072	0.308732	0.448788	0.412429
0.334905	0.545817	0.615882	0.638803	0.579885	0.430597	0.326489	0.472865	0.568918	0.363449	0.448919	0.36748
0.498679	0.491123	0.570683	0.362959	0.634865	0.64303	0.621695	0.309101	0.574059	0.497005	0.675181	0.39333
0.701065	0.574555	0.53972	0.266301	0.423684	0.37527	0.648139	0.46346	0.52257	0.333183	0.594978	0.250697
0.629661	0.801935	0.626295	0.306588	0.498375	0.457978	0.271946	0.655697	0.531055	0.228385	0.638777	0.466061
0.471649	0.76304	0.413032	0.363613	0.392479	0.340692	0.49612	0.69169	0.633528	0.481933	0.410099	0.368236
0.346687	0.41603	0.340541	0.302711	0.500969	0.777904	0.431651	0.356355	0.440348	0.361836	0.492482	0.583321
0.326563	0.551228	0.724149	0.392965	0.652486	0.559408	0.458042	0.661852	0.298205	0.275302	0.497584	0.295339
0.485296	0.514408	0.589749	0.493204	0.703612	0.462236	0.593557	0.525718	0.554624	0.482208	0.624426	0.627349
0.59116	0.606582	0.563494	0.437462	0.367196	0.456884	0.597658	0.732399	0.515492	0.430803	0.345715	0.48104
0.674169	0.673895	0.53778	0.379566	0.421099	0.685802	0.565561	0.539218	0.515188	0.455093	0.573715	0.231947
0.759498	0.367543	0.75044	0.329368	0.45689	0.358186	0.563637	0.613662	0.162427	0.602207	0.383362	0.319864
0.412131	0.458506	0.681342	0.448643	0.346552	0.396805	0.381794	0.355101	0.453912	0.627919	0.340232	0.352254
0.7708	0.504744	0.368948	0.561937	0.247776	0.678857	0.533488	0.649329	0.593642	0.36397	0.430469	0.536258
0.561279	0.766702	0.492058	0.547092	0.29924	0.420958	0.310341	0.412758	0.363823	0.275332	0.703947	0.514798
0.737996	0.55805	0.43841	0.47928	0.429998	0.33583	0.286739	0.568919	0.392166	0.377476	0.435405	0.650009
0.724237	0.568139	0.540388	0.326245	0.50647	0.657043	0.644305	0.393937	0.410267	0.26347	0.386328	0.578842
0.525563	0.795224	0.723109	0.571199	0.346599	0.222939	0.660379	0.532812	0.292619	0.186318	0.411599	0.443578
0.489998	0.425906	0.546483	0.39107	0.420306	0.416498	0.506156	0.543724	0.539987	0.34447	0.772277	0.392114
0.395882	0.455705	0.595983	0.45175	0.450814	0.258449	0.54289	0.531382	0.595624	0.262856	0.570623	0.635615
0.548004	0.676112	0.712724	0.370906	0.623979	0.335623	0.394817	0.391547	0.549045	0.176611	0.45694	0.45908
0.485062	0.730931	0.416672	0.431285	0.462226	0.433805	0.56267	0.32974	0.836459	0.390362	0.679886	0.569995
0.624659	0.792182	0.592983	0.407734	0.443871	0.409029	0.507374	0.615934	0.597713	0.246108	0.316252	0.473949
0.429311	0.750917	0.584346	0.614434	0.411157	0.587971	0.817284	0.566035	0.37692	0.428576	0.26461	0.614525
0.391839	0.598843	0.459482	0.554984	0.747479	0.26656	0.590277	0.604649	0.434431	0.525134	0.529876	0.607933
0.550851	0.476536	0.448765	0.755896	0.339641	0.460804	0.524808	0.579901	0.680827	0.342266	0.537899	0.567613
0.567417	0.301492	0.446199	0.402769	0.322049	0.277876	0.661827	0.456817	0.573689	0.401982	0.328252	0.439203
0.464756	0.608145	0.705649	0.371994	0.549758	0.39122	0.4429	0.391471	0.494847	0.402051	0.689739	0.270008
0.30681	0.531875	0.562	0.550738	0.379029	0.523862	0.450632	0.478084	0.640967	0.333517	0.603354	0.616656
0.538178	0.644614	0.605014	0.327958	0.381203	0.278358	0.377512	0.321946	0.627239	0.346309	0.384341	0.319395
0.613836	0.411073	0.719901	0.368145	0.569397	0.281079	0.472793	0.406755	0.672905	0.391765	0.574907	0.488439
0.41441	0.602129	0.524405	0.603226	0.477312	0.239518	0.473513	0.515725	0.423054	0.197141	0.445934	0.530825
0.554344	0.431128	0.767845	0.368892	0.506857	0.539256	0.481148	0.515581	0.394575	0.456081	0.405401	0.673348
0.460019	0.4808	0.452579	0.266939	0.581589	0.565509	0.460471	0.424202	0.546119	0.325907	0.420318	0.303674
0.574307	0.611717	0.669869	0.465649	0.31191	0.585491	0.405111	0.443928	0.359003	0.255698	0.579961	0.631991
0.601047	0.524507	0.612499	0.348841	0.62815	0.453056	0.686843	0.581262	0.481321	0.445889	0.435772	0.255805
0.460504	0.542426	0.676865	0.379249	0.308304	0.719934	0.418983	0.482437	0.353243	0.545983	0.554156	0.761313
0.340437	0.481044	0.550329	0.310599	0.588813	0.795742	0.504095	0.469419	0.292356	0.340834	0.576006	0.42993
0.50535	0.668535	0.683972	0.249499	0.578113	0.505398	0.411148	0.518004	0.500302	0.296245	0.326243	0.267243
0.252593	0.466961	0.580072	0.262883	0.350713	0.585857	0.498198	0.574635	0.648201	0.511026	0.292145	0.692221
0.532225	0.6162	0.609488	0.32134	0.41736	0.471857	0.714112	0.729634	0.697114	0.327692	0.558316	0.521603
0.584811	0.518047	0.638667	0.353337	0.402908	0.558507	0.504117	0.681674	0.339771	0.222639	0.577185	0.476031
0.482646	0.520689	0.623656	0.315736	0.443352	0.266766	0.448355	0.659286	0.668189	0.385241	0.376428	0.435145
0.601847	0.498426	0.419407	0.379104	0.75802	0.445236	0.700649	0.739972	0.694197	0.240502	0.632074	0.555332
0.498202	0.407898	0.593329	0.410806	0.459292	0.569642	0.46454	0.523258	0.742688	0.379996	0.751013	0.610657
0.455784	0.48678	0.390651	0.36819	0.400895		0.634796	0.583662	0.413657	0.435583	0.554816	0.819648
0.528308	0.704886	0.250597	0.34539	0.633353		0.343789	0.608143	0.538739	0.461657	0.38075	0.582255
0.572028	0.234863	0.519713	0.701897	0.403436		0.646177	0.759152	0.625443	0.249249	0.49073	0.535821
0.464237	0.560247	0.430317	0.274126	0.352751		0.391148	0.296671	0.68531	0.29645	0.654416	0.37454
0.377552	0.559327	0.446571	0.364432	0.439072		0.587928	0.600116	0.230095	0.422121	0.460954	0.54498
0.616078	0.515211	0.461139	0.268083	0.447772		0.559422	0.55481	0.389993	0.392827	0.366675
0.535383	0.497957		0.56791	0.318849		0.424123	0.420226	0.418205	0.270096	0.23678
0.456386	0.664138		0.521063	0.462798		0.462988	0.721139	0.646909	0.36818	0.561537
0.571006	0.668879		0.404587	0.491097		0.472405	0.531761	0.539178	0.344489	0.768534
0.427167	0.743474		0.453557	0.408825		0.708152	0.51721	0.448255	0.336368	0.602833
0.347566	0.514478		0.362556	0.568575		0.726029	0.703715	0.543518	0.508704	0.731735
0.499112	0.46127		0.484248	0.719946		0.577984	0.66153	0.413934	0.351337	0.561262
0.449449	0.37528		0.182517	0.47472		0.51846	0.471166	0.504801	0.332531	0.660479
0.636524	0.720331		0.414412	0.328538		0.415855	0.448693	0.358059	0.32682	0.537334
0.531604	0.70255		0.67024	0.765613		0.422132	0.827275	0.480445	0.412015	0.492748
0.289185	0.664621		0.212027	0.334574		0.38172	0.585158	0.283414	0.310467	0.321614
0.402728	0.366515		0.540054	0.277291		0.314953	0.507683	0.5488	0.394013	0.477124
0.360096	0.53727		0.468509	0.519457		0.591991	0.344773		0.370277	0.387139
0.461116	0.519836		0.513661	0.657506		0.547504	0.663855		0.402204	0.413039
0.238274	0.47873		0.270976	0.518326		0.504685	0.420748		0.595032	0.358873
0.612542	0.500805		0.465643	0.56411		0.341693	0.4801		0.34213	0.528495
0.329227	0.698975		0.37357	0.44525		0.315878	0.421587		0.538262	0.630791
0.341238	0.214203		0.59081	0.576487		0.563358	0.612921		0.565446	0.73089
0.400145	0.722792		0.202441	0.221041		0.429678	0.546589		0.414438	0.752171
0.410902	0.213649		0.406326	0.508429		0.373161	0.646861		0.50104	0.353182
0.642297	0.464527		0.4395	0.304533		0.395559	0.524473		0.386296	0.401391
0.337823	0.667967		0.30916	0.449909		0.50357	0.572372		0.417728	0.446267
0.385887	0.669828		0.500717	0.510014		0.391764	0.491849		0.345442	0.305124
0.631569	0.581576		0.381842	0.459254		0.542677	0.313536		0.314877	0.493795
0.335966	0.490078		0.404795	0.712215		0.674294	0.469831		0.43834	0.438048
0.535721	0.690552		0.369301	0.56641		0.342172	0.701522		0.432031	0.434933
0.218814	0.777669		0.618981	0.379556		0.544121	0.610897		0.234012	0.531426
0.179966	0.312593		0.247273	0.233224		0.515776	0.588477		0.42488	0.419501
0.626433	0.756843		0.47868	0.6019		0.502549	0.487041		0.358454	0.483815
0.43371	0.4008		0.473414	0.323341		0.476962	0.528398		0.412964	0.363805
0.218599	0.65409		0.250247	0.49187		0.534918	0.477269		0.676071	0.272726
0.353658	0.607702		0.564995	0.51481		0.441812	0.358283		0.38516	0.40246
0.423516	0.842135		0.38942	0.417246		0.559315	0.7348		0.380958	0.465846
0.557932	0.578107		0.427139	0.398837		0.390786	0.704397		0.246587	0.331332
0.626344	0.622615		0.461044	0.399193		0.471188	0.73693		0.312004	0.600626
0.636031	0.682938		0.301876	0.300997		0.615404	0.733204		0.428896	0.78175
0.291208	0.28383		0.313766	0.514893		0.5216	0.512724		0.24157	0.240895
0.473388	0.587827		0.392143	0.353962		0.402361	0.628862		0.276621	0.504693
0.4935			0.208889	0.500391		0.647469	0.404406		0.401043	0.64361
0.459357			0.203594	0.622556		0.39776	0.444431		0.236482	0.523689
0.463682			0.514576	0.426245		0.57612	0.585675		0.297389	0.618906
0.293528			0.400565	0.442395		0.37682	0.509154		0.25336	0.444426
0.717222			0.513426	0.316418		0.272588	0.702356		0.592043	0.444302
0.309194			0.367896	0.641258		0.60394	0.58434		0.610761	0.544761
0.410321			0.501073	0.476749		0.570702	0.727224		0.489341	0.532015
0.437186			0.335867	0.417151		0.573568	0.721176		0.281447	0.478956
0.40455			0.445216	0.575072		0.429405	0.704319		0.33117	0.59789
0.541764			0.307811	0.727899		0.433493	0.539994		0.52139	0.618632
0.171174			0.316779	0.589037		0.645732	0.526583		0.365176	0.632576
0.353368			0.197013	0.399539		0.377405	0.526196		0.282631	0.51535
0.325841			0.455663	0.675058		0.599019	0.769075		0.230471	0.836624
0.47686			0.358326	0.785735		0.469492	0.401333		0.174691	0.559793
0.408889			0.334881	0.486431		0.385851	0.717951		0.219024	0.434598
0.397457			0.408125	0.577987		0.407743	0.653114		0.180664	0.494986
0.614055			0.629013	0.477848		0.392842	0.58766		0.274353	0.40081
0.414708			0.306814	0.132941		0.52203	0.680627		0.408147	0.487039
0.433173			0.550561	0.705888		0.323176	0.636203		0.330501	0.428492
0.314087			0.467443	0.398337		0.441085	0.742182		0.201838	0.829008
0.507556			0.288283	0.722723		0.648651	0.763043		0.269507	0.440638
0.507931			0.342191	0.707491		0.624125	0.728579		0.357744	0.491436
0.576098			0.35023	0.675893		0.283079	0.833863		0.343296	0.662048
0.497628			0.498886	0.461319		0.461031	0.856115		0.313628	0.491208
0.359265			0.394284	0.451972		0.339313	0.497922		0.318619	0.811589
0.577496			0.339535	0.434522		0.390983	0.545346		0.411188	0.533778
0.528188			0.352871	0.386196		0.541201	0.677871		0.414391	0.619506
0.54819			0.592448	0.660554		0.42226	0.587932		0.415775	0.552415
0.349793			0.350205	0.511041		0.58086	0.541845		0.481941	0.767454
0.63352			0.209655	0.648988		0.368994	0.633618		0.312954	0.431433
0.402272			0.420666	0.409545		0.248402	0.613074		0.611059	0.415896
0.57791			0.459397	0.559251		0.382117	0.441825		0.28266	0.848284
0.598903			0.252791	0.538444		0.520368	0.542767		0.458708	0.624953
0.516732			0.434254	0.627063		0.585557	0.834817		0.339163	0.488037
0.540715			0.205545	0.597521		0.545108	0.62978		0.610864	0.601994
0.560433			0.656432	0.818849		0.443923	0.371503		0.50626	0.516463
0.665536			0.252543	0.593284		0.223206	0.503162		0.46999	0.385422
0.420387			0.3905	0.850623		0.493578	0.789434		0.506392	0.54482
0.621188			0.344323	0.516301		0.608999	0.484842		0.693221	0.510354
0.263155			0.312722	0.420622		0.44499	0.653337		0.517135	0.655357
0.504313			0.427544	0.321235		0.565332	0.475865		0.44057	0.669571
0.626924			0.549655	0.419489		0.46012	0.587202		0.325031	0.492941
0.675795			0.344701	0.571613		0.577476	0.657135		0.465529	0.749705
0.703064			0.314535	0.756427		0.583274	0.555776		0.509504	0.566779
0.20018			0.60687			0.477585	0.317518		0.516617	0.31684
0.253856			0.389648			0.41248	0.833789		0.574016	0.515138
0.25857			0.507401			0.561475	0.501442		0.651533	0.777755
0.412034			0.604485			0.549022	0.551846		0.43827	0.597827
0.542547			0.633395			0.660144	0.473419		0.420431	0.499302
0.679199			0.381519			0.510148	0.885473		0.591886	0.479424
0.424266			0.286365			0.613154	0.439447		0.643914	0.504638
0.476736			0.421016			0.467796	0.437099		0.428168	0.490407
0.38802			0.28409			0.673394	0.442675		0.389723	0.581726
0.336582			0.491233			0.580779	0.763726		0.574541	0.584829
0.416036			0.463322			0.580863			0.591911	0.372825
0.274401			0.276668			0.550994			0.435128	0.256238
0.275005			0.46343			0.271298			0.266224	0.39024
0.741247			0.399897			0.354346			0.488824	0.477226
0.421005			0.534147			0.443516			0.513675	0.608947
0.206609			0.468031			0.83087			0.274837	0.460659
0.363357			0.478405			0.657461			0.379482
0.266847			0.436283			0.594099			0.353401
0.36976			0.155374			0.315929			0.35708
0.63223			0.22233			0.603203			0.736784
0.27004			0.335614			0.35607			0.568628
0.633854			0.320045			0.3113			0.39762
0.283886			0.39098			0.688824			0.414614
0.451781			0.605651			0.490425			0.349835
0.487151			0.342092			0.578368			0.450297
0.363008			0.260746			0.630115			0.458664
0.413378			0.418141			0.121083			0.332498
0.421692			0.476432			0.47754			0.535176
0.356859			0.524802			0.453863			0.478721
0.719126			0.315332			0.538731			0.455589
0.424662			0.337847			0.577731			0.559351
0.563856			0.234437			0.356507			0.614114
0.649787			0.363943			0.443373			0.472493
0.142483			0.301251			0.48362			0.30137
0.405691			0.379348			0.433349			0.410427
0.451305			0.420589			0.362183			0.417122
0.417482			0.403666			0.592			0.670011
0.412933			0.675228			0.528635			0.319558
0.310094			0.45548			0.339497			0.511937
0.465025			0.269265			0.435774			0.601775
0.344065			0.423823			0.47237			0.341539
0.286062			0.258351			0.478735			0.545487
0.292524			0.394266			0.519281			0.520025
0.4531			0.334722			0.425429			0.409111
0.471268			0.562464			0.629677			0.329036
0.328906			0.393646			0.38334			0.546928
0.151904			0.413445			0.640297			0.730099
0.482917			0.259579			0.490532			0.551671
0.378926			0.492282			0.511343			0.468861
0.498192			0.458849			0.256779			0.242445
0.464214			0.184572			0.3295			0.424105
0.445757			0.278417			0.36348			0.45174
0.719593			0.293125			0.424701			0.308473
0.467803			0.306007			0.666534			0.403701
0.549402						0.479385			0.413295
0.40765									0.471782
0.504176									0.592078
0.520317									0.367064
0.35321									0.381292
0.63863									0.376741
0.183741									0.696484
0.43434									0.184659
0.480597									0.616308
0.382943									0.579355
0.37468									0.516413
0.482019									0.406286
0.531546									0.515942
0.316557									0.249904
0.381675									0.407223
0.624333									0.206877
0.316868									0.287401
0.624991									0.460584
0.472106									0.216651
0.243066									0.60023
0.293475									0.384369
0.310653									0.411591
0.422345									0.501181
0.292892									0.400171
0.774048									0.413528
0.402606									0.767177
0.372968									0.37747
0.226414									0.506545
0.185989									0.759233
0.432388									0.423819
0.440276									0.529272
0.451592									0.384014
0.435427									0.470787
0.339039									0.51091
0.550369									0.589717
0.488321									0.43315
0.357957									0.328541
0.389825									0.37353
0.361599									0.455038
0.460756									0.346225
0.241337									0.414247
0.255157									0.483701
0.222049									0.413149
0.236748									0.352718
0.360842									0.365893
0.398336									0.384354
0.754413									0.43979
0.295772									0.414145
0.439915									0.601963
									0.600953
									0.444972
									0.472452
									0.433172
									0.507375
									0.380883
									0.597607

## Sheet: S1F
18h APF WT	40h APF WT	75h APF WT	18h APF dLamB RNAi	40h APF dLamB RNAi	75h APF dLamB RNAi	18h APF dLamC OE	40h APF dLamC OE	75h APF dLamC OE	18h APF dLamC RNAi	40h APF dLamC RNAi	75h APF dLamC RNAi
0.505778	0.535294	0.429003	0.332634	0.391325	0.267105	0.350984	0.539484	0.55899	0.150714	0.538826	0.296071
0.442948	0.592334	0.749172	0.427571	0.43316	0.381798	0.390818	0.724246	0.462266	0.385987	0.427903	0.361912
0.435582	0.47494	0.391113	0.590317	0.506936	0.410811	0.320371	0.334552	0.401061	0.155344	0.303445	0.510973
0.332026	0.236961	0.393559	0.516026	0.337203	0.32866	0.218239	0.420361	0.62052	0.174761	0.151568	0.245832
0.373884	0.477525	0.429572	0.58989	0.512406	0.313212	0.511617	0.271302	0.566727	0.34961	0.28677	0.336897
0.208828	0.619083	0.451885	0.381944	0.482223	0.518679	0.63102	0.363854	0.564103	0.450179	0.337235	0.617255
0.274472	0.50587	0.372818	0.463829	0.509703	0.225115	0.498392	0.383839	0.404052	0.363325	0.400989	0.500562
0.428692	0.481566	0.67643	0.50078	0.350785	0.628824	0.457877	0.460279	0.549609	0.21417	0.52812	0.451009
0.386684	0.311899	0.457367	0.524802	0.441393	0.511943	0.536937	0.562796	0.717567	0.354765	0.229205	0.415565
0.269107	0.593631	0.535295	0.379074	0.43224	0.488779	0.247942	0.44934	0.270703	0.223234	0.525159	0.334839
0.338528	0.633043	0.447122	0.426106	0.334558	0.202043	0.395428	0.607315	0.488038	0.562436	0.507655	0.194175
0.452132	0.299599	0.519224	0.551457	0.320855	0.382317	0.751633	0.441257	0.502116	0.385533	0.601158	0.313565
0.499331	0.464006	0.208239	0.579975	0.455635	0.0493771	0.202863	0.686793	0.529554	0.220307	0.666965	0.281616
0.313905	0.536835	0.285967	0.457398	0.0996201	0.582973	0.451128	0.525693	0.38112	0.415506	0.220877	0.182415
0.476159	0.628407	0.508105	0.23851	0.774502	0.474927	0.542695	0.359478	0.61391	0.350646	0.353021	0.291289
0.372576	0.597432	0.291696	0.501679	0.386938	0.677232	0.435088	0.484222	0.412081	0.456678	0.537774	0.387555
0.369733	0.649156	0.676827	0.32601	0.515007	0.321768	0.295315	0.682943	0.820195	0.362673	0.412548	0.337133
0.402605	0.358042	0.632704	0.534222	0.335201	0.281277	0.210383	0.406962	0.519278	0.284146	0.38063	0.523289
0.37781	0.424531	0.67163	0.667926	0.609669	0.241651	0.354516	0.372258	0.540405	0.251461	0.58488	0.306011
0.394721	0.756138	0.544426	0.461593	0.301452	0.408566	0.347355	0.644905	0.406205	0.230964	0.302912	0.484811
0.578417	0.483112	0.634774	0.595976	0.413854	0.199932	0.437613	0.544949	0.774935	0.450768	0.520279	0.453251
0.369607	0.122001	0.410641	0.248123	0.506224	0.439625	0.326974	0.362905	0.446042	0.316257	0.403915	0.542236
0.469468	0.316542	0.716323	0.330118	0.418663	0.552455	0.410756	0.545491	0.479047	0.327227	0.518822	0.226959
0.481696	0.404358	0.533956	0.183728	0.532849	0.268226	0.435526	0.381016	0.341962	0.225765	0.697057	0.492474
0.396107	0.731904	0.57245	0.35463	0.240445	0.503939	0.299104	0.572834	0.127589	0.187273	0.686129	0.431396
0.385531	0.441788	0.628917	0.429918	0.481908	0.308608	0.58782	0.663843	0.244178	0.567357	0.210556	0.30967
0.459289	0.52273	0.596961	0.155363	0.594174	0.355062	0.463083	0.322772	0.213711	0.25392	0.0466382	0.695253
0.43936	0.553084	0.406785	0.498813	0.307399	0.527228	0.424636	0.533605	0.630675	0.341486	0.591911	0.603413
0.372033	0.458474	0.616281	0.496547	0.133421	0.222965	0.368761	0.553696	0.391132	0.314538	0.427034	0.49113
0.364733	0.522243	0.590831	0.525862	0.476782	0.135099	0.411057	0.543245	0.274	0.311992	0.319041	0.434012
0.562864	0.234362	0.250448	0.552983	0.470808	0.302503	0.265759	0.480356	0.604318	0.202991	0.356343	0.492973
0.418542	0.357032	0.125799	0.378824	0.141344	0.423771	0.375256	0.544828	0.500201	0.451974	0.217214	0.387126
0.499875	0.457924	0.737337	0.619881	0.377668	0.414741	0.68161	0.513387	0.574768	0.50588	0.482058	0.310939
0.20948	0.661349	0.560207	0.332551	0.448941	0.486737	0.372034	0.472653	0.37164	0.33881	0.416851	0.641644
0.620648	0.3317	0.337981	0.22237	0.352236	0.448709	0.45156	0.435843	0.161715	0.393522	0.264444	0.562236
0.778942	0.735131	0.130236	0.449539	0.482131	0.287443	0.349345	0.152105	0.370877	0.260783	0.372598	0.539678
0.403845	0.657499	0.162699	0.367008	0.263665	0.26444	0.32451	0.317741	0.363445	0.705624	0.554547	0.331066
0.34274	0.681833	0.460213	0.379852	0.306438	0.419451	0.373895	0.337009	0.254379	0.407929	0.462631	0.23564
0.407995	0.404586	0.614009	0.489483	0.338236	0.441982	0.400345	0.600763	0.713808	0.383808	0.436793	0.335136
0.31249	0.518074	0.81971	0.257733	0.347955	0.502076	0.658102	0.425222	0.472843	0.262824	0.273408	0.537738
0.284734	0.488458	0.376121	0.338032	0.256669	0.529452	0.468114	0.407733	0.3585	0.225437	0.231567	0.54735
0.692065	0.787156	0.596324	0.391109	0.325032	0.240052	0.394632	0.280974	0.423263	0.230676	0.473693	0.137247
0.0436012	0.474197	0.447722	0.659724	0.366442	0.247782	0.42642	0.530436	0.380699	0.391688	0.298948	0.236537
0.191606	0.616052	0.396945	0.441659	0.503775	0.296831	0.419269	0.499059	0.739676	0.17004	0.388685	0.288004
0.523086	0.430665	0.380123	0.249977	0.593114	0.315908	0.466928	0.414749	0.633252	0.251594	0.388802	0.323904
0.540715	0.617141	0.653075	0.163129	0.296904	0.509915	0.516328	0.467909	0.540389	0.426046	0.251086	0.271851
0.562072	0.418072	0.465678	0.25992	0.529775	0.606219	0.49627	0.453482	0.443212	0.261793	0.186261	0.440074
0.438189	0.253141	0.63632	0.255594	0.25521	0.401483	0.445931	0.488577	0.553279	0.476598	0.511035	0.322736
0.675623	0.425029	0.556598	0.509429	0.520291	0.380683	0.300584	0.40858	0.674478	0.266099	0.548048	0.433308
0.442277	0.560231	0.407322	0.558644	0.455814	0.608151	0.439593	0.401538	0.379385	0.236949	0.374606	0.202986
0.17276	0.440984	0.615895	0.451947	0.366594	0.421447	0.470965	0.442228	0.783109	0.311199	0.326238	0.323523
0.478817	0.627476	0.458668	0.426352	0.335067	0.445183	0.478015	0.40561	0.709433	0.266986	0.443137	0.243009
0.324112	0.282687	0.552357	0.580426	0.518589	0.400128	0.291291	0.365862	0.528622	0.316193	0.426256	0.317689
0.389647	0.398334	0.468107	0.344135	0.614425	0.618734	0.538399	0.250941	0.431088	0.472423	0.660244	0.34027
0.643452	0.495853	0.294388	0.197089	0.347003	0.330928	0.601521	0.433683	0.485591	0.266224	0.382952	0.199258
0.58275	0.657953	0.543009	0.295516	0.393866	0.355087	0.23649	0.581457	0.489824	0.17185	0.592925	0.408466
0.428708	0.740015	0.312737	0.277125	0.367359	0.255208	0.453046	0.644076	0.616479	0.421717	0.370602	0.267114
0.16053	0.401689	0.264285	0.251994	0.450812	0.674113	0.411808	0.312494	0.340912	0.346025	0.343672	0.557133
0.252083	0.365304	0.375852	0.323842	0.54698	0.480036	0.408287	0.562472	0.245567	0.196881	0.454951	0.268573
0.442872	0.457101	0.551734	0.411875	0.658966	0.432476	0.541104	0.442411	0.40054	0.463258	0.58164	0.615686
0.467144	0.529915	0.506249	0.356838	0.343487	0.383643	0.54761	0.602525	0.466343	0.426056	0.296528	0.449119
0.369503	0.631602	0.443946	0.348641	0.350116	0.610531	0.499759	0.388828	0.341036	0.392439	0.534995	0.210903
0.495195	0.29162	0.545167	0.280824	0.424131	0.321296	0.453029	0.507165	0.119525	0.451273	0.332312	0.140369
0.350099	0.408977	0.642904	0.348511	0.32823	0.278034	0.345357	0.292143	0.414087	0.403901	0.308503	0.31706
0.731858	0.411763	0.318922	0.477128	0.217995	0.61453	0.498959	0.644238	0.560698	0.276828	0.385454	0.313896
0.437181	0.759176	0.380532	0.478482	0.234731	0.33532	0.224463	0.380979	0.270612	0.219983	0.680113	0.407541
0.541959	0.482678	0.421512	0.439566	0.343147	0.281843	0.203833	0.464992	0.277385	0.349563	0.298422	0.474389
0.587329	0.439668	0.498951	0.191361	0.456363	0.580042	0.568935	0.388779	0.283042	0.21064	0.356577	0.551587
0.430925	0.713161	0.659192	0.542549	0.197896	0.145904	0.652993	0.468977	0.238166	0.171501	0.29914	0.41316
0.304126	0.337916	0.517325	0.347895	0.397588	0.351231	0.442331	0.453578	0.459662	0.307595	0.281114	0.201775
0.2041	0.237525	0.49343	0.405863	0.425246	0.0800625	0.524576	0.433081	0.497263	0.237915	0.478264	0.471986
0.387723	0.538013	0.444582	0.348492	0.547914	0.307562	0.384197	0.3165	0.521357	0.127764	0.414013	0.388824
0.407763	0.697953	0.103694	0.335439	0.425793	0.355325	0.537297	0.322849	0.771611	0.374913	0.641488	0.5106
0.506278	0.541021	0.585981	0.302152	0.376121	0.109033	0.450671	0.589406	0.55456	0.221286	0.270914	0.391669
0.387523	0.620347	0.527164	0.564724	0.332115	0.503488	0.758115	0.543055	0.347583	0.321683	0.215181	0.456068
0.340003	0.360766	0.351206	0.535668	0.631311	0.260204	0.537976	0.490074	0.387374	0.308328	0.479331	0.466364
0.501588	0.434333	0.41993	0.666011	0.242806	0.207781	0.460937	0.560056	0.252861	0.318762	0.458112	0.461703
0.564667	0.249145	0.37305	0.324022	0.281278	0.265594	0.555525	0.399586	0.384846	0.282973	0.295066	0.348881
0.396317	0.526367	0.700413	0.29707	0.514682	0.260193	0.317018	0.313482	0.459078	0.351178	0.579015	0.239164
0.133628	0.388918	0.531693	0.50003	0.357533	0.456983	0.410499	0.428824	0.556441	0.298974	0.494942	0.513019
0.435652	0.624211	0.565411	0.305245	0.293438	0.224668	0.363415	0.283933	0.458317	0.277443	0.330378	0.29048
0.472308	0.379628	0.666617	0.353681	0.548685	0.197568	0.455609	0.338615	0.65723	0.327195	0.545218	0.459487
0.373557	0.523635	0.429997	0.512292	0.402665	0.228095	0.434225	0.500242	0.393278	0.159285	0.310014	0.34927
0.146006	0.329465	0.712241	0.357971	0.436665	0.373842	0.404705	0.418996	0.344927	0.420489	0.342865	0.0568405
0.30622	0.440098	0.432699	0.231712	0.540032	0.556347	0.397555	0.313768	0.469431	0.261711	0.297388	0.267916
0.491769	0.518716	0.594268	0.385676	0.284973	0.454182	0.320173	0.433317	0.302792	0.203338	0.514179	0.458014
0.530678	0.509326	0.491689	0.220662	0.551061	0.358482	0.595787	0.479458	0.242527	0.395218	0.39129	0.255557
0.178012	0.497377	0.427982	0.36829	0.277507	0.613595	0.378622	0.437657	0.158795	0.54038	0.488766	0.48824
0.0952716	0.425062	0.444334	0.203002	0.581034	0.555981	0.470387	0.434468	0.210881	0.321068	0.517276	0.412743
0.419142	0.641524	0.454285	0.216213	0.371219	0.444806	0.370213	0.42922	0.416162	0.291337	0.184753	0.24932
0.124516	0.431467	0.550787	0.241106	0.267032	0.507576	0.430416	0.552303	0.293277	0.490896	0.237513	0.388373
0.50782	0.45104	0.352228	0.259689	0.38041	0.328941	0.658382	0.619703	0.561197	0.22615	0.48163	0.267815
0.540938	0.383054	0.439701	0.340942	0.377337	0.391486	0.497835	0.540098	0.113774	0.176838	0.4815	0.421255
0.404603	0.447612	0.490249	0.260243	0.363523	0.196751	0.282827	0.620238	0.565936	0.3608	0.250751	0.341162
0.431934	0.472334	0.281566	0.30497	0.743111	0.317453	0.599458	0.606748	0.581834	0.191117	0.481652	0.462625
0.430902	0.362973	0.54375	0.343228	0.309585	0.518956	0.425772	0.504146	0.643904	0.348847	0.678754	0.527223
0.415224	0.408165	0.370556	0.353651	0.353883		0.522938	0.535592	0.13328	0.389796	0.416615	0.797762
0.402949	0.645073	0.152364	0.329119	0.577811		0.197188	0.49047	0.450585	0.437584	0.313992	0.555831
0.545339	0.204495	0.35612	0.650581	0.320471		0.581014	0.532766	0.56681	0.192949	0.45411	0.420622
0.418042	0.544418	0.386855	0.237108	0.352167		0.25162	0.235413	0.623833	0.281845	0.579608	0.328393
0.322684	0.488934	0.385829	0.289512	0.33145		0.507408	0.496245	0.205411	0.358931	0.420419	0.479416
0.487477	0.410616	0.404386	0.264917	0.422799		0.188756	0.492594	0.302124	0.3263	0.307221
0.493115	0.381338		0.540129	0.262382		0.385084	0.378454	0.336172	0.225601	0.151295
0.395792	0.583699		0.499916	0.368076		0.441605	0.587423	0.594383	0.123603	0.454501
0.408523	0.591216		0.376025	0.459106		0.357937	0.493303	0.366139	0.298338	0.732629
0.369646	0.699063		0.38963	0.379578		0.643308	0.451014	0.274354	0.277405	0.405704
0.338079	0.454945		0.337445	0.55652		0.637549	0.563771	0.256206	0.487496	0.652865
0.417183	0.279232		0.46513	0.686079		0.472326	0.521001	0.334358	0.279259	0.541273
0.414978	0.317023		0.162627	0.443429		0.47109	0.422434	0.411053	0.30161	0.603071
0.613585	0.713238		0.328357	0.246736		0.386888	0.143013	0.174607	0.303994	0.463247
0.437198	0.280482		0.572017	0.709692		0.386656	0.623738	0.421773	0.372264	0.45336
0.255416	0.485876		0.183883	0.258936		0.279464	0.439922	0.273692	0.292959	0.272722
0.355632	0.26023		0.487064	0.181573		0.25081	0.162412	0.469651	0.320997	0.419709
0.343028	0.494234		0.42982	0.471241		0.533235	0.170864		0.23712	0.272871
0.345103	0.453613		0.506108	0.612709		0.438784	0.549296		0.36292	0.371602
0.178719	0.413947		0.223101	0.466746		0.458551	0.288312		0.542292	0.312358
0.450781	0.364227		0.401444	0.484152		0.292319	0.446113		0.312308	0.455784
0.166607	0.652695		0.32694	0.422646		0.271984	0.312369		0.467622	0.597549
0.32249	0.181288		0.522	0.527596		0.512333	0.534723		0.400689	0.702216
0.372944	0.586674		0.182429	0.192877		0.395916	0.461245		0.380094	0.638822
0.396203	0.198539		0.389827	0.474924		0.334029	0.541417		0.433759	0.225769
0.462313	0.342827		0.430653	0.280456		0.341259	0.456638		0.20411	0.355963
0.269268	0.622418		0.254001	0.397563		0.45425	0.567655		0.339517	0.367756
0.315018	0.62301		0.398514	0.46303		0.353164	0.398132		0.286996	0.27686
0.588845	0.535497		0.303087	0.425509		0.493284	0.220293		0.232108	0.479168
0.264149	0.402844		0.376284	0.695622		0.568287	0.209398		0.360522	0.311316
0.487052	0.681185		0.344801	0.489754		0.328533	0.609303		0.364993	0.411892
0.109083	0.738793		0.554531	0.288107		0.410226	0.55727		0.181023	0.506935
0.159328	0.273999		0.208009	0.223508		0.507425	0.552131		0.314702	0.396062
0.602071	0.539387		0.396118	0.537849		0.435261	0.449414		0.352604	0.44053
0.361532	0.313249		0.423335	0.302797		0.422324	0.472571		0.342154	0.346318
0.210136	0.45001		0.226113	0.424303		0.521982	0.363855		0.488756	0.230624
0.316537	0.420315		0.342085	0.481046		0.394055	0.253077		0.341921	0.37559
0.381617	0.656579		0.339192	0.367585		0.404265	0.682465		0.348664	0.417809
0.544505	0.447295		0.409399	0.365963		0.320271	0.569632		0.209864	0.275549
0.560186	0.59508		0.421471	0.336286		0.414469	0.56802		0.275807	0.58136
0.555629	0.659896		0.259153	0.283113		0.539389	0.690739		0.363777	0.703838
0.243928	0.233627		0.308428	0.491511		0.318407	0.477256		0.225722	0.223236
0.413052	0.569235		0.346491	0.312183		0.332726	0.463401		0.239624	0.418206
0.457451			0.157062	0.429622		0.38571	0.348496		0.29524	0.618615
0.424374			0.144139	0.606272		0.335531	0.43367		0.212206	0.466465
0.360016			0.220852	0.255481		0.416365	0.570298		0.231657	0.609957
0.291476			0.317723	0.346522		0.319624	0.447791		0.206007	0.341871
0.656416			0.409491	0.305464		0.230406	0.412318		0.54159	0.296991
0.272834			0.276788	0.590473		0.509383	0.516274		0.570738	0.503501
0.270034			0.462189	0.458171		0.413775	0.234754		0.39975	0.481351
0.376054			0.320556	0.35351		0.549882	0.37147		0.263547	0.388587
0.353194			0.405695	0.458478		0.414831	0.70056		0.250151	0.54502
0.373741			0.271857	0.674665		0.33106	0.451078		0.427264	0.550925
0.158715			0.298899	0.538745		0.540734	0.319873		0.26653	0.610055
0.247347			0.189296	0.296574		0.272075	0.175568		0.226195	0.425945
0.288718			0.357276	0.632368		0.56472	0.761001		0.195102	0.752829
0.432918			0.322246	0.745977		0.379397	0.355932		0.138818	0.518644
0.301404			0.308013	0.439734		0.27491	0.310524		0.206716	0.386481
0.365541			0.36993	0.38611		0.334094	0.564853		0.169783	0.396442
0.489987			0.54112	0.348853		0.306036	0.538175		0.243286	0.380406
0.337129			0.233286	0.0733157		0.439399	0.62521		0.402985	0.408933
0.416656			0.430074	0.535266		0.282147	0.472061		0.299538	0.339495
0.298489			0.422644	0.200437		0.404953	0.570015		0.191094	0.746084
0.429678			0.278131	0.656938		0.615631	0.632946		0.245803	0.264057
0.437745			0.258063	0.685955		0.571964	0.614135		0.335098	0.471576
0.517102			0.304207	0.629765		0.266945	0.757625		0.286967	0.584069
0.407271			0.462653	0.349606		0.419044	0.761769		0.286087	0.390716
0.335635			0.343053	0.370688		0.262916	0.465135		0.250765	0.718293
0.503971			0.278515	0.392094		0.339512	0.45596		0.256227	0.437429
0.346332			0.341064	0.317		0.484233	0.572802		0.38181	0.366829
0.390547			0.555283	0.393197		0.332902	0.55359		0.369076	0.437835
0.341084			0.327125	0.365512		0.54455	0.53602		0.396537	0.673607
0.580234			0.191251	0.581396		0.310633	0.611757		0.307526	0.405993
0.321956			0.375208	0.346366		0.191836	0.534103		0.564824	0.377835
0.524346			0.411236	0.480431		0.366128	0.394847		0.243288	0.619324
0.575636			0.208857	0.4807		0.441548	0.381364		0.364759	0.583152
0.400334			0.358067	0.260333		0.479202	0.747478		0.259061	0.434289
0.481802			0.188149	0.537435		0.525655	0.269042		0.512449	0.426385
0.502881			0.398056	0.652831		0.375634	0.284066		0.434292	0.418841
0.45377			0.225761	0.51764		0.200351	0.414538		0.360072	0.315603
0.379822			0.355538	0.779888		0.38856	0.607753		0.424668	0.242781
0.560572			0.297598	0.473383		0.570863	0.450714		0.683707	0.423446
0.244365			0.301401	0.361274		0.412063	0.607061		0.424569	0.62628
0.420842			0.404392	0.263913		0.523919	0.303199		0.401165	0.584426
0.578275			0.503278	0.269745		0.265465	0.459915		0.177772	0.428952
0.392053			0.290388	0.472845		0.549697	0.487631		0.158598	0.547434
0.278938			0.292336	0.627207		0.536911	0.407783		0.434635	0.454114
0.1719			0.532048			0.395493	0.256746		0.507976	0.250093
0.207753			0.356601			0.400349	0.720347		0.404423	0.435768
0.234359			0.483874			0.519465	0.471586		0.470409	0.744936
0.304636			0.553583			0.394252	0.38307		0.336708	0.55266
0.504128			0.49095			0.608398	0.348101		0.387623	0.3879
0.588655			0.349887			0.437575	0.713482		0.512741	0.471744
0.404651			0.219139			0.599525	0.31838		0.641299	0.37342
0.453895			0.356225			0.413402	0.234369		0.402521	0.444176
0.323322			0.222114			0.607503	0.361839		0.279853	0.199481
0.244477			0.481912			0.411216	0.437689		0.537246	0.442534
0.385815			0.446051			0.567312			0.53716	0.346075
0.213842			0.150017			0.524872			0.426941	0.244431
0.247447			0.340723			0.17368			0.246619	0.298373
0.666656			0.37335			0.294283			0.413544	0.389623
0.32466			0.500576			0.255692			0.459681	0.518457
0.182175			0.402457			0.780819			0.140728	0.395059
0.308232			0.300674			0.503126			0.35382
0.263501			0.375063			0.2216			0.337704
0.287939			0.128653			0.139419			0.327515
0.611019			0.212396			0.534225			0.71316
0.253277			0.274633			0.296367			0.415652
0.525741			0.240442			0.226717			0.334731
0.264687			0.374118			0.656372			0.356755
0.439847			0.18942			0.450663			0.255079
0.383276			0.333947			0.103472			0.442579
0.263698			0.251946			0.573631			0.398381
0.351289			0.302547			0.0912138			0.302508
0.397429			0.403617			0.374237			0.331928
0.205965			0.458483			0.190987			0.405567
0.572888			0.273366			0.440788			0.37796
0.357561			0.29184			0.450723			0.52787
0.51721			0.18454			0.32211			0.541883
0.454192			0.285581			0.365599			0.407186
0.0448675			0.272436			0.399537			0.263855
0.327538			0.338892			0.26575			0.308079
0.405081			0.337485			0.349386			0.362531
0.401973			0.316757			0.500055			0.608474
0.369993			0.391936			0.403437			0.210244
0.270136			0.333722			0.305331			0.466806
0.434102			0.255353			0.346639			0.451791
0.282924			0.379024			0.446652			0.266551
0.267668			0.229474			0.391759			0.506607
0.230135			0.382911			0.425843			0.477918
0.40127			0.296796			0.35176			0.299068
0.452744			0.462367			0.535254			0.282145
0.302765			0.309117			0.305235			0.445965
0.144379			0.320205			0.599451			0.674979
0.458863			0.240661			0.43747			0.434871
0.370535			0.437184			0.423056			0.458724
0.46554			0.358192			0.190812			0.216367
0.451324			0.165775			0.307263			0.377371
0.39918			0.208255			0.324195			0.423239
0.667153			0.158761			0.411918			0.259442
0.442928			0.276281			0.644115			0.289873
0.478843						0.441266			0.333997
0.358292									0.447128
0.460429									0.342873
0.421131									0.345499
0.338096									0.365403
0.596028									0.240082
0.169188									0.646675
0.409754									0.168844
0.472025									0.558953
0.345888									0.485472
0.330899									0.334625
0.461132									0.355113
0.458719									0.478877
0.2846									0.231706
0.351796									0.374189
0.589397									0.18969
0.296259									0.277847
0.620597									0.329709
0.373183									0.194005
0.125514									0.579654
0.220809									0.350285
0.264742									0.37307
0.407419									0.446299
0.19096									0.335971
0.750611									0.377327
0.384579									0.607785
0.362072									0.334998
0.184389									0.494714
0.167614									0.693061
0.374239									0.308174
0.418863									0.385135
0.418631									0.319457
0.3915									0.428725
0.303208									0.357268
0.463159									0.557231
0.410362									0.349223
0.280671									0.297976
0.376375									0.299572
0.306475									0.382043
0.418976									0.304447
0.217732									0.366552
0.247658									0.449702
0.202933									0.374574
0.13364									0.318448
0.336453									0.320626
0.352091									0.367295
0.708288									0.386728
0.238094									0.386152
0.429251									0.454143
									0.490243
									0.385737
									0.452154
									0.372908
									0.428812
									0.36745
									0.584849

## Sheet: S1G
18h APF WT	40h APF WT	75h APF WT	18h APF dLamB RNAi	40h APF dLamB RNAi	75h APF dLamB RNAi	18h APF dLamC OE	40h APF dLamC OE	75h APF dLamC OE	18h APF dLamC RNAi	40h APF dLamC RNAi	75h APF dLamC RNAi
17.3046	22.0286	55.7147	18.2139	13.6901	28.0504	22.7463	11.4972	15.7644	39.3262	25.7511	70.4194
21.2338	9.69872	38.0507	32.2171	22.4664	29.5993	27.3183	14.3907	32.5288	36.3066	15.4434	16.2632
22.313	27.356	20.5285	25.2386	31.3982	16.658	16.7511	15.9082	36.584	31.1031	39.6474	16.1632
30.8798	21.86	43.6839	26.8264	16.6696	19.5283	44.5033	10.9692	31.6098	43.9669	9.8184	19.9665
24.1174	24.0271	61.2715	41.8533	13.5042	17.3453	12.7626	13.7877	14.9928	47.6283	19.4922	62.5883
30.2479	6.87762	18.8107	25.123	42.2813	21.3902	27.7533	11.311	18.8415	30.4047	7.02093	14.0728
29.7247	34.7387	43.6073	16.5048	13.6016	35.7668	8.95562	5.66836	12.4993	41.8015	14.1618	6.59656
34.7125	21.3185	25.0348	28.2608	16.1053	8.19887	10.7418	10.9692	19.229	47.0178	11.6411	17.615
30.7989	34.2218	16.9986	12.9938	12.53	11.2232	18.1971	10.0869	5.92285	8.27117	14.7493	15.7957
46.0009	9.29972	6.30905	35.4622	12.317	15.6448	41.1606	10.0622	11.6356	33.9823	15.4369	19.7512
27.0757	9.52526	29.9097	12.0539	22.7345	11.4582	15.3046	19.0873	16.2329	16.5509	14.4601	19.0846
11.838	27.7966	14.0304	19.8826	10.4234	13.389	25.2762	8.79602	12.5956	33.9202	11.422	13.5236
21.4009	21.1179	6.39136	16.337	14.2015	8.65292	26.6066	16.4874	17.0716	13.7555	6.29221	8.50976
19.4426	10.2291	27.773	14.4254	4.58385	14.0953	13.5774	7.44488	23.5613	16.8701	15.1879	78.5408
23.4315	10.7138	18.4776	22.1615	5.50769	11.3529	19.379	12.3778	8.00328	20.1456	13.5164	13.8982
39.9422	13.4948	21.4819	17.9479	21.9954	4.88241	22.8922	10.4252	18.48	22.1936	8.50575	46.7035
23.3519	16.5448	12.1424	34.9404	6.14554	13.4254	19.2214	16.5761	9.76482	18.7746	13.2394	28.1656
25.1091	10.3024	8.02975	22.5606	14.6336	13.0912	41.9574	11.8018	10.1105	25.4648	9.95939	21.5271
20.6767	4.37659	15.6927	13.5433	12.2077	26.2402	50.213	20.1574	29.5722	23.4532	14.4966	36.5893
21.0346	9.44307	14.6781	26.569	10.7955	15.4607	20.6188	10.1558	12.4164	14.128	12.7956	14.1288
24.1339	25.068	10.9589	19.4806	6.26604	27.0346	14.1571	14.6737	12.5289	20.3062	12.0886	19.687
16.0796	48.6322	16.0693	23.9731	12.5297	19.2146	16.5499	14.551	42.6192	31.2188	27.8469	25.994
18.0255	26.692	11.2557	21.3913	11.009	20.9538	21.3431	18.1619	19.9515	22.0724	7.28467	33.0924
17.9394	64.2992	7.78779	35.8177	7.62047	11.8934	23.8076	12.9302	9.76676	19.056	6.13934	17.2417
24.0809	22.5281	9.07194	23.3878	16.6966	11.2322	22.857	12.2672	12.2506	12.6028	14.4936	22.9232
32.5992	26.3957	6.24325	29.7107	16.4184	16.6388	33.345	17.7897	67.1196	21.0839	11.973	14.8765
17.3496	21.9793	18.6117	24.6169	16.2994	21.8468	17.0491	16.0218	7.47587	31.7833	11.6982	8.51305
30.1401	12.0634	18.5041	20.0795	13.9511	52.5938	19.3539	10.5828	14.1709	21.5718	12.4807	14.865
22.2293	13.4208	9.46526	24.1888	12.6526	39.6881	19.579	9.6015	13.7557	32.1078	17.3147	15.5526
21.3431	13.3908	4.92469	20.8597	14.9445	30.0336	21.3648	13.141	11.6548	36.915	17.2846	12.0729
16.0218	107.117	5.13333	34.5368	27.4498	41.0591	20.8804	13.0244	12.3861	18.0483	6.76732	9.70017
37.4165	16.5977	7.9076	31.9361	9.63621	12.3502	25.7224	14.7744	13.7017	29.5607	19.8392	16.7869
27.4039	12.4411	4.98584	19.0468	14.2255	20.0369	27.716	8.72667	18.8126	13.3864	12.7589	22.8128
14.8412	14.5115	8.24225	25.9241	11.428	7.81809	13.2859	7.37176	7.62336	15.776	13.7173	8.34119
19.791	23.4526	14.4734	25.9651	9.72058	12.4863	14.3733	24.1222	7.63493	16.7133	23.0448	10.663
11.6404	6.58467	3.43186	18.9427	10.7936	10.4547	31.3189	40.7997	7.51136	39.9291	19.4208	13.3997
15.1306	9.18961	6.38558	16.1664	8.06552	18.2553	33.4147	12.1143	7.03587	16.7499	16.8418	22.9874
23.2766	23.9967	18.0947	31.2555	11.492	11.1632	39.8107	21.6816	11.5681	16.3977	16.3951	18.9668
22.9498	19.0455	15.8235	18.4655	6.27568	45.4625	14.3791	15.4539	12.2343	20.2788	10.0295	15.1046
20.8428	29.337	18.9418	18.1724	13.3187	14.3234	21.3705	10.0411	11.5359	16.8749	45.6583	15.4181
19.4344	10.2557	20.3193	25.465	17.8598	7.14328	28.7286	16.7665	10.4273	18.6824	2.09382	19.3004
12.6133	18.9575	10.1289	20.5391	5.63944	5.53339	36.7588	14.2309	14.3997	18.0539	14.5915	50.3632
45.8529	6.25933	11.2857	17.651	3.88253	7.09123	17.444	17.8079	10.1299	28.2625	13.1587	61.7109
25.0796	9.00678	20.2649	14.8071	18.2197	6.87577	16.8421	14.957	17.3144	26.086	12.9767	19.6368
7.41513	28.3071	27.1354	20.0523	7.97811	47.6236	20.0169	14.41	15.3117	25.2026	7.54817	9.76056
23.1683	11.8611	16.4904	17.7184	13.8022	12.9221	20.7041	9.99129	15.0278	18.1919	30.1013	10.2021
30.76	11.4008	26.218	22.5666	8.69671	54.5343	12.2647	11.1632	21.3012	25.0984	9.48922	12.0515
16.4689	19.2753	13.0917	36.8935	10.1179	20.7247	14.3361	14.9278	15.6827	26.0774	26.9904	31.5551
12.5514	62.6375	19.0339	23.149	6.26742	38.6161	17.5102	12.9673	17.8038	36.115	18.0279	13.4107
25.0118	10.739	33.6809	16.5971	9.80973	29.0998	18.2571	24.8829	35.7094	34.5885	11.4794	6.69791
28.0757	4.33803	13.1772	25.6544	7.85294	22.6239	37.9577	22.3965	8.78648	26.6044	34.5282	28.7425
18.2355	20.7951	14.5639	23.8563	10.2377	32.4089	28.4134	20.5761	7.87786	19.4601	24.7255	25.3608
19.041	12.2456	19.728	31.1875	31.8483	39.3314	28.978	19.4619	11.5129	30.7304	16.1148	17.6813
16.0268	25.414	17.4114	17.3868	22.7891	15.0803	16.7185	25.4163	52.9702	24.5457	21.8913	23.6767
27.4959	21.2695	5.04657	30.5108	12.4022	11.9035	20.2783	16.02	14.8949	45.5418	5.26347	20.6668
11.4301	33.7574	12.2418	32.5311	7.34894	36.9561	35.4639	50.3464	11.3785	51.8023	10.2352	13.786
16.8401	12.136	17.2275	17.3007	17.0195	15.696	20.6655	9.75299	12.9831	32.9821	17.6073	12.4762
18.2776	26.4709	6.39136	20.7251	19.1018	19.6131	24.0289	11.9995	11.5857	42.2706	5.44526	12.3311
26.4475	23.9085	16.0303	22.5867	11.466	17.5804	21.9083	6.74322	49.7697	26.5787	8.2042	19.3042
37.7162	15.1376	15.5729	28.2078	11.4159	29.7756	21.6851	18.8174	30.2295	26.5487	37.4378	7.23005
7.21953	14.8484	9.10745	16.6378	11.9505	11.7777	17.9498	9.96589	7.66064	22.769	12.1147	12.0518
9.24289	24.4742	7.93136	38.1811	11.3994	7.73133	33.8449	34.0101	15.9591	22.6966	11.1836	22.5038
5.66193	21.3688	10.713	14.4858	10.0389	11.7769	30.8675	29.8958	54.9194	13.2165	38.1822	22.0845
26.7396	16.8834	13.0261	21.6153	42.2553	8.69534	27.0009	20.8095	12.8261	32.9065	15.229	28.0786
11.3009	25.7848	11.7936	20.6362	27.8887	18.1949	27.9474	14.4999	16.7361	44.0189	15.7326	23.6046
38.7892	11.7095	23.447	12.1494	11.8036	26.4099	29.8415	14.7072	42.9341	44.1202	9.78392	13.6763
11.2789	6.93171	9.45154	33.3103	16.5253	18.1867	37.7852	11.6816	23.4377	17.8123	17.9382	28.4546
8.94116	48.7999	24.6545	20.8948	16.2869	15.8452	22.7255	16.6216	28.1476	34.7428	12.9596	23.0754
17.8148	12.3605	12.5823	24.219	9.82129	20.4176	15.776	15.5483	18.1683	42.7556	7.69919	13.2628
10.7814	28.1838	8.46249	31.0834	35.7743	10.7236	23.4749	7.30524	11.3463	52.3335	27.0483	22.792
14.703	29.7415	8.79174	25.4947	20.4784	21.8058	24.3786	10.8451	19.5129	38.8133	5.3461	8.10105
4.62723	24.8482	16.5062	24.4318	20.5362	12.2715	25.5159	25.9061	24.0402	24.6111	17.2943	9.46654
23.5614	12.7318	9.5292	33.9957	16.0478	10.3672	9.75333	62.7903	16.2036	24.4906	17.2046	16.9588
18.5957	20.2619	37.5408	26.2451	18.0462	5.52272	35.7498	9.56101	11.5763	12.8189	24.2568	12.3393
12.2978	16.9819	20.6346	29.3281	22.1268	8.72445	6.62388	9.85455	27.6064	29.4383	16.4089	16.5616
16.2042	4.90486	7.27632	32.7711	13.7443	12.787	43.5414	12.6574	8.48029	35.7598	14.2056	8.57323
37.9598	6.883	21.5951	27.3961	21.5629	4.36696	31.5829	12.1696	13.7292	23.8808	19.8034	7.08544
31.3206	25.0133	43.4598	22.792	25.1779	20.5233	17.6537	13.8528	13.0109	9.37978	19.624	27.2076
17.7303	11.0777	9.50831	19.5713	11.8675	40.0145	30.6347	12.7712	25.6297	15.7639	17.4871	25.8521
30.3951	10.9161	15.2053	36.6129	13.39	19.4126	26.1974	12.745	10.7326	24.2713	21.3941	17.5105
34.5218	96.4239	32.7434	27.3296	20.7647	8.32214	25.0345	28.2068	8.75799	19.4826	36.3415	16.5901
19.2126	43.1248	9.67669	28.0642	14.1645	13.4815	17.6806	30.5903	10.9434	24.346	19.2247	18.6095
19.1066	18.104	23.1094	39.0249	23.1233	4.78418	27.712	45.5386	18.6535	37.6951	21.0587	21.3657
6.10216	26.0788	25.577	23.4861	15.2358	17.6413	19.643	23.3827	29.7251	20.8539	31.6135	6.75575
16.2676	26.2913	38.8745	20.114	14.1195	34.2212	22.1306	31.1364	7.47698	12.8213	25.3269	34.1107
18.8921	13.9877	23.7666	26.039	19.1211	23.1506	20.7743	17.6124	13.2086	26.8114	15.2912	14.0624
13.1534	20.238	22.5202	17.7891	9.34122	11.703	15.3545	15.8574	6.67478	15.3993	18.8057	6.83774
29.1033	24.1793	17.4517	25.5346	15.2152	14.8708	27.9617	19.926	35.7974	28.055	16.4505	24.0134
18.292	27.0572	9.53081	27.8935	15.4376	14.9286	39.9195	17.6565	24.4202	28.455	16.2893	13.2454
19.712	15.2265	11.2471	16.097	13.3322	12.8943	29.0744	13.5286	21.3547	28.4141	15.5359	8.78168
12.3489	21.9678	14.3047	32.8942	12.7056	21.3746	18.4147	21.885	27.0462	10.5269	19.2608	7.0723
24.5399	8.08939	24.264	23.6805	34.1713	19.7236	27.1894	13.6686	25.5654	52.5364	18.0333	11.4849
23.7145	9.26272	12.9288	17.8148	13.8056	20.8948	15.0835	14.9292	26.2711	45.371	22.9229	21.411
27.8757	12.154	11.5874	19.1662	17.3955	10.2522	11.064	23.5532	15.5916	21.4371	4.92928	8.61318
16.8315	20.6707	21.2949	20.5131	15.0215	29.259	8.74353	8.07025	21.1378	40.7268	14.6914	13.6352
11.029	22.2377	30.558	31.899	12.3374	12.6464	10.9979	14.0096	9.14898	13.7058	24.0571	18.1677
12.8673	32.652	35.1023	27.4499	14.1246		15.2875	13.7082	13.3467	32.4169	10.6782	15.1869
23.3328	13.0927	5.7985	25.3444	9.5926		57.9054	6.96784	18.1474	10.8668	29.6239	11.7163
12.9247	40.6386	7.13089	21.6659	17.9394		17.8603	21.4101	14.3762	38.8398	15.8325	10.6689
17.863	5.97684	10.1738	32.7003	9.98937		21.2216	32.0679	11.9354	33.2679	5.5816	27.8107
36.0479	9.5292	40.8353	22.9179	9.77057		19.3637	6.05396	25.214	15.0175	9.73646	13.8376
8.73004	11.7994	16.9954	25.8117	23.3386		31.2193	21.7449	18.5282	8.63991	16.2487
15.1799	12.9659		17.6674	21.2756		23.2895	18.4511	15.2785	42.5826	19.9742
9.96094	14.8746		7.02554	30.098		26.6861	7.40718	8.40727	10.2088	13.8585
21.1407	52.5427		21.1272	17.3149		10.019	17.5287	18.3855	18.9427	9.47297
10.2281	10.0735		23.6175	16.3647		11.7763	19.0102	14.397	22.3291	16.6415
26.6705	12.0163		15.1355	32.1345		9.87451	17.1111	10.1551	15.2304	11.7042
33.0718	9.84443		8.00249	13.9363		28.6516	4.46094	36.318	21.7094	16.8693
19.0873	22.213		29.6702	25.7657		20.1037	28.9236	10.6118	30.1806	15.1381
12.1627	7.88557		27.463	23.7987		31.2028	19.0063	4.32977	24.3921	17.7715
15.7879	6.91771		15.8259	6.73479		38.316	19.4054	11.9486	11.973	17.8727
41.0217	19.3223		25.6942	12.9852		18.8164	16.4917	55.6251	15.4096	50.0624
20.5311	6.37401		24.7352	7.69277		17.5015	8.02328	19.4604	19.2548	7.26786
26.6773	13.419		17.6264	39.0864		13.5872	17.2461		6.47132	24.1595
19.9308	29.9912		32.1499	17.7356		41.0635	14.3589		19.2994	32.2749
13.5244	35.8562		36.1278	11.8014		19.8529	17.3521		12.6609	20.1027
29.603	35.8746		33.2619	11.2426		32.2547	25.1401		17.9594	9.70666
28.1827	12.2467		21.3431	8.10218		36.9731	16.7004		48.4641	15.884
25.7004	32.8104		18.1302	12.8127		27.3007	8.66779		19.6184	11.8836
18.6597	11.3255		30.4576	44.5179		23.2408	22.1818		24.9388	6.32629
22.26	36.2817		22.8059	10.4213		21.2143	8.22779		14.048	16.7324
26.3222	12.18		6.61308	12.503		40.0705	20.9237		15.9567	11.8346
64.2124	15.6147		18.48	14.0538		24.9292	5.80105		17.5039	15.7504
22.4629	16.311		23.0869	10.2805		24.6453	15.1998		26.4441	15.1657
19.6095	15.2568		14.57	14.2619		21.4877	14.0552		37.4166	18.0883
27.3231	22.2396		20.1154	11.5453		24.666	14.4717		15.7408	16.7985
23.3145	23.4981		19.1246	13.528		18.4841	12.0551		37.3397	12.9605
15.3624	20.1797		16.498	26.1998		16.0218	19.1056		18.1836	22.7548
12.9295	25.5704		24.6978	18.1981		17.9226	32.6348		21.9938	19.0386
7.93955	11.3584		30.3084	19.1234		11.2678	17.5912		21.0036	26.1559
33.5755	10.3534		15.5031	18.3259		30.8815	18.6065		17.8293	23.1759
40.5023	7.34187		29.1839	5.19178		13.2635	18.5427		26.9863	26.6291
31.4615	13.1452		5.61941	5.89871		22.7681	49.9452		17.8855	25.7486
16.6869	10.2249		31.1536	20.9552		23.4911	15.9474		21.6443	20.5114
20.3229	23.323		17.5934	27.5114		14.669	10.5119		24.0785	15.16
20.265	15.2101		11.1875	13.9251		27.0141	5.2549		36.1849	10.7562
17.863	19.4694		25.3677	10.9382		18.0199	9.6015		20.5984	4.48526
17.2441	20.0016		24.5617	9.41315		20.6438	19.9642		24.6873	20.319
20.2152	28.8678		27.1607	11.5674		10.5406	10.4793		23.4722	15.8176
22.0683			23.7145	6.53408		11.8766	26.0224		21.9393	14.895
23.6788			15.2988	12.2066		24.987	15.8972		23.6904	19.9896
12.8038			30.6554	10.0517		21.9793	17.1022		24.4111	17.9656
57.1354			21.9035	9.66898		17.8727	15.4082		17.3043	10.9781
48.7667			8.5758	29.5287		18.8738	7.08544		34.8368	11.2519
42.171			4.61277	13.3804		23.9459	9.741		18.9114	16.6388
29.2742			12.0272	9.51474		21.5889	12.667		9.82498	29.4387
18.9774			32.6123	28.6038		37.8885	6.55331		22.8732	10.9222
26.9102			14.0841	18.8367		32.0821	8.45915		20.4972	14.6028
25.1624			13.7009	8.10563		21.0089	20.124		12.667	10.158
21.0781			14.8146	14.5933		27.4504	9.68826		20.2904	23.1879
29.5371			15.2941	13.3077		32.4407	22.5346		19.7903	16.9993
22.5398			12.7712	10.0141		19.947	6.85934		19.8151	6.02234
43.8322			19.6209	22.5611		41.736	37.2995		27.1705	19.5093
30.0712			16.0106	8.89778		22.8469	14.9972		23.0383	11.0552
54.9446			11.9319	18.3002		27.6795	9.95095		37.1986	10.7429
38.1457			26.89	21.5522		30.2084	11.528		52.3334	13.9695
23.1325			11.7521	60.7613		23.514	8.99128		25.3189	10.8878
34.2776			12.8084	15.028		18.2019	13.9932		13.7962	13.0353
48.8878			26.7601	10.5963		25.4773	15.8834		45.9883	20.8087
17.3791			22.6993	12.7579		30.4135	8.52567		68.2372	15.5925
29.7299			14.1309	17.9936		15.4048	13.7786		20.0754	11.6872
43.7436			22.7692	15.1966		22.3658	8.63474		20.061	8.82522
16.1375			20.7068	19.7149		30.6659	5.81806		23.7855	11.221
23.6702			20.5874	18.0076		22.4916	13.017		24.2982	15.5822
41.636			21.4356	23.7182		26.1599	11.2275		14.1773	14.622
17.8239			20.7703	22.2107		31.0787	13.7029		30.5948	5.42543
43.014			20.1608	3.98272		22.8036	15.9401		24.7447	12.5093
33.4697			28.4621	14.1757		23.0719	17.3145		21.8444	28.7949
17.7163			25.341	14.7391		25.6501	14.7622		31.1644	16.1028
28.4806			29.0636	12.2448		30.4958	14.5707		10.8533	16.0828
24.649			32.3536	14.8758		31.168	15.5967		14.8484	19.8634
25.6122			20.3887	15.8565		16.7199	13.7898		20.2854	21.012
26.3814			24.2235	3.31136		14.7493	13.0689		41.514	9.85047
27.6538			27.2914	14.647		22.0145	7.64457		24.4307	9.65108
25.8853			20.4709	15.2827		23.8977	18.4721		11.0505	6.46497
13.8412			37.2291	19.6743		24.1932	15.9217		7.42285	12.8695
16.8624			31.0418	7.00666		58.4347	15.5795		35.5863	6.15036
28.7572			24.1148	18.3619		13.046	13.9858		23.497	4.60313
30.1138			25.7598	19.815		20.5014	14.4295		36.5689	7.12676
29.1268			27.2845	29.0384		22.2426	14.4465		25.5269	7.50667
39.846			23.9459	12.3277		4.6388	16.4568		29.3085	33.185
33.2582			19.6791	26.7685		19.6657	34.6348		9.63042	17.5642
15.2657			15.4723	9.13878		16.1155	18.4294		10.2763	7.86629
21.184			19.0734			14.8241	40.2569		22.544	14.0407
29.3093			11.6601			34.8906	10.0146		36.3286	29.2144
20.318			13.0858			12.6774	16.637		14.1599	9.35086
40.3009			30.0269			20.7268	21.3583		24.3673	12.9162
22.3746			17.9579			11.6179	6.41202		21.9099	11.6785
19.7019			22.9719			18.7483	10.6096		15.1349	19.8575
28.4575			17.4008			24.1923	10.907		14.4215	12.5927
37.4407			35.1623			29.4687	5.7985		16.7593	12.2332
35.0892			11.4441			23.2857	9.55192		22.176	7.32259
32.6042			19.0503			12.5947	9.51061		23.0509	5.78404
31.6296			19.6241			21.1536			14.5111	31.4321
27.613			18.1734			21.9793			13.9459	30.9103
13.3547			19.5705			24.4857			28.2592	13.5512
19.1363			21.0493			40.6143			23.1651	36.1713
30.0698			24.6455			20.2586			19.3693	22.8585
27.9314			23.9604			18.9792			31.176	18.4511
30.9278			28.845			10.6767			14.9575
19.8445			22.2811			9.43955			13.8982
36.3436			12.948			34.9356			25.7775
19.8662			20.5365			21.005			13.0044
39.8876			27.3135			17.5046			15.3952
14.213			22.3698			9.63621			26.18
21.9197			34.0921			16.1905			26.5037
26.142			13.4318			22.6541			13.2512
39.5176			18.9716			22.6073			12.6005
38.7621			31.442			16.401			29.461
29.3276			32.1477			22.7963			30.1379
22.9988			28.3675			16.311			11.0411
31.2067			18.8097			15.8483			18.5436
34.6781			26.5082			11.0764			25.2965
19.4832			18.2089			34.7765			28.9009
12.7409			23.059			32.5972			12.1069
20.7833			25.496			34.5761			14.4408
29.2838			20.6635			14.5698			24.0905
35.2526			28.7439			4.0199			39.9983
28.0285			19.7742			22.9207			60.019
35.2714			20.2466			16.1003			28.5529
22.2316			17.6783			27.6477			17.2162
33.5458			36.3371			32.3617			17.9363
28.0558			31.0287			21.1762			12.9852
37.0869			22.7628			15.7904			21.7425
40.2153			20.4731			20.1945			25.4382
27.6461			11.5929			32.3154			21.6612
46.4426			28.8262			21.9484			28.799
31.7692			14.9011			7.53371			29.3251
32.9449			29.5693			22.176			18.3629
22.5396			25.9703			23.5709			18.688
25.1975			28.7906			23.5969			16.363
61.4249			18.7008			33.4317			43.6955
24.7956			22.5899			23.791			29.3554
23.2663			13.4624			22.659			24.4913
40.7694			14.338			21.5795			48.9227
32.2476			17.7653			24.3095			26.8076
21.5745			26.4986			21.8134			37.3125
28.4783						19.203			22.8304
19.9838									33.3188
28.1451									8.81652
22.0613									23.8798
25.2168									24.2489
9.68826									28.8045
20.1512									20.9134
22.1191									30.6058
19.5227									13.6145
28.7161									16.479
6.93171									23.2454
21.4331									18.2776
15.9333									21.5552
24.4841									38.299
23.9572									13.1523
27.9417									14.7522
32.8855									19.7649
25.8691									20.7708
21.8285									12.5514
29.26									10.1192
25.2406									44.6583
11.4717									23.2904
9.23036									10.5322
14.4601									22.4806
23.855									26.7553
25.81									8.96526
22.6525									27.2942
21.7728									31.8353
34.6303									17.0299
33.3623									23.2808
35.8016									28.5847
20.4594									19.7698
42.7489									17.8011
39.9902									23.1059
18.1244									27.1134
33.9275									21.816
18.534									23.1464
28.4177									30.6196
22.6445									32.1014
20.898									22.5743
25.8627									27.9282
25.2489									43.603
18.8984									29.7415
17.8688									22.6358
19.738									24.2503
22.0034									39.7226
16.3881									30.4849
9.40484									21.2357
14.3472									15.1542
									23.7176
									38.3895
									33.1949
									22.3264
									21.5033
									21.4009
									35.4561

## Sheet: S1H
18h APF WT	40h APF WT	75h APF WT	18h APF dLamB RNAi 1	40h APF dLamB RNAi 1	75h APF dLamB RNAi 1	18h APF dLamB RNAi 2	40h APF dLamB RNAi 2	75h APF dLamB RNAi 2
0.283028	0.281127	0.169357	0.20069	0.236015	0.155677	0.154857	0.372631	0.27472
0.306589	0.379176	0.232387	0.251728	0.23599	0.242923	0.233485	0.228625	0.236065
0.187996	0.2365	0.185618	0.251024	0.225697	0.232509	0.226167	0.146308	0.311094
0.188976	0.152721	0.218924	0.195861	0.249624	0.303247	0.216478	0.332102	0.604069
0.209196	0.242334	0.161823	0.348097	0.223338	0.138397	0.112708	0.327784	0.198418
0.186487	0.376121	0.23349	0.202218	0.193903	0.296341	0.20154	0.209912	0.238484
0.118304	0.237961	0.256267	0.218084	0.270226	0.144367	0.213815	0.194714	0.188605
0.233522	0.35864	0.3022	0.32686	0.194591	0.351237	0.188319	0.285463	0.336184
0.139706	0.222218	0.207915	0.365913	0.289614	0.258461	0.246487	0.279149	0.215597
0.197743	0.292925	0.316026	0.153539	0.222467	0.289631	0.172783	0.350771	0.362387
0.205099	0.398501	0.236381	0.289098	0.17539	0.126093	0.278919	0.22369	0.162163
0.235486	0.147447	0.192281	0.217523	0.201233	0.293557	0.22009	0.358991	0.256561
0.290818	0.297427	0.168912	0.250746	0.25609	0.23016	0.159405	0.270674	0.190588
0.201477	0.312907	0.23815	0.345153	0.15086	0.15275	0.169613	0.162238	0.239644
0.218606	0.288662	0.344307	0.224953	0.28465	0.269377	0.138098	0.345922	0.375254
0.180287	0.250102	0.486554	0.368586	0.174089	0.345505	0.191288	0.34795	0.292814
0.234854	0.406869	0.211789	0.256213	0.225893	0.170872	0.186693	0.24077	0.225697
0.266868	0.442638	0.332728	0.27371	0.287219	0.193828	0.182072	0.277146	0.240373
0.23116	0.303082	0.315085	0.34953	0.183196	0.185081	0.214432	0.261996	0.234089
0.238782	0.361641	0.283297	0.23975	0.199932	0.193131	0.0935932	0.236736	0.203792
0.229973	0.484223	0.317697	0.264947	0.211792	0.121321	0.159511	0.252089	0.293882
0.317085	0.226826	0.198177	0.160579	0.257464	0.287687	0.153751	0.253322	0.212267
0.259115	0.239454	0.403749	0.219587	0.272992	0.157342	0.254059	0.377977	0.294481
0.277646	0.196752	0.498966	0.287128	0.340781	0.251375	0.0506885	0.335003	0.173457
0.249555	0.350959	0.36528	0.174581	0.241343	0.244874	0.2515	0.275742	0.300361
0.259686	0.297705	0.323071	0.229403	0.39878	0.195304	0.167155	0.271557	0.215776
0.275563	0.330955	0.374322	0.276907	0.298887	0.230605	0.173985	0.11678	0.43205
0.268975	0.365254	0.400767	0.266884	0.33366	0.198915	0.196765	0.139127	0.180413
0.28618	0.318341	0.20579	0.293089	0.268032	0.201468	0.238949	0.201723	0.267607
0.303503	0.298655	0.461241	0.314454	0.296884	0.288573	0.245341	0.114868	0.178057
0.210791	0.224402	0.336208	0.296192	0.165342	0.200788	0.205596	0.405347	0.207356
0.179223	0.220473	0.200516	0.260705	0.147769	0.220117	0.264899	0.210944	0.244012
0.375448	0.278283	0.480068	0.253436	0.189115	0.238381	0.404429	0.203236	0.272489
0.217648	0.361563	0.331898	0.198143	0.181764	0.196015	0.199571	0.235287	0.337894
0.364052	0.326342	0.318677	0.238857	0.238293	0.34694	0.152235	0.282154	0.236533
0.380983	0.60386	0.488014	0.265192	0.231021	0.181051	0.166806	0.179009	0.271182
0.216211	0.331188	0.210525	0.159683	0.195371	0.16748	0.190692	0.230869	0.292228
0.277137	0.245355	0.299376	0.188405	0.155693	0.287364	0.152926	0.248267	0.274588
0.242531	0.357205	0.254489	0.181857	0.242604	0.228038	0.178128	0.295423	0.311249
0.241036	0.34656	0.327792	0.161396	0.315567	0.182284	0.23292	0.30481	0.613168
0.186603	0.349549	0.442965	0.212818	0.175687	0.228187	0.219926	0.321063	0.323759
0.390989	0.391027	0.313507	0.304899	0.216403	0.115068	0.22191	0.312855	0.148166
0.316812	0.338233	0.256588	0.245203	0.236316	0.147098	0.190943	0.28154	0.238505
0.126473	0.377218	0.188763	0.285683	0.231282	0.219972	0.165797	0.168195	0.188367
0.241675	0.264001	0.343324	0.183007	0.330384	0.279452	0.15745	0.356745	0.258629
0.262899	0.329549	0.55889	0.134481	0.16351	0.224711	0.164369	0.135464	0.242328
0.282584	0.283388	0.325251	0.218548	0.379746	0.244201	0.210856	0.322189	0.202547
0.317294	0.484944	0.312952	0.204417	0.186024	0.26416	0.241103	0.200403	0.420983
0.313068	0.227471	0.248994	0.203222	0.230443	0.261519	0.237349	0.257536	0.448541
0.232393	0.288031	0.227602	0.28371	0.249121	0.419838	0.235581	0.166734	0.184582
0.213045	0.455484	0.452798	0.245051	0.165068	0.305895	0.186806	0.165247	0.199355
0.240818	0.45548	0.270482	0.305809	0.286841	0.250996	0.19836	0.199288	0.216278
0.159958	0.413166	0.333815	0.275248	0.308511	0.211924	0.179716	0.367879	0.154687
0.304356	0.225842	0.331778	0.200381	0.237574	0.450788	0.195314	0.148763	0.200925
0.312718	0.431746	0.388493	0.12229	0.248999	0.199324	0.212858	0.312341	0.09712
0.392711	0.442234	0.368458	0.176188	0.354697	0.262809	0.258063	0.218081	0.205931
0.272105	0.254417	0.224527	0.207247	0.1818	0.16861	0.230325	0.418732	0.253509
0.233274	0.177402	0.226645	0.162786	0.213823	0.257938	0.211033	0.328102	0.149319
0.161938	0.346953	0.521654	0.244017	0.275615	0.228897	0.201327	0.373051	0.099415
0.214514	0.277698	0.241924	0.230317	0.24159	0.325676	0.161764	0.220665	0.085142
0.314171	0.381699	0.275965	0.27112	0.161958	0.330433	0.216211	0.205515	0.143287
0.423614	0.350989	0.310242	0.216457	0.184134	0.250368	0.187624	0.486236	0.3026
0.492127	0.198995	0.374296	0.164236	0.151957	0.205194	0.213948	0.15845	0.179612
0.207653	0.262736	0.311508	0.258131	0.178729	0.234464	0.154059	0.162616	0.220219
0.26708	0.26974	0.229938	0.240291	0.150708	0.337613	0.201238	0.357693	0.174773
0.374569	0.315409	0.219633	0.252287	0.175288	0.234978	0.186576	0.313976	0.186714
0.506433	0.285664	0.207924	0.207262	0.222828	0.198946	0.152717	0.254146	0.202094
0.386906	0.305421	0.215878	0.252979	0.247087	0.201774	0.25287	0.421061	0.414311
0.300249	0.534594	0.290859	0.203022	0.254375	0.158304	0.193266	0.305562	0.381342
0.335729	0.210684	0.343136	0.173383	0.208561	0.214947	0.164838	0.282413	0.147633
0.332702	0.312551	0.392373	0.188011	0.169302	0.232459	0.260737	0.33383	0.481351
0.345617	0.42516	0.394469	0.17106	0.271567	0.147664	0.153994	0.147292	0.260257
0.274307	0.281637	0.382387	0.188949	0.202336	0.209703	0.157088	0.306892	0.340908
0.281265	0.486569	0.198269	0.250665	0.225393	0.357266	0.308515	0.288964	0.237088
0.188541	0.366675	0.28252	0.204473	0.223096	0.215627	0.18577	0.31048	0.144211
0.230095	0.449438	0.269502	0.222355	0.285777	0.130957	0.170289	0.274439	0.283243
0.23227	0.305199	0.227254	0.268773	0.196118	0.380659	0.2512	0.259234	0.130699
0.363484	0.187432	0.187438	0.208764	0.130554	0.149135	0.339558	0.331516	0.273538
0.239004	0.327139	0.348435	0.250034	0.299523	0.238246	0.276526	0.203281	0.05936
0.240035	0.350761	0.271139	0.203705	0.191535	0.263359	0.211777	0.258583	0.261209
0.312078	0.223104	0.328769	0.170481	0.192247	0.176048	0.289295	0.203251	0.408549
0.381067	0.209375	0.436891	0.160293	0.227362	0.18597	0.181706	0.317932	0.131842
0.184449	0.274552	0.35377	0.274149	0.208541	0.138154	0.176842	0.366757	0.187309
0.491395	0.249122	0.387083	0.179852	0.32747	0.387065	0.179922	0.307007	0.272593
0.345229	0.177758	0.276489	0.148869	0.190844	0.142201	0.201624	0.17591	0.295215
0.366611	0.317161	0.488081	0.221673	0.182233	0.26191	0.198688	0.355471	0.224507
0.346027	0.240536	0.38924	0.248414	0.302172	0.221959	0.243499	0.402454	0.23578
0.361472	0.237719	0.50622	0.155166	0.148498	0.35743	0.155437	0.321534	0.171499
0.305253	0.238711	0.292324	0.189915	0.185685	0.565799	0.213336	0.309932	0.215999
0.282069	0.304965	0.434201	0.09883	0.336065	0.213075	0.199619	0.314327	0.240045
0.199126	0.30584	0.269637	0.159198	0.197543	0.273348	0.278863	0.252198
0.2292	0.403857	0.371079	0.209764	0.138666	0.292279	0.127734	0.307898
0.222358	0.306018	0.39721	0.168074	0.176479	0.438006	0.178279	0.215696
0.208651	0.293454	0.339737	0.185805	0.2397	0.185476	0.410403	0.208298
0.350622	0.204365	0.230815	0.197962	0.223795	0.258079	0.192725	0.364466
0.258081	0.218679	0.294193	0.18324	0.309707	0.211698	0.234677	0.275549
0.238448	0.277733	0.190836	0.138809	0.228872		0.186092	0.201799
0.311891	0.290089	0.173592	0.182421	0.190077		0.264201	0.40402
0.250124	0.113599	0.35539	0.243143	0.190504		0.139894	0.38634
0.238781	0.405588	0.236001	0.120736	0.168031		0.149045	0.140924
0.195876	0.2664	0.225486	0.189592	0.247747		0.18266	0.36334
0.349285	0.247114	0.226625	0.123348	0.194837		0.166777	0.371398
0.193028	0.35908		0.312795	0.144808		0.187108	0.243012
0.227837	0.319626		0.241383	0.252239		0.212343	0.281316
0.373007	0.354009		0.189303	0.177614		0.155344	0.257013
0.202654	0.327468		0.243518	0.204796		0.111681	0.245004
0.150196	0.222842		0.174941	0.208571		0.128163	0.234461
0.252487	0.344988		0.211727	0.197048		0.204111	0.370115
0.235108	0.186475		0.082694	0.225322		0.190847	0.436389
0.289323	0.388856		0.250765	0.161704		0.179879	0.239073
0.330428	0.564441		0.27888	0.245536		0.162854	0.211373
0.131043	0.417473		0.13213	0.213814		0.200822	0.20775
0.230427	0.220299		0.267761	0.160965		0.262019	0.304132
0.185468	0.344161		0.252508	0.183044		0.240855	0.354935
0.336802	0.314131		0.127117	0.379974		0.206326	0.376505
0.14223	0.183801		0.155503	0.25358		0.189512	0.166755
0.357438	0.323324		0.219395	0.285468		0.0919479	0.127605
0.254893	0.362419		0.194957	0.146802		0.157163	0.18009
0.136744	0.120244		0.205787	0.31317		0.158847	0.277063
0.194107	0.411935		0.090817	0.119843		0.134655	0.127858
0.177101	0.10256		0.209009	0.227724		0.221141	0.333471
0.378181	0.306887		0.279653	0.136081		0.191286	0.318779
0.184099	0.307762		0.192585	0.223036		0.105076	0.327086
0.224198	0.370041		0.228449	0.229183		0.169271	0.334963
0.304651	0.341801		0.24709	0.202748		0.0958754	0.202156
0.195557	0.2588		0.215744	0.178346		0.166473	0.144741
0.241489	0.246378		0.169911	0.278274		0.175432	0.281379
0.176516	0.315676		0.19489	0.242184		0.189659	0.482523
0.099897	0.17274		0.123716	0.102352		0.298826	0.39392
0.252161	0.482204		0.236778	0.358439		0.0483891	0.240855
0.183867	0.221996		0.204259	0.195117		0.148465	0.189975
0.095677	0.349074		0.102067	0.271085		0.136459	0.204513
0.171917	0.39611		0.352283	0.273075		0.155267	0.300743
0.277894	0.422825		0.158045	0.186214		0.171763	0.162905
0.346372	0.351823		0.22133	0.157277		0.217042	0.339353
0.256144	0.223246		0.229432	0.250015		0.287186	0.157702
0.282004	0.24244		0.185397	0.152313		0.210044	0.312245
0.170606	0.152576		0.154943	0.205288		0.217546	0.192346
0.238625	0.28103		0.179973	0.170891		0.215114	0.251712
0.235649			0.119867	0.267408		0.210148	0.260394
0.287491			0.114846	0.248071		0.163015	0.253435
0.2145			0.383549	0.313291		0.291151	0.302242
0.120645			0.226614	0.312149		0.269556	0.310299
0.290268			0.262494	0.17454		0.260713	0.334512
0.177687			0.229409	0.267867		0.237386	0.298816
0.250411			0.236254	0.184729		0.196613	0.222696
0.218094			0.17089	0.183397		0.170408	0.311585
0.199097			0.20801	0.372849		0.175307	0.102809
0.33323			0.200106	0.390791		0.213447	0.24016
0.07821			0.145448	0.286109		0.212093	0.245748
0.206			0.095194	0.236894		0.143454	0.186405
0.181321			0.268148	0.410624		0.216363	0.34038
0.212543			0.160629	0.359881		0.157415
0.227818			0.191132	0.272132		0.167752
0.187814			0.162562	0.394931		0.199549
0.329076			0.34182	0.251264		0.194663
0.267013			0.198749	0.088142		0.168996
0.166767			0.354257	0.390635		0.168133
0.137876			0.223217	0.317944		0.144347
0.228711			0.180245	0.435087		0.233508
0.196971			0.192567	0.28189		0.242858
0.299815			0.215373	0.377682		0.155452
0.304732			0.141897	0.245813		0.278275
0.186306			0.199375	0.248516		0.19444
0.245551			0.145923	0.262332		0.0863547
0.382692			0.174006	0.21487		0.313022
0.349245			0.178323	0.492629		0.144542
0.163306			0.12045	0.303768		0.131702
0.284012			0.120734	0.296387		0.220217
0.201719			0.244925	0.285711		0.345985
0.316365			0.183149	0.347328		0.226315
0.305712			0.134952	0.334911		0.258461
0.246152			0.233714	0.511923		0.204494
0.27121			0.108008	0.276587		0.284888
0.267692			0.464545	0.409759		0.210486
0.368988			0.151053	0.318567		0.231437
0.160512			0.214962	0.303152		0.180636
0.264833			0.189473	0.226272		0.220372
0.118544			0.176584	0.228329		0.198729
0.28951			0.202621	0.170586		0.230658
0.267708			0.240143	0.28861		0.270626
0.409953			0.205394	0.319632		0.216995
0.610548			0.106089	0.484137		0.327661
0.106282			0.251388			0.281427
0.145926			0.191304			0.362122
0.102276			0.258539			0.198445
0.267349			0.368623			0.20442
0.215672			0.278477			0.19539
0.296191			0.180742			0.174047
0.196788			0.166768			0.209205
0.219462			0.306009			0.200563
0.207129			0.190369			0.237349
0.196629			0.2071			0.171365
0.236236			0.182644			0.295647
0.162809			0.193352			0.266653
0.148664			0.277559			0.209833
0.44619			0.190244			0.169489
0.217944			0.227593			0.203834
0.103561			0.207134			0.103333
0.193899			0.335854			0.156051
0.114801			0.216593			0.30173
0.221925			0.110751			0.128413
0.318355			0.088767			0.0978236
0.162217			0.187311			0.22584
0.313685			0.197154			0.226116
0.130092			0.187627			0.345805
0.157253			0.507294			0.231987
0.279766			0.151795			0.317262
0.222511			0.145533			0.26996
0.201517			0.307523			0.364075
0.196575			0.208074			0.296122
0.253494			0.285948			0.240824
0.382951			0.167906			0.174497
0.182979			0.183603			0.166377
0.322534			0.151612			0.117746
0.433806			0.19018			0.0756511
0.113674			0.148512			0.162885
0.221837			0.155085			0.22855
0.219881			0.266597			0.197744
0.150945			0.263883			0.145218
0.224443			0.537758			0.0823696
0.20603			0.279694			0.194918
0.172738			0.103758			0.239151
0.191955			0.245469			0.196693
0.1751			0.146335			0.187238
0.192931			0.140614			0.219891
0.257528			0.161466			0.147551
0.2574			0.290497			0.149565
0.135844			0.217717			0.174396
0.068811			0.249698			0.220717
0.249997			0.112949			0.202701
0.156843			0.228072			0.1968
0.220472			0.255299			0.183682
0.171085			0.114506			0.279602
0.202537			0.149242			0.200242
0.221688			0.20484			0.187856
0.27422			0.133102			0.23183
0.224259						0.262509
0.229764						0.175382
0.238856						0.252198
0.248114						0.192154
0.147148						0.272372
0.354961
0.106322
0.149702
0.178234
0.142209
0.249792
0.275112
0.284284
0.16788
0.174257
0.345604
0.16479
0.178109
0.246193
0.191944
0.183306
0.200756
0.216497
0.2092
0.220992
0.185356
0.173154
0.14688
0.117394
0.248526
0.162765
0.226844
0.205089
0.154066
0.279849
0.200386
0.20212
0.186296
0.223066
0.236957
0.129286
0.105181
0.122839
0.159951
0.17479
0.197208
0.341139
0.157154
0.192746

## Sheet: S1I
18h APF WT	40h APF WT	75h APF WT	18h APF dLamB RNAi 1	40h APF dLamB RNAi 1	75h APF dLamB RNAi 1	18h APF dLamB RNAi 2	40h APF dLamB RNAi 2	75h APF dLamB RNAi 2
0.505778	0.535294	0.429003	0.332634	0.391325	0.267105	0.360428	0.448364	0.574004
0.442948	0.592334	0.749172	0.427571	0.43316	0.381798	0.443193	0.514707	0.508056
0.435582	0.47494	0.391113	0.590317	0.506936	0.410811	0.340109	0.414863	0.545528
0.332026	0.236961	0.393559	0.516026	0.337203	0.32866	0.363415	0.533805	0.490723
0.373884	0.477525	0.429572	0.58989	0.512406	0.313212	0.241267	0.506114	0.417457
0.208828	0.619083	0.451885	0.381944	0.482223	0.518679	0.483388	0.289572	0.50463
0.274472	0.50587	0.372818	0.463829	0.509703	0.225115	0.460644	0.395684	0.291105
0.428692	0.481566	0.67643	0.50078	0.350785	0.628824	0.473278	0.459914	0.489701
0.386684	0.311899	0.457367	0.524802	0.441393	0.511943	0.388751	0.540463	0.325037
0.269107	0.593631	0.535295	0.379074	0.43224	0.488779	0.321529	0.472748	0.419261
0.338528	0.633043	0.447122	0.426106	0.334558	0.202043	0.30189	0.579319	0.14528
0.452132	0.299599	0.519224	0.551457	0.320855	0.382317	0.287592	0.758249	0.589033
0.499331	0.464006	0.208239	0.579975	0.455635	0.0493771	0.31549	0.463405	0.407457
0.313905	0.536835	0.285967	0.457398	0.0996201	0.582973	0.335681	0.360502	0.471078
0.476159	0.628407	0.508105	0.23851	0.774502	0.474927	0.252587	0.686694	0.564707
0.372576	0.597432	0.291696	0.501679	0.386938	0.677232	0.356398	0.301818	0.520753
0.369733	0.649156	0.676827	0.32601	0.515007	0.321768	0.348779	0.308602	0.263893
0.402605	0.358042	0.632704	0.534222	0.335201	0.281277	0.367159	0.51401	0.616556
0.37781	0.424531	0.67163	0.667926	0.609669	0.241651	0.260853	0.361849	0.233679
0.394721	0.756138	0.544426	0.461593	0.301452	0.408566	0.164092	0.406812	0.297728
0.578417	0.483112	0.634774	0.595976	0.413854	0.199932	0.392077	0.477873	0.703254
0.369607	0.122001	0.410641	0.248123	0.506224	0.439625	0.278513	0.412328	0.425043
0.469468	0.316542	0.716323	0.330118	0.418663	0.552455	0.546176	0.460214	0.311366
0.481696	0.404358	0.533956	0.183728	0.532849	0.268226	0.115269	0.37695	0.195829
0.396107	0.731904	0.57245	0.35463	0.240445	0.503939	0.151558	0.358722	0.468938
0.385531	0.441788	0.628917	0.429918	0.481908	0.308608	0.303946	0.352547	0.471933
0.459289	0.52273	0.596961	0.155363	0.594174	0.355062	0.281593	0.5632	0.615664
0.43936	0.553084	0.406785	0.498813	0.307399	0.527228	0.401766	0.291534	0.263068
0.372033	0.458474	0.616281	0.496547	0.133421	0.222965	0.246271	0.373247	0.495296
0.364733	0.522243	0.590831	0.525862	0.476782	0.135099	0.451037	0.195174	0.239821
0.562864	0.234362	0.250448	0.552983	0.470808	0.302503	0.357576	0.712695	0.213445
0.418542	0.357032	0.125799	0.378824	0.141344	0.423771	0.356833	0.291224	0.483149
0.499875	0.457924	0.737337	0.619881	0.377668	0.414741	0.578795	0.22196	0.33733
0.20948	0.661349	0.560207	0.332551	0.448941	0.486737	0.566381	0.38207	0.582014
0.620648	0.3317	0.337981	0.22237	0.352236	0.448709	0.355816	0.419734	0.323998
0.778942	0.735131	0.130236	0.449539	0.482131	0.287443	0.409264	0.38341	0.328094
0.403845	0.657499	0.162699	0.367008	0.263665	0.26444	0.396621	0.489075	0.329244
0.34274	0.681833	0.460213	0.379852	0.306438	0.419451	0.338949	0.424569	0.416767
0.407995	0.404586	0.614009	0.489483	0.338236	0.441982	0.363868	0.380202	0.466241
0.31249	0.518074	0.81971	0.257733	0.347955	0.502076	0.391117	0.704656	0.634639
0.284734	0.488458	0.376121	0.338032	0.256669	0.529452	0.63921	0.514925	0.425116
0.692065	0.787156	0.596324	0.391109	0.325032	0.240052	0.527046	0.468303	0.284181
0.0436012	0.474197	0.447722	0.659724	0.366442	0.247782	0.347927	0.683451	0.406744
0.191606	0.616052	0.396945	0.441659	0.503775	0.296831	0.303114	0.168236	0.490899
0.523086	0.430665	0.380123	0.249977	0.593114	0.315908	0.310771	0.487577	0.478509
0.540715	0.617141	0.653075	0.163129	0.296904	0.509915	0.292569	0.453681	0.450138
0.562072	0.418072	0.465678	0.25992	0.529775	0.606219	0.42061	0.428613	0.509682
0.438189	0.253141	0.63632	0.255594	0.25521	0.401483	0.355308	0.354089	0.403223
0.675623	0.425029	0.556598	0.509429	0.520291	0.380683	0.254606	0.52516	0.823116
0.442277	0.560231	0.407322	0.558644	0.455814	0.608151	0.41079	0.361137	0.325876
0.17276	0.440984	0.615895	0.451947	0.366594	0.421447	0.456454	0.372421	0.335006
0.478817	0.627476	0.458668	0.426352	0.335067	0.445183	0.345064	0.254269	0.483588
0.324112	0.282687	0.552357	0.580426	0.518589	0.400128	0.372305	0.612647	0.43414
0.389647	0.398334	0.468107	0.344135	0.614425	0.618734	0.342356	0.149485	0.174866
0.643452	0.495853	0.294388	0.197089	0.347003	0.330928	0.359896	0.495008	0.137248
0.58275	0.657953	0.543009	0.295516	0.393866	0.355087	0.481855	0.558455	0.503813
0.428708	0.740015	0.312737	0.277125	0.367359	0.255208	0.282392	0.547157	0.385943
0.16053	0.401689	0.264285	0.251994	0.450812	0.674113	0.34762	0.699748	0.384874
0.252083	0.365304	0.375852	0.323842	0.54698	0.480036	0.500105	0.537576	0.118242
0.442872	0.457101	0.551734	0.411875	0.658966	0.432476	0.296252	0.320255	0.107008
0.467144	0.529915	0.506249	0.356838	0.343487	0.383643	0.343251	0.357887	0.122163
0.369503	0.631602	0.443946	0.348641	0.350116	0.610531	0.481768	0.223051	0.518987
0.495195	0.29162	0.545167	0.280824	0.424131	0.321296	0.361703	0.053514	0.408791
0.350099	0.408977	0.642904	0.348511	0.32823	0.278034	0.263623	0.161228	0.234651
0.731858	0.411763	0.318922	0.477128	0.217995	0.61453	0.314286	0.467096	0.180512
0.437181	0.759176	0.380532	0.478482	0.234731	0.33532	0.327197	0.522304	0.34206
0.541959	0.482678	0.421512	0.439566	0.343147	0.281843	0.389948	0.482334	0.308357
0.587329	0.439668	0.498951	0.191361	0.456363	0.580042	0.301689	0.407708	0.509401
0.430925	0.713161	0.659192	0.542549	0.197896	0.145904	0.351029	0.48663	0.544549
0.304126	0.337916	0.517325	0.347895	0.397588	0.351231	0.173856	0.620383	0.318273
0.2041	0.237525	0.49343	0.405863	0.425246	0.0800625	0.074115	0.600777	0.167041
0.387723	0.538013	0.444582	0.348492	0.547914	0.307562	0.15616	0.344863	0.513984
0.407763	0.697953	0.103694	0.335439	0.425793	0.355325	0.243295	0.403482	0.189347
0.506278	0.541021	0.585981	0.302152	0.376121	0.109033	0.280233	0.454301	0.477335
0.387523	0.620347	0.527164	0.564724	0.332115	0.503488	0.394319	0.379132	0.266601
0.340003	0.360766	0.351206	0.535668	0.631311	0.260204	0.399449	0.532965	0.129798
0.501588	0.434333	0.41993	0.666011	0.242806	0.207781	0.393077	0.451807	0.273349
0.564667	0.249145	0.37305	0.324022	0.281278	0.265594	0.397538	0.753312	0.429609
0.396317	0.526367	0.700413	0.29707	0.514682	0.260193	0.437692	0.346104	0.135792
0.133628	0.388918	0.531693	0.50003	0.357533	0.456983	0.310646	0.527457	0.318227
0.435652	0.624211	0.565411	0.305245	0.293438	0.224668	0.394138	0.299782	0.597234
0.472308	0.379628	0.666617	0.353681	0.548685	0.197568	0.228611	0.376569	0.318938
0.373557	0.523635	0.429997	0.512292	0.402665	0.228095	0.409772	0.620981	0.228922
0.146006	0.329465	0.712241	0.357971	0.436665	0.373842	0.334005	0.293778	0.523574
0.30622	0.440098	0.432699	0.231712	0.540032	0.556347	0.314822	0.402332	0.44421
0.491769	0.518716	0.594268	0.385676	0.284973	0.454182	0.303119	0.500895	0.228454
0.530678	0.509326	0.491689	0.220662	0.551061	0.358482	0.422305	0.552684	0.427709
0.178012	0.497377	0.427982	0.36829	0.277507	0.613595	0.263286	0.60604	0.203473
0.0952716	0.425062	0.444334	0.203002	0.581034	0.555981	0.482333	0.781226	0.235877
0.419142	0.641524	0.454285	0.216213	0.371219	0.444806	0.408459	0.444126	0.346507
0.124516	0.431467	0.550787	0.241106	0.267032	0.507576	0.521173	0.437326
0.50782	0.45104	0.352228	0.259689	0.38041	0.328941	0.171564	0.57769
0.540938	0.383054	0.439701	0.340942	0.377337	0.391486	0.310992	0.336639
0.404603	0.447612	0.490249	0.260243	0.363523	0.196751	0.708136	0.452394
0.431934	0.472334	0.281566	0.30497	0.743111	0.317453	0.322483	0.610229
0.430902	0.362973	0.54375	0.343228	0.309585	0.518956	0.479394	0.451052
0.415224	0.408165	0.370556	0.353651	0.353883		0.527466	0.498614
0.402949	0.645073	0.152364	0.329119	0.577811		0.483347	0.441321
0.545339	0.204495	0.35612	0.650581	0.320471		0.320515	0.602696
0.418042	0.544418	0.386855	0.237108	0.352167		0.383783	0.21473
0.322684	0.488934	0.385829	0.289512	0.33145		0.302652	0.425543
0.487477	0.410616	0.404386	0.264917	0.422799		0.386743	0.572423
0.493115	0.381338		0.540129	0.262382		0.417389	0.63861
0.395792	0.583699		0.499916	0.368076		0.443206	0.694008
0.408523	0.591216		0.376025	0.459106		0.203971	0.428006
0.369646	0.699063		0.38963	0.379578		0.262223	0.102008
0.338079	0.454945		0.337445	0.55652		0.226258	0.414572
0.417183	0.279232		0.46513	0.686079		0.433964	0.641117
0.414978	0.317023		0.162627	0.443429		0.369766	0.568489
0.613585	0.713238		0.328357	0.246736		0.602516	0.329705
0.437198	0.280482		0.572017	0.709692		0.263079	0.387748
0.255416	0.485876		0.183883	0.258936		0.436318	0.3425
0.355632	0.26023		0.487064	0.181573		0.490709	0.395174
0.343028	0.494234		0.42982	0.471241		0.564168	0.576977
0.345103	0.453613		0.506108	0.612709		0.333027	0.488645
0.178719	0.413947		0.223101	0.466746		0.382871	0.281765
0.450781	0.364227		0.401444	0.484152		0.130674	0.27752
0.166607	0.652695		0.32694	0.422646		0.296187	0.305658
0.32249	0.181288		0.522	0.527596		0.34178	0.379179
0.372944	0.586674		0.182429	0.192877		0.315884	0.249403
0.396203	0.198539		0.389827	0.474924		0.367688	0.291065
0.462313	0.342827		0.430653	0.280456		0.400647	0.555353
0.269268	0.622418		0.254001	0.397563		0.199891	0.348521
0.315018	0.62301		0.398514	0.46303		0.342019	0.532586
0.588845	0.535497		0.303087	0.425509		0.170253	0.270008
0.264149	0.402844		0.376284	0.695622		0.276817	0.168741
0.487052	0.681185		0.344801	0.489754		0.290579	0.522996
0.109083	0.738793		0.554531	0.288107		0.252974	0.383124
0.159328	0.273999		0.208009	0.223508		0.287764	0.414146
0.602071	0.539387		0.396118	0.537849		0.118267	0.299101
0.361532	0.313249		0.423335	0.302797		0.368438	0.302173
0.210136	0.45001		0.226113	0.424303		0.214695	0.349512
0.316537	0.420315		0.342085	0.481046		0.298167	0.456673
0.381617	0.656579		0.339192	0.367585		0.420006	0.393844
0.544505	0.447295		0.409399	0.365963		0.385704	0.559966
0.560186	0.59508		0.421471	0.336286		0.47526	0.351153
0.555629	0.659896		0.259153	0.283113		0.569052	0.455332
0.243928	0.233627		0.308428	0.491511		0.414044	0.253189
0.413052	0.569235		0.346491	0.312183		0.428839	0.330744
0.457451			0.157062	0.429622		0.485356	0.514849
0.424374			0.144139	0.606272		0.25374	0.560823
0.360016			0.220852	0.255481		0.421779	0.372188
0.291476			0.317723	0.346522		0.403115	0.44507
0.656416			0.409491	0.305464		0.363467	0.571489
0.272834			0.276788	0.590473		0.428453	0.331813
0.270034			0.462189	0.458171		0.391299	0.437103
0.376054			0.320556	0.35351		0.307274	0.606908
0.353194			0.405695	0.458478		0.38483	0.194921
0.373741			0.271857	0.674665		0.450224	0.282243
0.158715			0.298899	0.538745		0.366785	0.396766
0.247347			0.189296	0.296574		0.276079	0.377611
0.288718			0.357276	0.632368		0.364907	0.538283
0.432918			0.322246	0.745977		0.381193
0.301404			0.308013	0.439734		0.333692
0.365541			0.36993	0.38611		0.487297
0.489987			0.54112	0.348853		0.286438
0.337129			0.233286	0.0733157		0.312333
0.416656			0.430074	0.535266		0.337201
0.298489			0.422644	0.200437		0.300184
0.429678			0.278131	0.656938		0.418039
0.437745			0.258063	0.685955		0.358591
0.517102			0.304207	0.629765		0.304428
0.407271			0.462653	0.349606		0.386238
0.335635			0.343053	0.370688		0.387384
0.503971			0.278515	0.392094		0.18235
0.346332			0.341064	0.317		0.446881
0.390547			0.555283	0.393197		0.359291
0.341084			0.327125	0.365512		0.261627
0.580234			0.191251	0.581396		0.413583
0.321956			0.375208	0.346366		0.469845
0.524346			0.411236	0.480431		0.681884
0.575636			0.208857	0.4807		0.452536
0.400334			0.358067	0.260333		0.464576
0.481802			0.188149	0.537435		0.368321
0.502881			0.398056	0.652831		0.381095
0.45377			0.225761	0.51764		0.423833
0.379822			0.355538	0.779888		0.244707
0.560572			0.297598	0.473383		0.28372
0.244365			0.301401	0.361274		0.306626
0.420842			0.404392	0.263913		0.420708
0.578275			0.503278	0.269745		0.516884
0.392053			0.290388	0.472845		0.403386
0.278938			0.292336	0.627207		0.391598
0.1719			0.532048			0.394627
0.207753			0.356601			0.417747
0.234359			0.483874			0.128915
0.304636			0.553583			0.308848
0.504128			0.49095			0.318662
0.588655			0.349887			0.457642
0.404651			0.219139			0.366033
0.453895			0.356225			0.46773
0.323322			0.222114			0.524981
0.244477			0.481912			0.274737
0.385815			0.446051			0.500798
0.213842			0.150017			0.484609
0.247447			0.340723			0.362446
0.666656			0.37335			0.230331
0.32466			0.500576			0.373361
0.182175			0.402457			0.242001
0.308232			0.300674			0.309833
0.263501			0.375063			0.344863
0.287939			0.128653			0.219915
0.611019			0.212396			0.262364
0.253277			0.274633			0.482477
0.525741			0.240442			0.506462
0.264687			0.374118			0.718951
0.439847			0.18942			0.420952
0.383276			0.333947			0.511767
0.263698			0.251946			0.54866
0.351289			0.302547			0.250094
0.397429			0.403617			0.778686
0.205965			0.458483			0.558508
0.572888			0.273366			0.353275
0.357561			0.29184			0.400308
0.51721			0.18454			0.29406
0.454192			0.285581			0.200182
0.0448675			0.272436			0.287343
0.327538			0.338892			0.439068
0.405081			0.337485			0.427526
0.401973			0.316757			0.318993
0.369993			0.391936			0.129523
0.270136			0.333722			0.315059
0.434102			0.255353			0.482635
0.282924			0.379024			0.26775
0.267668			0.229474			0.392505
0.230135			0.382911			0.353273
0.40127			0.296796			0.323372
0.452744			0.462367			0.221105
0.302765			0.309117			0.404394
0.144379			0.320205			0.467371
0.458863			0.240661			0.288598
0.370535			0.437184			0.413994
0.46554			0.358192			0.332498
0.451324			0.165775			0.380933
0.39918			0.208255			0.278114
0.667153			0.158761			0.309117
0.442928			0.276281			0.419559
0.478843						0.683636
0.358292						0.39324
0.460429						0.473179
0.421131						0.379986
0.338096						0.533242
0.596028
0.169188
0.409754
0.472025
0.345888
0.330899
0.461132
0.458719
0.2846
0.351796
0.589397
0.296259
0.620597
0.373183
0.125514
0.220809
0.264742
0.407419
0.19096
0.750611
0.384579
0.362072
0.184389
0.167614
0.374239
0.418863
0.418631
0.3915
0.303208
0.463159
0.410362
0.280671
0.376375
0.306475
0.418976
0.217732
0.247658
0.202933
0.13364
0.336453
0.352091
0.708288
0.238094
0.429251

## Sheet: S1J
18h APF WT	40h APF WT	75h APF WT	18h APF dLamB RNAi 1	40h APF dLamB RNAi 1	75h APF dLamB RNAi 1	18h APF dLamB RNAi 2	40h APF dLamB RNAi 2	75h APF dLamB RNAi 2
14.2857	21.2766	3.57143	0	12.5	0	0	48.6487	20
22.2222	48.9362	3.57143	5	10.5263	11.1111	5	8.10811	19.2308
7.69231	4.25532	8.33333	10	5.26316	3.7037	5	2.7027	25
0	0	3.57143	15	6.66667	12.5	0	32.1429	97.5
3.57143	12.766	3.57143	35	10.5263	0	0	32.4324	5.12821
0	41.8605	4.34783	5	5.26316	22.2222	3.22581	0	9.67742
0	10.6383	18.5185	15	26.3158	0	5	6.89655	0
3.57143	38.2979	26.087	20	0	37.5	2.5	20.8333	37.037
3.7037	0	7.40741	45	26.3158	14.8148	7.5	10	0
0	23.913	26.9231	5.26316	5.26316	22.2222	0	43.2432	52.3809
0	50	17.8571	20	0	0	5	7.5	0
3.7037	0	10.7143	10	0	14.8148	0	35	17.6471
13.0435	27.6596	0	10	11.7647	0	0	14.7059	4.54545
0	27.6596	16.6667	40	0	3.84615	0	0	11.1111
7.14286	30.7692	41.6667	0	22.2222	16	0	34.2105	48.5714
0	13.3333	70	50	11.1111	41.1765	0	42.8571	17.5
15.3846	48.9362	9.52381	0	12.5	0	3.22581	11.1111	0
25.9259	58.8235	34.7826	20	11.1111	0	2.5	10.5263	15
0	11.1111	31.1111	35	5.88235	0	0	9.375	0
18.5185	34.7826	23.0769	15	0	10	0	2.5	0
3.57143	80	28.125	20	16.6667	0	2.5	2.5641	18.75
17.8571	0	2.22222	0	25	30	0	8.10811	5.26316
17.8571	0	55.5556	16.6667	8.33333	3.84615	15	60	5
23.0769	8.33333	64.2857	0	37.5	12.5	0	37.5	0
20	31.7073	44.4444	0	0	7.69231	0	25	30
10.7143	16.129	39.3939	16.6667	42.8571	0	0	0	7.5
13.0435	26.6667	48.8889	0	20	8.33333	0	2.5	59.4595
18.1818	35.8974	66.6667	15.3846	40	8.33333	8.57143	0	0
10.7143	12.5	11.1111	25	0	0	0	0	22.5
28.5714	30.7692	71.4286	28.5714	31.25	0	7.5	0	0
3.7037	0	25	21.0526	5.26316	0	2.5	40	0
3.57143	4.34783	0	14.2857	0	13.0435	10	8.33333	15
53.5714	12.5	60	15	5.55556	16.6667	47.3684	0	10
0	44.4444	41.6667	0	5.26316	8.33333	5	9.09091	32.5
29.1667	17.6471	23.0769	0	5.88235	37.5	0	5.71429	0
42.8571	89.4737	83.3333	20	16.6667	0	2.85714	2.85714	13.7931
14.8148	33.3333	0	5.55556	0	0	2.85714	4.7619	11.1111
10.7143	9.09091	32.2581	0	0	22.2222	0	6.66667	17.5
11.1111	33.3333	11.9048	16.6667	16.6667	20	0	16.2162	23.3333
0	37.931	41.9355	0	13.3333	4.54545	7.5	24.3243	83.3333
0	37.931	60	0	0	7.14286	5	33.3333	27.7778
46.4286	41.4634	30.9524	25	0	0	10.5263	22.5	0
0	26.087	23.5294	11.1111	0	0	0	21.6216	8.33333
0	46.1538	2.5641	14.2857	5.88235	0	0	0	5.55556
12	13.3333	38.0952	0	33.3333	22.7273	0	35.2941	5.55556
11.1111	33.3333	79.4872	0	0	9.09091	0	5	11.1111
7.69231	10.8108	28.2051	0	50	26.3158	5	32.5	12.9032
34.6154	75	26.3158	0	0	38.4615	2.5	0	55.5556
32	12.5	12.8205	5.55556	7.14286	10.5263	0	13.1579	65.7143
17.8571	12.1212	5.12821	15.7895	6.66667	47.3684	5	0	0
0	75	69.2308	23.0769	0	21.4286	2.5	0	8.33333
18.1818	60	14.7059	25	50	10.5263	0	0	8.33333
0	57.1429	41.0256	20	31.25	6.66667	2.5	42.5	14.2857
26.087	4.7619	30.7692	0	12.5	77.7778	7.69231	0	0
29.1667	63.6364	50	0	15.7895	0	0	34.2105	0
69.2308	59.2593	45.9459	0	38.8889	13.3333	13.7931	4.7619	3.33333
7.40741	13.6364	7.69231	0	0	0	0	65.625	0
0	3.44828	0	0	8.33333	9.09091	0	28.5714	3.44828
0	35.2941	88.8889	0	5.88235	5.26316	2.5	41.1765	0
3.7037	21.4286	16	10.5263	15.7895	47.3684	0	4	0
27.2727	57.1429	12.5	5	0	37.5	2.5	0	0
40	43.3333	33.3333	0	16.6667	16.6667	2.5	83.3333	26.6667
88.8889	0	34.7826	0	6.25	0	2.5	0	3.33333
10	17.2414	37.5	11.7647	0	0	0	0	0
14.2857	6.89655	0	5.55556	0	42.8571	0	46.1538	0
56.25	29.6296	12.5	5	0	10	0	27.2727	0
72.2222	21.0526	7.40741	10	5.88235	0	2.5	11.1111	0
41.6667	16.6667	10.7143	0	8.33333	5.26316	0	42.8571	58.0645
15	80	14.2857	5.55556	0	0	0	25	63.1579
40	3.84615	34.6154	0	5	10	0	17.2414	0
0	20	54.5455	5.55556	5	0	0	37.037	75
50	63.3333	37.5	0	25	0	0	0	15.1515
17.6471	20	50	5	5	5.55556	0	22.8571	28.5714
28.5714	61.5385	4.16667	10	12.5	25	30	20	12.5
7.69231	30	37.5	5.26316	10	10.5263	0	27.2727	0
0	60	30	10.5263	12.5	0	2.5	9.09091	0
21.4286	33.3333	7.14286	15	0	50	14.2857	21.0526	0
35.7143	0	12.5	5	0	0	40.9091	40	8.33333
15.3846	34.7826	33.3333	0	35.2941	0	10	0	0
0	36.3636	11.5385	18.1818	0	12.5	0	10	0
15.3846	3.44828	40	0	0	0	15.625	0	53.3333
41.6667	8.33333	60	0	11.1111	0	0	42.8571	0
8.33333	18.1818	46.1538	30	11.1111	0	2.5	42.5	0
100	12.5	55	0	23.5294	54.5455	0	6.25	33.3333
50	5	25	0	11.1111	10	0	2.7027	16
37.5	25	80	18.75	0	10	0	40	0
45.4545	5.26316	55	0	33.3333	16.6667	7.89474	48.6487	5.55556
33.3333	10.7143	77.7778	0	0	30	0	34.2857	0
0	16.6667	22.2222	0	5	90	9.375	21.0526	0
20	25	50	0	18.75	7.14286	5.26316	25	11.1111
0	33.3333	25	0	0	9.09091	18.5185	18.4211
11.5385	52.381	25	0	7.14286	20	0	30.303
12.5	21.4286	47.3684	0	5.26316	75	0	11.1111
11.7647	21.7391	26.6667	0	18.75	0	65	5
33.3333	12.5	16.6667	0	5.88235	14.2857	0	45.946
20	6.66667	15.7895	8.33333	20	7.14286	5	14.2857
15.3846	8	0	0	6.66667		5	6.45161
35	16	0	0	7.69231		15	51.4286
22.7273	0	42.8571	19.3548	7.69231		0	44.4444
8.33333	53.3333	5.26316	0	0		0	0
0	15	9.09091	0	15.3846		0	40
33.3333	16.6667	8.33333	0	7.14286		2.5	45.7143
5.55556	50		25.8065	0		2.5641	16.129
3.57143	33.3333		10.7143	18.1818		7.69231	16.6667
42.8571	27.2727		3.33333	7.14286		0	5.88235
16.6667	40		6.45161	7.14286		0	0
0	25		0	7.14286		0	20
14.8148	40		3.22581	5.55556		13.8889	35.7143
20	0		0	15.3846		2.5	65.3846
16	41.6667		3.22581	0		2.5	6.25
21.7391	100		19.3548	18.75		0	4.16667
0	56.25		0	0		3.33333	0
3.84615	0		9.67742	0		7.69231	15.3846
0	53.3333		9.67742	3.57143		10	38.2353
22.2222	22.5806		3.22581	51.2195		14.2857	42.5
0	4.16667		0	19.3548		20	0
36.1111	14.7059		9.67742	24		0	0
0	30		0	3.0303		0	0
0	0		6.45161	27.7778		0	7.14286
3.0303	48.3871		0	0		0	0
3.7037	0		6.45161	2.43902		2.5	20
36.1111	21.0526		50	0		5	22.5
0	26.9231		0	2.43902		0	21.2121
0	37.5		3.7037	8.33333		0	33.3333
22.2222	35.4839		0	7.5		0	0
0	14.2857		6.45161	2.85714		0	0
8.33333	17.1429		0	25		0	21.2121
0	25.7143		6.66667	0		0	74.359
0	0		0	0		15.3846	50
20	62.5		9.67742	41.4634		0	0
3.0303	25		3.22581	0		0	0
0	26.6667		0	25		0	0
0	46.6667		38.4615	15		0	25
7.14286	44.4444		0	2.85714		2.5	0
36.1111	30.7692		3.44828	0		9.09091	40.625
16.6667	6.66667		9.67742	0		25	0
16.6667	12.1212		0	0		5.26316	27.5862
0	0		0	13.6364		5	0
6.66667	18.75		0	0		10	2.85714
3.84615			0	14.2857		2.5	5
17.6471			0	10.7143		0	10
9.09091			40	25		24.3243	24
0			3.44828	33.3333		21.4286	26.6667
18.75			13.3333	0		11.1111	27.7778
0			0	6.06061		3.33333	17.6471
4			18.75	12.5		0	3.125
10			0	2.94118		0	31.25
3.125			7.14286	51.8519		6.66667	0
21.875			0	51.7241		9.67742	0
0			0	21.2121		5.12821	2.77778
0			0	0		0	0
0			16	56.6667		3.33333	37.8378
3.125			0	47.0588		0
5			0	16.6667		0
0			3.22581	60.8696		2.5
22.7273			25	23.0769		0
6.25			0	0		0
6.25			40.7407	36.3636		0
0			10.3448	0		0
6.66667			0	71.4286		8.33333
3.125			0	9.09091		5.71429
25			0	36.6667		0
6.25			3.22581	5		14.8148
0			0	8.33333		2.63158
12.5			0	12.5		0
31.25			0	0		23.8095
29.6296			8	78.5714		0
0			0	16.6667		0
18.5185			0	23.5294		5.55556
6.66667			8	10		22.2222
25			4	43.75		12.5
23.0769			0	35.7143		12.9032
7.14286			10	75		10
21.0526			0	19.2308		11.7647
11.7647			76	44.4444		3.22581
20			0	33.3333		5
6.66667			0	24.1379		0
27.2727			0	4.16667		0
0			0	3.22581		0
28.5714			4	0		11.7647
17.2414			5.26316	20		11.5385
42.8571			0	25		8.33333
100			0	66.6667		38.0952
0			12			11.7647
0			0			55.5556
0			12			0
4			53.3333			0
8.33333			5.26316			0
25			0			2.5
4.34783			0			2.5641
10.3448			4			2.63158
0			0			2.5641
0			8			0
3.125			4			18.4211
0			0			12.5
0			5.88235			2.5
69.2308			0			0
3.125			19.0476			2.7027
0			12.5			0
0			30			0
0			4.34783			50
0			0			0
40			0			0
0			0			13.1579
27.2727			0			13.3333
0			0			36.3636
3.125			100			10.5263
6.25			0			33.3333
0			0			18.4211
4.34783			30			28.5714
3.125			11.1111			25.7143
0			13.3333			13.1579
48.3871			0			3.44828
3.125			0			3.0303
22.2222			0			0
58.0645			0			0
0			0			0
3.7037			0			7.69231
16.6667			18.75			7.5
2.77778			4.34783			0
8.33333			92			0
0			15.3846			7.14286
2.77778			0			5
0			18.1818			0
0			0			3.57143
0			0			0
2.77778			0			0
8.57143			12.5			0
0			0			10
0			5.88235			10.7143
19.4444			0			0
0			13.6364			3.84615
13.7931			11.1111			0
8.33333			0			33.3333
2.77778			0			0
5.55556			0			0
11.1111			0			7.5
8.33333						15.3846
2.77778						2.77778
2.85714						10
8.33333						8.33333
0						22.2222
35.2941
0
2.77778
5.55556
0
0
13.8889
17.6471
0
0
33.3333
0
2.77778
4.34783
0
0
0
8.33333
0
8.57143
2.85714
0
0
0
5.71429
2.77778
5.55556
2.77778
0
11.7647
7.14286
0
0
0
5.55556
0
0
0
0
0
0
37.5
0
9.52381

[truncated: 1 more sheets: S1K]
