# Supplementary material for: Immune cells adapt to confined environments in vivo to optimise nuclear plasticity for migration
Source: EMBO Rep. 2025 Feb 6;26(5):1238–68. doi: 10.1038/s44319-025-00381-0 (PMC11894099; doi:10.1038/s44319-025-00381-0)
Supplement: Supplementary file 23 — Appendix Figures Source Data [file 44319_2025_381_MOESM23_ESM.zip › EMBOR-2024-59495-T_SourceData_AppendixFigures/Appendix Figure S3/EMBOR-2024-59495-T_SourceData_AppendixFigureS3.xlsx]

## Sheet: S3D
control	dLamB RNAi	dLamC RNAi
9	17	11
22	8	18
16	9	12
7	7	10
14	8
11	6
	4
	5
	15
