# Supplementary material for: Immune cells adapt to confined environments in vivo to optimise nuclear plasticity for migration
Source: EMBO Rep. 2025 Feb 6;26(5):1238–68. doi: 10.1038/s44319-025-00381-0 (PMC11894099; doi:10.1038/s44319-025-00381-0)
Supplement: Supplementary file 23 — Appendix Figures Source Data [file 44319_2025_381_MOESM23_ESM.zip › EMBOR-2024-59495-T_SourceData_AppendixFigures/Appendix Figure S2/EMBOR-2024-59495-T_SourceData_AppendixFigureS2.xlsx]

## Sheet: S2A
18h APF	40h APF	75h APF
0	0	0
1.47	0	0
1.59	2.17	2.94
0	3.85	14.29
3.7	0	0
0	13.73	0
0	1.72	3.33
2.7	0	0
1.19	6.06	0
1.19	4.35	0
0		0
		0
		4.17

## Sheet: S2B
18h APF	40h APF	75h APF
3.33	0	0
0	4	0
3.17	0	0
0	3.85	0
0	11.11	0
0	5.88	0
0	0	3.33
0	2.56	10.53
0	15.15	3.45
3.57	2.17	0
0		0
		0
		0

## Sheet: S2D
18h APF WT	40h APF WT	75h APF WT	18h APF dLamB RNAi	40h APF dLamB RNAi	75h APF dLamB RNAi	18h APF dLamC OE	40h APF dLamC OE	75h APF dLamC OE	18h APF dLamC RNAi	40h APF dLamC RNAi	75h APF dLamC RNAi
0	0	0	5.13	1.45	5.88	0	7.55	8.7	1.64	11.11	0
1.47	0	0	8.33	4.41	0	2	13.21	4.55	0	10	0
1.59	2.17	2.94	1.25	5.66	0	4.26	1.82	6.9	4.11	4.35	0
0	3.85	14.29	4.35	3.45	12.9	3.28	0	0	2.38	6.38	0
3.7	0	0	0	16.22	0	1.79	11.36	7.41	0	2.44	0
0	13.73	0	3.57	5.26	2.94	5.71	2.13	0	1.8	0	0
0	1.72	3.33	4.23	15.38	6.25	2.02	3.77	3.85	0	0	0
2.7	0	0	2.3	0	0	2.86	0	3.23	0	3.13	0
1.19	6.06	0	1.3	0	0	2.56	5.56	2.44	2.6		3.23
1.19	4.35	0	1.59	0	0	0	3.13	7.69			1.75
0		0	1.98		0		12.5	0			0
		0			4.35			6.25
		4.17			0

## Sheet: S2E
18h APF WT	40h APF WT	75h APF WT	18h APF dLamB RNAi	40h APF dLamB RNAi	75h APF dLamB RNAi	18h APF dLamC OE	40h APF dLamC OE	75h APF dLamC OE	18h APF dLamC RNAi	40h APF dLamC RNAi	75h APF dLamC RNAi
3.33	0	0	2.56	5.8	0	0	7.55	0	0	9.52	3.57
0	4	0	0	4.41	0	4	7.55	0	0	5	0
3.17	0	0	3.75	5.66	3.45	0	5.45	3.45	1.37	6.52	5
0	3.85	0	0	3.45	3.23	0	0	4.35	0	4.26	0
0	11.11	0	0	10.81	0	3.57	0	0	0	12.2	0
0	5.88	0	1.19	0	2.94	0	6.38	0	0	0	0
0	0	3.33	1.41	7.69	0	0	1.89	0	1.64	9.76	0
0	2.56	10.53	4.6	13.95	0	0	5.26	6.45	3.33	12.5	3.7
0	15.15	3.45	2.6	14.81	3.7	2.56	16.67	4.88	1.3		3.23
3.57	2.17	0	1.59	23.53	0	0	0	3.85			3.51
0		0	0		0		17.5	0			0
		0			0			0
		0			13.04

## Sheet: S2G
dLamB RNAi 18h 0 Gy	dLamB RNAi 18h 50 Gy	dLamB RNAi 75h 0 Gy	dLamB RNAi 75h 50 Gy
-2.25675	-4.52148	-8.48262	3.25733
-2.20405	-3.65271	-8.01816	3.46963
-1.64408	-3.58794	-7.93667	3.83688
-1.62459	-1.89924	-7.6653	5.50629
-1.51207	-1.4707	-7.61285	6.69189
-1.50214	-1.3739	-7.57507	6.75243
-1.47504	-0.831441	-7.55551	6.90741
-1.41359	-0.469021	-7.55449	6.92882
-1.305	-0.268859	-7.24895	7.10558
-1.19138	0.0612801	-7.15243	7.41412
-1.15761	0.649051	-7.08154	10.841
-1.10101	0.761464	-7.03388	12.9026
-1.06398	0.786956	-6.8233	13.4093
-1.03365	0.841053	-6.74094	13.6374
-0.922599	0.866982	-6.69643	13.9464
-0.922237	1.0343	-6.42386	14.5561
-0.920734	1.29297	-6.39305	15.1583
-0.890761	1.37413	-6.27937	15.3773
-0.721754	1.57844	-6.23785	15.4875
-0.702822	1.72638	-6.17494	18.7338
-0.676804	2.09381	-6.1016	19.0771
-0.636998	2.25104	-6.07727	19.5734
-0.600963	2.32431	-6.05797	19.6262
-0.539024	2.33101	-5.99251	20.9117
-0.538421	2.53447	-5.94289	20.999
-0.376133	2.67704	-5.92911	21.852
-0.3106	2.8442	-5.92563	22.3325
-0.310349	3.27834	-5.75215	24.8257
-0.298702	3.36394	-5.74554	25.2862
-0.2767	3.86057	-5.70249	26.6173
-0.240921	3.89637	-5.69683	27.5224
-0.180704	4.24109	-5.65125	27.6809
-0.177996	4.32172	-5.62623	29.2348
-0.13711	4.41396	-5.49524	31.4152
-0.119035	4.59281	-5.42376	31.455
-0.109311	4.67981	-5.32909	31.4685
-0.0438402	5.41886	-5.30154	33.4837
0.00371429	5.57709	-5.17075	33.91
0.0338553	5.69036	-4.8986	34.6702
0.0803712	5.71941	-4.89452	34.7962
0.114029	5.79722	-4.85934	35.5831
0.201581	5.8741	-4.77404	35.685
0.291472	6.1341	-4.6964	35.8963
0.332959	6.16877	-4.66204	35.9303
0.419947	6.17739	-4.64249	36.1198
0.521694	6.39019	-4.62946	36.7023
0.550861	6.45739	-4.44562	36.8824
0.580693	6.60117	-4.23914	37.2263
0.584123	6.61965	-4.17327	37.6658
0.601942	6.99051	-4.06006	38.8065
0.632549	7.11403	-4.00061	39.0759
0.660081	7.45974	-3.98786	42.467
0.666427	7.69546	-3.94302	42.6382
0.670367	7.70503	-3.80103	48.1002
0.679689	7.91264	-3.64466	49.0718
0.725482	8.20887	-3.15946	52.7869
0.738096	8.45653	-3.03374	52.9634
0.745239	8.58001	-2.52124	57.3555
0.772038	8.70076	-2.3874	58.3601
0.85566	8.93526	-2.36205	60.8866
0.88221	8.98051	-2.25035	62.0537
0.895375	9.12132	-2.23951	67.927
0.960357	9.27447	-2.14939	69.4101
1.0001	9.60485	-2.00092	71.1903
1.01477	9.63448	-1.74034	74.5052
1.35473	9.81325	-1.15231	77.7514
1.39614	9.92623	-0.986905	78.2213
1.45742	10.2374	-0.931719	84.3227
1.49805	10.3104	-0.85859	98.5733
1.70241	10.3397	-0.449005	115.841
1.71301	10.527	-0.389222	118.386
1.75768	10.8213	-0.31432	-1.5572
1.81499	11.2054	-0.252203	-1.36694
1.86596	11.5872	-0.191893	-0.849556
1.92652	11.63	-0.0609988	0.0652272
2.1023	11.6499	0.00206503	1.64758
2.3736	12.0514	0.0454827	1.69449
2.42703	12.2086	0.461816	1.91215
2.56399	12.4868	0.917493	2.93629
2.5836	12.6702	1.58379	5.40642
2.60812	13.0183	1.8383	6.30203
2.72377	13.2753	2.66717	7.20616
2.87457	13.3586	2.82343	8.74614
2.89126	13.5708	3.28832	9.41004
2.927	13.645	3.92787	11.3654
3.07972	13.7192	3.9857	11.3879
3.11363	14.1016	4.52126	11.8808
3.15105	14.1074	4.6889	13.0946
3.20371	14.1867	5.01588	14.2061
3.21552	14.1894	5.07089	15.3255
3.23221	14.5208	5.75219	15.3422
3.33458	14.5406	5.90582	15.5892
3.37042	14.8701	6.32312	15.9709
3.40139	15.1075	6.86555	16.0888
3.68931	15.3176	6.94621	16.8498
3.73602	15.7003	7.00058	17.9637
3.92688	15.8116	9.11654	18.0332
3.96465	15.8301	9.19324	18.4808
4.22168	16.2996	9.43101	19.1353
4.55151	16.6694	9.78971	19.3843
4.58389	16.9115	10.6709	20.763
4.68603	17.2858	10.9427	21.0068
4.7353	17.464	10.9677	22.632
4.81628	17.7129	11.3782	22.6802
4.8506	17.829	11.601	22.6999
4.9381	18.4977	12.2976	23.0016
4.96872	18.7059	12.8792	24.8179
5.0687	18.9623	12.8916	24.844
5.10668	19.0886	12.9124	25.2932
5.11253	19.2213	13.1955	26.1816
5.15955	19.3433	13.29	26.2411
5.23166	20.4478	13.3014	26.7874
5.33984	21.7503	14.3219	26.8662
5.45175	21.9222	14.4302	27.0922
5.46588	21.9278	14.5431	27.5557
5.49916	21.9775	15.1527	28.2396
5.51614	22.1495	15.3712	28.4975
5.53137	22.7685	15.4648	28.6062
5.53979	23.318	15.4844	29.9841
5.59218	23.4363	15.625	30.2464
5.62278	23.4844	15.8216	30.3489
5.66008	24.7806	15.9895	31.2691
5.6846	24.7911	16.4551	31.4758
5.69988	25.1434	16.4611	32.3321
5.7183	25.2983	16.6552	32.6345
5.72779	26.119	17.1422	32.7759
5.79311	27.053	17.8069	34.1738
5.84628	27.095	18.5155	34.5598
5.86964	27.3474	19.203	35.7383
5.87258	27.9211	20.2881	37.0127
5.92083	29.1022	20.5865	37.5608
5.93732	29.2474	22.8674	39.2738
5.99931	29.4541	23.8918	40.7321
6.0739	29.6934	24.0646	41.3327
6.13574	29.8534	27.0222	41.509
6.16739	30.1962	27.7935	43.576
6.30823	30.4093	27.8336	44.371
6.41127	30.6247	40.3248	44.6638
6.44243	32.4916	-4.58013	44.6748
6.45469	33.0576	-4.50412	44.8904
6.67158	33.6631	-4.0895	45.96
6.76487	34.7866	-3.91875	47.2572
7.03251	35.0347	-3.90276	47.9685
7.18879	37.2687	-3.54461	48.4882
7.2706	39.2695	-3.39346	49.1021
7.433	40.3709	-3.38007	49.1268
7.45262	40.8544	-3.33083	50.1015
7.45512	41.1074	-3.2693	50.234
7.4588	45.3124	-3.25407	50.3933
7.54243	45.8982	-3.16013	50.4301
7.55341	46.7224	-3.09769	52.2873
7.64075	50.9132	-2.97536	52.616
7.70354	83.4336	-2.9361	53.5612
7.71257	86.022	-2.67685	55.3313
7.74146	86.2371	-2.61029	55.6574
7.81315	89.5894	-2.59849	56.3893
7.85505	-3.33231	-2.43621	56.4309
7.9755	-3.24104	-2.25249	56.567
8.20815	-2.48787	-2.18155	57.4735
8.22231	-2.1766	-2.14016	58.8864
8.2239	-2.00982	-2.10548	59.0992
8.55225	-1.92841	-2.0478	61.7377
8.7745	-1.50054	-2.03126	62.7193
8.81217	-1.42977	-1.93034	63.0523
8.87101	-0.775329	-1.88421	63.3555
8.93987	0.548032	-1.86924	64.6287
9.02604	0.93652	-1.85478	64.6573
9.16728	1.03908	-1.85039	65.0646
9.24148	1.0865	-1.78209	65.9158
9.83791	1.38488	-1.77289	68.1962
9.92068	1.70987	-1.62788	68.9711
10.0339	1.801	-1.50378	71.7001
10.1829	1.83649	-1.48305	72.5825
10.2106	2.30444	-1.45555	72.8518
10.2527	2.36861	-1.42077	72.9199
10.3541	2.54474	-1.41055	74.7503
10.4173	3.32007	-1.34794	74.9327
10.4666	3.35627	-1.30625	75.8584
10.6948	3.84781	-1.01284	77.4796
10.8356	4.17244	-0.930051	87.4752
10.9068	4.56758	-0.915861	94.1989
11.136	4.77295	-0.89356	100.216
11.181	5.02111	-0.865652	104.475
11.4054	5.32947	-0.844482	106.276
11.5295	5.57571	-0.830368	108.344
11.6376	5.74639	-0.735671	108.516
11.8241	5.80636	-0.571213	117.512
11.8585	6.01663	-0.414283	118.93
11.9321	6.33885	-0.334601	124.696
11.9409	6.51178	-0.314411	126.718
12.3267	6.59803	-0.293026	151.431
12.3897	6.72092	-0.267387	0.420754
12.486	6.96309	-0.233003	2.07502
12.5656	7.02003	-0.199836	4.09335
12.6963	7.20991	-0.176481	4.30861
13.0347	7.23025	-0.136231	6.06458
13.1585	7.33763	-0.110198	6.80909
13.2688	7.56818	-0.0872081	7.95945
13.3438	7.91776	-0.0756248	8.09022
13.5376	8.09779	-0.000540855	9.40194
13.5547	8.47691	0.0117163	9.40411
13.7874	8.58482	0.093937	11.4763
14.5504	8.83544	0.141235	12.184
15.2568	8.98406	0.145451	13.63
15.7203	9.0944	0.233342	14.1149
16.7808	9.61413	0.286919	14.4361
17.4048	9.82015	0.314283	15.7717
22.9717	9.95892	0.317017	15.9443
23.3538	10.4207	0.365109	17.5804
23.8366	10.7448	0.431366	17.9254
24.2978	10.7933	0.5904	18.984
204.153	10.8563	0.725589	19.0767
-3.14294	11.109	0.73916	19.1764
-2.10715	11.1899	0.814859	19.6112
-2.06073	11.5459	0.845326	20.288
-1.742	11.645	0.906305	20.3059
-1.56014	11.9334	0.932285	20.4699
-1.29276	12.4011	0.964465	20.5349
-1.28748	12.4885	0.968246	20.8776
-1.21749	12.6857	1.05073	21.6561
-1.1307	13.4635	1.07065	22.2442
-1.12857	13.5262	1.14164	22.4881
-1.07353	13.8346	1.14647	23.1614
-1.05861	13.8545	1.17975	23.8742
-1.04938	14.0779	1.2193	26.5067
-1.0038	14.2771	1.24511	27.1217
-0.973279	14.3706	1.27485	27.3529
-0.950394	14.6274	1.34305	27.6041
-0.881733	14.7627	1.36904	27.731
-0.826643	14.7829	1.38237	29.1667
-0.804562	15.0153	1.40788	30.1087
-0.801415	15.8691	1.42317	30.8438
-0.779025	16.0982	1.56923	32.7184
-0.732484	16.2121	1.57121	34.7189
-0.691228	16.3201	1.63598	34.9222
-0.651104	16.4132	1.70579	36.7031
-0.638301	16.558	1.76121	38.0971
-0.616994	16.833	1.80668	38.2974
-0.589862	17.1744	1.83035	38.8654
-0.543997	17.2537	1.85416	40.0725
-0.512916	17.4876	1.94933	40.6862
-0.508891	17.5395	1.96227	42.383
-0.481252	17.6543	1.99761	43.535
-0.449175	17.7833	2.02613	44.2451
-0.443171	18.041	2.11428	45.6551
-0.436485	18.1271	2.16863	45.6778
-0.40636	18.2746	2.19159	48.0734
-0.405989	18.4374	2.20374	49.503
-0.3885	19.051	2.2373	52.6005
-0.249643	19.1588	2.29085	53.4848
-0.223635	19.7657	2.34077	57.2979
-0.217871	20.8478	2.34564	59.6893
-0.109731	21.2886	2.44837	61.2121
-0.0890395	21.53	2.52935	63.764
-0.0753595	21.5782	2.54022	64.5137
-0.0429071	21.9034	2.69402	67.0329
-0.0317452	22.1285	2.75801	67.7477
-0.00804194	22.2465	3.04316	68.1122
0.0299437	23.171	3.09708	68.8923
0.0555895	23.1746	3.16879	73.0266
0.102942	23.9921	3.27871	73.2736
0.102991	24.3072	3.4377	79.8309
0.17424	24.3361	3.45869	80.5843
0.256722	24.5765	3.66308	83.1253
0.30369	24.5997	3.74612
0.314856	24.7362	3.74689
0.3419	24.7465	3.79004
0.341933	25.4134	3.80127
0.374632	25.466	3.80912
0.398705	25.6215	3.94404
0.400949	27.3758	3.9476
0.444446	28.1423	4.12369
0.48797	28.6083	4.20772
0.535124	29.6556	4.25815
0.573467	29.8313	4.36884
0.581535	30.2439	4.58054
0.589652	32.1945	4.606
0.593026	32.5169	4.73941
0.603113	34.1026	4.90647
0.614794	35.1189	5.01277
0.628084	35.2283	5.02309
0.636967	35.4939	5.07861
0.654492	36.6994	5.19384
0.656623	38.8439	5.20787
0.659188	40.1182	5.23464
0.667788	47.0648	5.27508
0.724269	58.359	5.32527
0.730858	59.619	5.35498
0.789794	-5.52616	5.93028
0.791513	-5.04414	6.76079
0.815901	-4.90336	6.93441
0.840591	-4.88922	7.20638
0.862584	-4.3756	7.35851
0.866709	-4.30572	8.52177
0.942888	-4.0768	9.02499
0.959925	-4.04246	9.05954
0.966165	-3.58246	9.16327
0.995214	-3.57725	9.78864
1.05996	-3.18171	9.80388
1.09741	-3.07666	9.96025
1.10924	-2.60721	10.0967
1.126	-2.58761	10.5381
1.1763	-2.24228	12.092
1.17939	-1.99531	20.632
1.23249	-1.83845	-5.6757
1.24691	-1.81607	-4.89163
1.25612	-1.61255	-4.8342
1.26567	-1.41514	-4.79773
1.26711	-1.40954	-4.74151
1.29824	-0.972343	-4.68783
1.31147	-0.936167	-4.4613
1.32416	-0.864324	-4.46106
1.36616	-0.740725	-4.38372
1.49989	-0.725205	-4.35193
1.50473	-0.606635	-4.32979
1.54651	-0.261075	-4.32264
1.59446	-0.15506	-4.30111
1.62746	-0.0359084	-4.12396
1.63497	0.321541	-4.01099
1.63789	0.583115	-3.82015
1.69703	0.940301	-3.77272
1.70295	0.966851	-3.57311
1.89159	1.03553	-3.50659
1.93028	1.24981	-3.35435
1.96021	1.28041	-3.35384
2.02572	1.33198	-3.33971
2.0624	1.35839	-3.29525
2.06841	1.35989	-3.28212
2.07437	1.47126	-3.27168
2.07825	1.60163	-3.20223
2.1225	2.17009	-3.14305
2.14239	2.22087	-3.11648
2.17124	2.30247	-3.10597
2.17177	2.37242	-3.01805
2.31531	2.44089	-3.0084
2.37653	2.66586	-2.98246
2.47418	2.68224	-2.90884
2.48238	2.68562	-2.90203
2.54036	2.93984	-2.89568
2.58738	2.99067	-2.72183
2.60185	3.06647	-2.69179
2.72661	3.12611	-2.67979
2.77202	3.31974	-2.66673
2.78775	3.34469	-2.64952
2.80826	3.67766	-2.5878
2.82623	3.69061	-2.54818
2.92456	3.69234	-2.50317
2.98095	3.81537	-2.49035
2.98576	3.88178	-2.43786
2.98892	4.0763	-2.34638
3.14659	4.14732	-2.26185
3.16934	4.38327	-2.18442
3.22331	4.38848	-2.07242
3.22666	4.48539	-1.93819
3.27956	4.79514	-1.93265
3.28856	4.86724	-1.91391
3.3161	4.96255	-1.79865
3.32306	5.01636	-1.72738
3.38561	5.01641	-1.71546
3.47405	5.0521	-1.59063
3.48467	5.22476	-1.56138
3.49151	5.35576	-1.46793
3.53297	5.36978	-1.42804
3.57466	5.59585	-1.26264
3.57933	5.71974	-1.14337
3.64249	5.7378	-1.10597
3.66757	5.87876	-1.06307
3.67828	5.87937	-1.05703
3.72743	5.93538	-1.04865
3.72904	5.94878	-1.02313
3.77751	6.28613	-1.00836
3.8059	6.32998	-0.994611
3.86417	6.40303	-0.987512
3.93039	6.59771	-0.858053
3.94459	6.63258	-0.797944
4.03708	6.76273	-0.727976
4.05225	6.79097	-0.712455
4.05518	6.79443	-0.699904
4.09971	6.93568	-0.674
4.14649	6.99034	-0.671519
4.1494	7.12297	-0.525443
4.17973	7.35547	-0.407875
4.2282	7.38103	-0.343298
4.31442	7.39392	-0.280483
4.34353	7.65062	-0.239194
4.34962	7.69642	-0.0859089
4.5262	7.81219	0.0254599
4.706	7.84215	0.0499826
4.83706	7.87272	0.168632
5.02329	8.03781	0.200364
5.05074	8.07637	0.336164
5.05184	8.24542	0.343482
5.11988	8.34447	0.536664
5.12938	8.41421	0.595748
5.2875	8.49943	0.671559
5.44339	8.67152	0.69414
5.82486	8.82296	0.72106
5.93341	8.88415	0.825396
6.35331	8.94717	0.846894
6.42631	9.56999	0.903473
6.44455	9.75339	0.988005
6.47575	10.0391	1.0578
6.51418	10.0713	1.10225
6.56161	10.0936	1.1023
6.64949	10.1318	1.14967
6.67881	10.1364	1.2782
6.751	10.1856	1.29086
7.00914	10.3762	1.5639
7.02886	10.435	1.57977
7.05774	10.5183	1.60923
7.10073	10.5599	1.66
7.14785	10.6055	1.933
7.17326	10.668	1.97558
7.23488	10.7662	2.02373
7.31068	10.922	2.06108
7.33161	10.9777	2.06898
7.45301	11.081	2.18397
7.4941	11.1121	2.29698
7.56317	11.4642	2.3354
7.59556	11.5086	2.40845
7.702	11.6318	2.46525
7.71423	11.6413	2.51716
7.75561	11.732	2.56676
7.86827	11.7893	2.64119
8.25011	11.8154	2.85326
8.39062	11.9308	3.09428
8.45382	12.1025	3.19937
8.48382	12.461	3.24649
8.56856	12.4658	3.26322
8.58682	12.6293	3.31609
8.84109	12.647	3.46183
8.89418	12.6798	3.5051
8.96968	12.8422	3.67077
8.98245	12.9431	3.7611
9.02087	13.019	3.90454
9.156	13.3245	3.98095
9.85398	13.3888	4.0337
9.93574	13.4156	4.10124
10.3381	13.4612	4.10178
10.4565	13.6539	4.17569
10.7468	13.7195	4.37699
10.8159	13.99	4.60039
10.9047	14.3322	4.60801
12.0444	14.4162	4.82052
12.5354	14.4819	4.90718
12.5837	14.8691	5.28003
12.656	14.8814	5.74334
12.6685	14.8818	5.75662
12.9568	14.9747	6.44823
13.4365	15.018	6.50538
13.4621	15.1378	6.79717
13.5635	15.2599	7.22831
14.5255	15.3314	17.1755
15.0655	15.3446	32.332
15.1756	15.6883	71.8622
16.3487	15.7421
18.8673	16.1524
18.9542	16.1823
20.0399	16.3508
21.1287	16.4115
24.07	16.8284
24.5661	16.8894
29.6643	16.9653
31.453	17.1124
32.5921	17.1408
36.5294	17.2749
39.7782	17.3158
-6.5468	17.3749
-6.1172	17.4834
-6.10652	17.6086
-6.02378	17.8829
-5.99303	18.1676
-5.97043	18.2662
-5.79391	18.4187
-5.77826	18.5359
-5.71177	18.606
-5.62015	19.2982
-5.61686	19.3252
-5.57477	19.3751
-5.57269	19.4565
-5.56833	19.5741
-5.51512	19.7239
-5.48247	19.7876
-5.43103	19.827
-5.42921	19.852
-5.39921	19.9642
-5.35763	20.133
-5.32098	20.2693
-5.31678	20.5596
-5.30845	21.1714
-5.26234	21.2178
-5.26061	21.7739
-5.24254	22.1886
-5.2389	22.4483
-5.21459	22.9713
-5.20934	23.0825
-5.15738	23.232
-5.12786	23.5194
-5.07683	23.6024
-5.02459	23.6091
-4.9992	24.005
-4.99361	24.1074
-4.98638	24.2261
-4.98506	24.5529
-4.95016	25.1363
-4.93178	25.1934
-4.90918	25.3694
-4.88696	25.525
-4.83907	26.274
-4.80464	26.2841
-4.77495	26.3557
-4.73888	26.8258
-4.69949	26.8378
-4.69109	26.8686
-4.69062	26.9173
-4.67323	27.0041
-4.66988	27.496
-4.65025	28.1567
-4.64529	28.3647
-4.62194	28.4416
-4.6206	28.4567
-4.58481	28.4713
-4.57663	28.7045
-4.54214	29.2497
-4.52952	29.3342
-4.52523	30.5387
-4.51701	30.5852
-4.51691	30.7427
-4.51305	31.5391
-4.50666	32.2329
-4.50033	32.5825
-4.4923	32.9589
-4.46796	33.4571
-4.44274	34.2594
-4.44149	34.6615
-4.43848	35.5134
-4.42866	36.0983
-4.42425	36.3715
-4.3561	37.7773
-4.28845	42.7572
-4.25945	43.2182
-4.241	43.3871
-4.21763	44.2312
-4.17808	44.4314
-4.17268	45.7493
-4.12528	47.9079
-4.10955	48.0021
-4.08611	54.2671
-4.06761	55.5422
-4.04093	55.8867
-4.03559	56.2434
-4.02311	59.1701
-4.02028	85.8799
-4.00823	137.3
-4.00746
-3.9914
-3.93702
-3.8983
-3.81889
-3.81687
-3.81572
-3.8098
-3.79686
-3.72638
-3.71871
-3.70885
-3.69453
-3.67997
-3.67849
-3.62511
-3.61717
-3.61188
-3.57373
-3.53734
-3.52655
-3.50058
-3.47611
-3.46766
-3.438
-3.41892
-3.39445
-3.36962
-3.35855
-3.34723
-3.34506
-3.32496
-3.30947
-3.3059
-3.27627
-3.27298
-3.269
-3.25374
-3.24349
-3.22513
-3.20404
-3.20174
-3.17924
-3.17468
-3.13565
-3.08126
-3.07794
-3.05933
-3.05781
-3.03497
-2.99156
-2.99085
-2.95547
-2.85927
-2.83728
-2.83121
-2.80153
-2.79771
-2.7641
-2.75971
-2.75049
-2.74565
-2.71258
-2.711
-2.70491
-2.64725
-2.60281
-2.57338
-2.51531
-2.49997
-2.49591
-2.47659
-2.47181
-2.42218
-2.41773
-2.40108
-2.30685
-2.25699
-2.25203
-2.22173
-2.21837
-2.20761
-2.18936
-2.12501
-2.10687
-2.0942
-2.07758
-1.97217
-1.94439
-1.9266
-1.90957
-1.90721
-1.88896
-1.86954
-1.85821
-1.85067
-1.84845
-1.80023
-1.78792
-1.7504
-1.74214
-1.72664
-1.71738
-1.67475
-1.64759
-1.64672
-1.61041
-1.56669
-1.52086
-1.46845
-1.36964
-1.29303
-1.24207
-1.20559
-1.20466
-1.16394
-1.08459
-1.04233
-1.03974
-1.03325
-0.977304
-0.958403
-0.932038
-0.930445
-0.92372
-0.879786
-0.835703
-0.831741
-0.821388
-0.723945
-0.707851
-0.687201
-0.645967
-0.554834
-0.538174
-0.508025
-0.451015
-0.430709
-0.427588
-0.414599
-0.368466
-0.317363
-0.282045
-0.225913
-0.137205
-0.0833153
-0.0042481
0.0608259
0.0831035
0.220993
0.230757
0.305014
0.323166
0.386177
0.416576
0.417795
0.441438
0.449963
0.553271
0.657223
0.770877
0.822069
0.932799
1.14389
1.15791
1.20358
1.22428
1.2632
1.29324
1.29738
1.39862
1.42541
1.49161
1.51344
1.5203
1.60897
1.65404
1.7769
1.77768
1.93995
2.13972
2.34792
2.52123
2.57285
2.58778
2.60537
2.69568
2.76425
2.77313
2.91309
3.22912
3.29822
3.30348
3.66315
3.66802
3.72404
3.78664
3.86124
3.86177
4.10525
4.20881
4.34555
4.347
4.5234
5.22682
5.67042
5.76577
5.81795
6.25894
6.7271
7.20155
7.54217
7.65355
8.62182

## Sheet: S2H
WT 18h 50 Gy	WT 75h 50 Gy	dLamB RNAi 18h 50 Gy	dLamB RNAi 75h 50 Gy
-37.0599	15.8896	-4.52148	3.25733
-32.794	27.9953	-3.65271	3.46963
-29.1471	28.9357	-3.58794	3.83688
-28.6383	29.5021	-1.89924	5.50629
-26.181	30.2372	-1.4707	6.69189
-25.4676	39.0687	-1.3739	6.75243
-22.911	39.8326	-0.831441	6.90741
-22.0437	41.6511	-0.469021	6.92882
-21.2829	42.615	-0.268859	7.10558
-19.2671	44.1007	0.0612801	7.41412
-16.6903	47.2768	0.649051	10.841
-15.8275	48.3274	0.761464	12.9026
-14.5514	51.6912	0.786956	13.4093
-14.4677	53.9561	0.841053	13.6374
-14.3101	55.8591	0.866982	13.9464
-14.0072	57.2349	1.0343	14.5561
-13.6314	57.7673	1.29297	15.1583
-13.1728	58.9423	1.37413	15.3773
-13.0631	61.9763	1.57844	15.4875
-12.9247	62.1363	1.72638	18.7338
-11.9305	63.1404	2.09381	19.0771
-11.151	66.2833	2.25104	19.5734
-10.5029	66.9438	2.32431	19.6262
-10.1531	66.9772	2.33101	20.9117
-9.69458	67.2957	2.53447	20.999
-8.88792	67.5546	2.67704	21.852
-8.65155	68.2999	2.8442	22.3325
-8.52366	70.7876	3.27834	24.8257
-8.4727	72.5243	3.36394	25.2862
-8.2387	72.7633	3.86057	26.6173
-6.402	72.9418	3.89637	27.5224
-6.24943	73.1503	4.24109	27.6809
-6.03406	77.9494	4.32172	29.2348
-5.79333	79.8405	4.41396	31.4152
-5.11027	80.0638	4.59281	31.455
-3.86977	81.4411	4.67981	31.4685
-3.21929	82.6008	5.41886	33.4837
-1.9046	82.7913	5.57709	33.91
-1.39752	82.9372	5.69036	34.6702
-0.486709	83.3204	5.71941	34.7962
-0.411268	84.708	5.79722	35.5831
-0.307212	84.8707	5.8741	35.685
-0.0259509	85.0962	6.1341	35.8963
0.261919	86.0089	6.16877	35.9303
1.58657	87.1352	6.17739	36.1198
1.65085	88.3142	6.39019	36.7023
2.08943	89.1386	6.45739	36.8824
2.62908	89.6478	6.60117	37.2263
2.66718	89.7165	6.61965	37.6658
2.78017	89.7324	6.99051	38.8065
3.21362	90.9256	7.11403	39.0759
3.2386	90.9598	7.45974	42.467
3.53165	90.99	7.69546	42.6382
4.08741	92.3275	7.70503	48.1002
5.04817	93.0709	7.91264	49.0718
5.07676	95.6703	8.20887	52.7869
5.53843	98.7053	8.45653	52.9634
5.55274	101.261	8.58001	57.3555
6.41056	101.556	8.70076	58.3601
6.57804	102.316	8.93526	60.8866
6.84518	102.73	8.98051	62.0537
6.95955	103.218	9.12132	67.927
6.99591	104.218	9.27447	69.4101
7.39713	104.263	9.60485	71.1903
7.56615	104.724	9.63448	74.5052
7.7941	105.173	9.81325	77.7514
7.87379	108.273	9.92623	78.2213
8.96652	113.064	10.2374	84.3227
9.14845	114.1	10.3104	98.5733
9.27888	114.573	10.3397	115.841
9.82047	115.886	10.527	118.386
10.4732	116.526	10.8213	-1.5572
11.5651	118.321	11.2054	-1.36694
11.8858	121.161	11.5872	-0.849556
12.7995	123.388	11.63	0.0652272
12.8898	123.792	11.6499	1.64758
14.8522	124.423	12.0514	1.69449
14.8769	142.262	12.2086	1.91215
15.5495	146.386	12.4868	2.93629
16.3051	148.467	12.6702	5.40642
16.4236	148.922	13.0183	6.30203
16.9249	151.216	13.2753	7.20616
17.2545	159.413	13.3586	8.74614
17.3469	167.485	13.5708	9.41004
17.6905	171.836	13.645	11.3654
17.9119	178.669	13.7192	11.3879
18.5831	0.37486	14.1016	11.8808
21.1443	1.35959	14.1074	13.0946
21.3207	1.56691	14.1867	14.2061
21.8273	1.71285	14.1894	15.3255
25.0556	1.73457	14.5208	15.3422
25.2346	1.77452	14.5406	15.5892
26.8425	1.79812	14.8701	15.9709
27.3305	1.91655	15.1075	16.0888
28.0438	2.60139	15.3176	16.8498
28.8259	2.89309	15.7003	17.9637
29.0562	3.2437	15.8116	18.0332
30.1176	3.36511	15.8301	18.4808
37.5113	3.40589	16.2996	19.1353
37.9942	3.62456	16.6694	19.3843
39.216	3.72721	16.9115	20.763
40.5975	3.85753	17.2858	21.0068
43.043	4.20721	17.464	22.632
44.2559	4.20721	17.7129	22.6802
44.471	4.33898	17.829	22.6999
46.2659	4.5217	18.4977	23.0016
47.8519	4.70195	18.7059	24.8179
49.1402	4.82089	18.9623	24.844
50.5425	4.88181	19.0886	25.2932
51.3214	5.33207	19.2213	26.1816
54.0811	5.37197	19.3433	26.2411
55.1867	5.88451	20.4478	26.7874
56.5032	5.91511	21.7503	26.8662
59.6713	6.00493	21.9222	27.0922
64.6982	6.03631	21.9278	27.5557
66.2114	6.33518	21.9775	28.2396
68.0744	6.62724	22.1495	28.4975
71.3967	6.77527	22.7685	28.6062
78.0252	6.78201	23.318	29.9841
79.2023	6.81252	23.4363	30.2464
85.1794	6.92025	23.4844	30.3489
95.6956	7.64581	24.7806	31.2691
96.0674	8.16107	24.7911	31.4758
7.06879	8.6848	25.1434	32.3321
9.61272	9.12973	25.2983	32.6345
12.0725	9.15138	26.119	32.7759
18.2201	9.16323	27.053	34.1738
19.5394	9.32848	27.095	34.5598
23.231	10.2765	27.3474	35.7383
23.8305	11.2346	27.9211	37.0127
25.2728	11.3577	29.1022	37.5608
25.5392	11.72	29.2474	39.2738
25.6042	11.8079	29.4541	40.7321
25.6056	12.2763	29.6934	41.3327
25.9628	12.9909	29.8534	41.509
26.8923	13.0039	30.1962	43.576
28.9916	13.0481	30.4093	44.371
33.0069	13.1707	30.6247	44.6638
35.8114	13.3525	32.4916	44.6748
36.0483	13.5411	33.0576	44.8904
41.9631	13.7733	33.6631	45.96
43.8289	13.8604	34.7866	47.2572
44.2157	13.9681	35.0347	47.9685
48.3543	14.0378	37.2687	48.4882
52.8928	14.1821	39.2695	49.1021
58.4563	14.1864	40.3709	49.1268
58.8942	14.2344	40.8544	50.1015
59.5154	14.4224	41.1074	50.234
79.5166	14.6375	45.3124	50.3933
82.8424	14.8228	45.8982	50.4301
194.051	15.0268	46.7224	52.2873
	15.3018	50.9132	52.616
	15.3959	83.4336	53.5612
	16.0976	86.022	55.3313
	16.5786	86.2371	55.6574
	16.6481	89.5894	56.3893
	16.7716	-3.33231	56.4309
	17.0776	-3.24104	56.567
	17.3252	-2.48787	57.4735
	17.5581	-2.1766	58.8864
	18.7357	-2.00982	59.0992
	18.8932	-1.92841	61.7377
	18.902	-1.50054	62.7193
	18.907	-1.42977	63.0523
	18.9945	-0.775329	63.3555
	19.4787	0.548032	64.6287
	19.801	0.93652	64.6573
	21.4203	1.03908	65.0646
	22.0128	1.0865	65.9158
	22.8516	1.38488	68.1962
	22.9965	1.70987	68.9711
	23.2234	1.801	71.7001
	23.9386	1.83649	72.5825
	24.7196	2.30444	72.8518
	24.8968	2.36861	72.9199
	26.2303	2.54474	74.7503
	26.4892	3.32007	74.9327
	26.7483	3.35627	75.8584
	27.7666	3.84781	77.4796
	28.0261	4.17244	87.4752
	28.2972	4.56758	94.1989
	28.7143	4.77295	100.216
	29.3084	5.02111	104.475
	30.5013	5.32947	106.276
	30.6308	5.57571	108.344
	31.7315	5.74639	108.516
	32.0691	5.80636	117.512
	32.1774	6.01663	118.93
	32.5716	6.33885	124.696
	34.6705	6.51178	126.718
	35.2616	6.59803	151.431
	35.425	6.72092	0.420754
	35.5828	6.96309	2.07502
	36.1454	7.02003	4.09335
	36.7967	7.20991	4.30861
	36.8923	7.23025	6.06458
	37.0961	7.33763	6.80909
	37.9491	7.56818	7.95945
	38.4555	7.91776	8.09022
	38.838	8.09779	9.40194
	39.1851	8.47691	9.40411
	39.3313	8.58482	11.4763
	39.5058	8.83544	12.184
	41.3914	8.98406	13.63
	42.6591	9.0944	14.1149
	46.6636	9.61413	14.4361
	48.1501	9.82015	15.7717
	49.2904	9.95892	15.9443
	50.7428	10.4207	17.5804
	50.9907	10.7448	17.9254
	51.6739	10.7933	18.984
	51.9378	10.8563	19.0767
	55.8739	11.109	19.1764
	59.4272	11.1899	19.6112
	59.7715	11.5459	20.288
	60.8747	11.645	20.3059
	62.377	11.9334	20.4699
	67.3899	12.4011	20.5349
	68.5071	12.4885	20.8776
	71.0449	12.6857	21.6561
	71.4059	13.4635	22.2442
	80.5843	13.5262	22.4881
	98.1212	13.8346	23.1614
	107.234	13.8545	23.8742
	-1.81313	14.0779	26.5067
	2.91892	14.2771	27.1217
	4.91057	14.3706	27.3529
	6.02359	14.6274	27.6041
	6.56932	14.7627	27.731
	6.82652	14.7829	29.1667
	6.97271	15.0153	30.1087
	7.26344	15.8691	30.8438
	8.02926	16.0982	32.7184
	9.56435	16.2121	34.7189
	9.61939	16.3201	34.9222
	10.3056	16.4132	36.7031
	11.8974	16.558	38.0971
	12.5303	16.833	38.2974
	12.6023	17.1744	38.8654
	13.934	17.2537	40.0725
	14.0393	17.4876	40.6862
	14.7808	17.5395	42.383
	14.7863	17.6543	43.535
	15.7725	17.7833	44.2451
	17.3133	18.041	45.6551
	17.7444	18.1271	45.6778
	18.193	18.2746	48.0734
	18.4313	18.4374	49.503
	18.8824	19.051	52.6005
	19.2023	19.1588	53.4848
	19.3676	19.7657	57.2979
	21.4155	20.8478	59.6893
	22.4666	21.2886	61.2121
	25.7307	21.53	63.764
	26.1058	21.5782	64.5137
	26.4735	21.9034	67.0329
	27.1578	22.1285	67.7477
	30.1991	22.2465	68.1122
	30.6324	23.171	68.8923
	31.0636	23.1746	73.0266
	33.1602	23.9921	73.2736
	33.2396	24.3072	79.8309
	36.9625	24.3361	80.5843
	37.4462	24.5765	83.1253
	37.5214	24.5997
	38.0337	24.7362
	38.1409	24.7465
	42.1467	25.4134
	43.4493	25.466
	45.7259	25.6215
	46.4894	27.3758
	48.9473	28.1423
		28.6083
		29.6556
		29.8313
		30.2439
		32.1945
		32.5169
		34.1026
		35.1189
		35.2283
		35.4939
		36.6994
		38.8439
		40.1182
		47.0648
		58.359
		59.619
		-5.52616
		-5.04414
		-4.90336
		-4.88922
		-4.3756
		-4.30572
		-4.0768
		-4.04246
		-3.58246
		-3.57725
		-3.18171
		-3.07666
		-2.60721
		-2.58761
		-2.24228
		-1.99531
		-1.83845
		-1.81607
		-1.61255
		-1.41514
		-1.40954
		-0.972343
		-0.936167
		-0.864324
		-0.740725
		-0.725205
		-0.606635
		-0.261075
		-0.15506
		-0.0359084
		0.321541
		0.583115
		0.940301
		0.966851
		1.03553
		1.24981
		1.28041
		1.33198
		1.35839
		1.35989
		1.47126
		1.60163
		2.17009
		2.22087
		2.30247
		2.37242
		2.44089
		2.66586
		2.68224
		2.68562
		2.93984
		2.99067
		3.06647
		3.12611
		3.31974
		3.34469
		3.67766
		3.69061
		3.69234
		3.81537
		3.88178
		4.0763
		4.14732
		4.38327
		4.38848
		4.48539
		4.79514
		4.86724
		4.96255
		5.01636
		5.01641
		5.0521
		5.22476
		5.35576
		5.36978
		5.59585
		5.71974
		5.7378
		5.87876
		5.87937
		5.93538
		5.94878
		6.28613
		6.32998
		6.40303
		6.59771
		6.63258
		6.76273
		6.79097
		6.79443
		6.93568
		6.99034
		7.12297
		7.35547
		7.38103
		7.39392
		7.65062
		7.69642
		7.81219
		7.84215
		7.87272
		8.03781
		8.07637
		8.24542
		8.34447
		8.41421
		8.49943
		8.67152
		8.82296
		8.88415
		8.94717
		9.56999
		9.75339
		10.0391
		10.0713
		10.0936
		10.1318
		10.1364
		10.1856
		10.3762
		10.435
		10.5183
		10.5599
		10.6055
		10.668
		10.7662
		10.922
		10.9777
		11.081
		11.1121
		11.4642
		11.5086
		11.6318
		11.6413
		11.732
		11.7893
		11.8154
		11.9308
		12.1025
		12.461
		12.4658
		12.6293
		12.647
		12.6798
		12.8422
		12.9431
		13.019
		13.3245
		13.3888
		13.4156
		13.4612
		13.6539
		13.7195
		13.99
		14.3322
		14.4162
		14.4819
		14.8691
		14.8814
		14.8818
		14.9747
		15.018
		15.1378
		15.2599
		15.3314
		15.3446
		15.6883
		15.7421
		16.1524
		16.1823
		16.3508
		16.4115
		16.8284
		16.8894
		16.9653
		17.1124
		17.1408
		17.2749
		17.3158
		17.3749
		17.4834
		17.6086
		17.8829
		18.1676
		18.2662
		18.4187
		18.5359
		18.606
		19.2982
		19.3252
		19.3751
		19.4565
		19.5741
		19.7239
		19.7876
		19.827
		19.852
		19.9642
		20.133
		20.2693
		20.5596
		21.1714
		21.2178
		21.7739
		22.1886
		22.4483
		22.9713
		23.0825
		23.232
		23.5194
		23.6024
		23.6091
		24.005
		24.1074
		24.2261
		24.5529
		25.1363
		25.1934
		25.3694
		25.525
		26.274
		26.2841
		26.3557
		26.8258
		26.8378
		26.8686
		26.9173
		27.0041
		27.496
		28.1567
		28.3647
		28.4416
		28.4567
		28.4713
		28.7045
		29.2497
		29.3342
		30.5387
		30.5852
		30.7427
		31.5391
		32.2329
		32.5825
		32.9589
		33.4571
		34.2594
		34.6615
		35.5134
		36.0983
		36.3715
		37.7773
		42.7572
		43.2182
		43.3871
		44.2312
		44.4314
		45.7493
		47.9079
		48.0021
		54.2671
		55.5422
		55.8867
		56.2434
		59.1701
		85.8799
		137.3

## Sheet: S2I
18h				75h
WT (no IR)	WT +IR	RNAi (no IR)	RNAi +IR	WT (no IR)	WT +IR	RNAi (no IR)	RNAi +IR
-32.6011	-37.0599	-2.25675	-4.52148	-2.28066	15.8896	-8.48262	3.25733
-31.7683	-32.794	-2.20405	-3.65271	1.79563	27.9953	-8.01816	3.46963
-28.9182	-29.1471	-1.64408	-3.58794	2.13718	28.9357	-7.93667	3.83688
-26.7667	-28.6383	-1.62459	-1.89924	2.49228	29.5021	-7.6653	5.50629
-26.3766	-26.181	-1.51207	-1.4707	3.91643	30.2372	-7.61285	6.69189
-24.4434	-25.4676	-1.50214	-1.3739	4.27213	39.0687	-7.57507	6.75243
-24.348	-22.911	-1.47504	-0.831441	4.56643	39.8326	-7.55551	6.90741
-24.0502	-22.0437	-1.41359	-0.469021	5.63796	41.6511	-7.55449	6.92882
-23.8037	-21.2829	-1.305	-0.268859	6.11305	42.615	-7.24895	7.10558
-23.7218	-19.2671	-1.19138	0.0612801	6.12851	44.1007	-7.15243	7.41412
-23.5204	-16.6903	-1.15761	0.649051	6.13439	47.2768	-7.08154	10.841
-23.5192	-15.8275	-1.10101	0.761464	6.98996	48.3274	-7.03388	12.9026
-22.5851	-14.5514	-1.06398	0.786956	7.23883	51.6912	-6.8233	13.4093
-22.2758	-14.4677	-1.03365	0.841053	7.54956	53.9561	-6.74094	13.6374
-22.1318	-14.3101	-0.922599	0.866982	8.83248	55.8591	-6.69643	13.9464
-21.2384	-14.0072	-0.922237	1.0343	8.89148	57.2349	-6.42386	14.5561
-21.1402	-13.6314	-0.920734	1.29297	9.11662	57.7673	-6.39305	15.1583
-20.9953	-13.1728	-0.890761	1.37413	9.26608	58.9423	-6.27937	15.3773
-20.9475	-13.0631	-0.721754	1.57844	9.80003	61.9763	-6.23785	15.4875
-20.5533	-12.9247	-0.702822	1.72638	9.97912	62.1363	-6.17494	18.7338
-20.4949	-11.9305	-0.676804	2.09381	10.2157	63.1404	-6.1016	19.0771
-20.3592	-11.151	-0.636998	2.25104	10.2959	66.2833	-6.07727	19.5734
-20.0853	-10.5029	-0.600963	2.32431	10.4764	66.9438	-6.05797	19.6262
-19.7546	-10.1531	-0.539024	2.33101	10.7149	66.9772	-5.99251	20.9117
-19.2886	-9.69458	-0.538421	2.53447	10.7917	67.2957	-5.94289	20.999
-19.1943	-8.88792	-0.376133	2.67704	10.9398	67.5546	-5.92911	21.852
-19.1834	-8.65155	-0.3106	2.8442	11.043	68.2999	-5.92563	22.3325
-19.0505	-8.52366	-0.310349	3.27834	11.0823	70.7876	-5.75215	24.8257
-18.4164	-8.4727	-0.298702	3.36394	11.1606	72.5243	-5.74554	25.2862
-18.374	-8.2387	-0.2767	3.86057	11.4986	72.7633	-5.70249	26.6173
-18.3416	-6.402	-0.240921	3.89637	12.1028	72.9418	-5.69683	27.5224
-18.2668	-6.24943	-0.180704	4.24109	12.4478	73.1503	-5.65125	27.6809
-18.2286	-6.03406	-0.177996	4.32172	13.0206	77.9494	-5.62623	29.2348
-18.1292	-5.79333	-0.13711	4.41396	13.272	79.8405	-5.49524	31.4152
-17.9893	-5.11027	-0.119035	4.59281	13.2939	80.0638	-5.42376	31.455
-17.9438	-3.86977	-0.109311	4.67981	13.3616	81.4411	-5.32909	31.4685
-17.8474	-3.21929	-0.0438402	5.41886	13.4004	82.6008	-5.30154	33.4837
-17.5054	-1.9046	0.00371429	5.57709	13.6704	82.7913	-5.17075	33.91
-17.4158	-1.39752	0.0338553	5.69036	14.0653	82.9372	-4.8986	34.6702
-17.066	-0.486709	0.0803712	5.71941	14.176	83.3204	-4.89452	34.7962
-17.0182	-0.411268	0.114029	5.79722	14.6398	84.708	-4.85934	35.5831
-16.8255	-0.307212	0.201581	5.8741	14.7473	84.8707	-4.77404	35.685
-16.5531	-0.0259509	0.291472	6.1341	14.9088	85.0962	-4.6964	35.8963
-16.5467	0.261919	0.332959	6.16877	14.985	86.0089	-4.66204	35.9303
-16.4976	1.58657	0.419947	6.17739	15.185	87.1352	-4.64249	36.1198
-16.391	1.65085	0.521694	6.39019	15.2848	88.3142	-4.62946	36.7023
-16.301	2.08943	0.550861	6.45739	15.6652	89.1386	-4.44562	36.8824
-16.214	2.62908	0.580693	6.60117	15.7858	89.6478	-4.23914	37.2263
-16.199	2.66718	0.584123	6.61965	16.3552	89.7165	-4.17327	37.6658
-16.1289	2.78017	0.601942	6.99051	16.5858	89.7324	-4.06006	38.8065
-15.988	3.21362	0.632549	7.11403	16.6626	90.9256	-4.00061	39.0759
-15.9375	3.2386	0.660081	7.45974	17.155	90.9598	-3.98786	42.467
-15.7378	3.53165	0.666427	7.69546	17.1644	90.99	-3.94302	42.6382
-15.6907	4.08741	0.670367	7.70503	17.2419	92.3275	-3.80103	48.1002
-15.6701	5.04817	0.679689	7.91264	17.3331	93.0709	-3.64466	49.0718
-15.3798	5.07676	0.725482	8.20887	17.3597	95.6703	-3.15946	52.7869
-15.3655	5.53843	0.738096	8.45653	17.5423	98.7053	-3.03374	52.9634
-15.3432	5.55274	0.745239	8.58001	17.7679	101.261	-2.52124	57.3555
-15.2614	6.41056	0.772038	8.70076	17.7713	101.556	-2.3874	58.3601
-15.2248	6.57804	0.85566	8.93526	17.7727	102.316	-2.36205	60.8866
-15.183	6.84518	0.88221	8.98051	17.8371	102.73	-2.25035	62.0537
-15.1763	6.95955	0.895375	9.12132	17.852	103.218	-2.23951	67.927
-15.1652	6.99591	0.960357	9.27447	17.8784	104.218	-2.14939	69.4101
-15.1066	7.39713	1.0001	9.60485	18.0527	104.263	-2.00092	71.1903
-15.014	7.56615	1.01477	9.63448	18.1046	104.724	-1.74034	74.5052
-14.9689	7.7941	1.35473	9.81325	18.3532	105.173	-1.15231	77.7514
-14.8714	7.87379	1.39614	9.92623	18.4761	108.273	-0.986905	78.2213
-14.8614	8.96652	1.45742	10.2374	18.5664	113.064	-0.931719	84.3227
-14.8337	9.14845	1.49805	10.3104	18.5995	114.1	-0.85859	98.5733
-14.7606	9.27888	1.70241	10.3397	18.6768	114.573	-0.449005	115.841
-14.719	9.82047	1.71301	10.527	19.0061	115.886	-0.389222	118.386
-14.6247	10.4732	1.75768	10.8213	19.074	116.526	-0.31432	-1.5572
-14.5874	11.5651	1.81499	11.2054	19.3779	118.321	-0.252203	-1.36694
-14.4814	11.8858	1.86596	11.5872	19.6971	121.161	-0.191893	-0.849556
-14.3365	12.7995	1.92652	11.63	19.76	123.388	-0.0609988	0.0652272
-14.3005	12.8898	2.1023	11.6499	19.9675	123.792	0.00206503	1.64758
-14.049	14.8522	2.3736	12.0514	20.1203	124.423	0.0454827	1.69449
-14.0182	14.8769	2.42703	12.2086	20.5752	142.262	0.461816	1.91215
-13.9293	15.5495	2.56399	12.4868	20.6541	146.386	0.917493	2.93629
-13.8974	16.3051	2.5836	12.6702	21.2587	148.467	1.58379	5.40642
-13.7838	16.4236	2.60812	13.0183	21.2828	148.922	1.8383	6.30203
-13.7148	16.9249	2.72377	13.2753	21.2992	151.216	2.66717	7.20616
-13.7127	17.2545	2.87457	13.3586	21.4913	159.413	2.82343	8.74614
-13.6959	17.3469	2.89126	13.5708	21.6382	167.485	3.28832	9.41004
-13.6781	17.6905	2.927	13.645	21.9177	171.836	3.92787	11.3654
-13.5146	17.9119	3.07972	13.7192	22.2306	178.669	3.9857	11.3879
-13.346	18.5831	3.11363	14.1016	22.2547	0.37486	4.52126	11.8808
-13.3145	21.1443	3.15105	14.1074	22.5774	1.35959	4.6889	13.0946
-13.1069	21.3207	3.20371	14.1867	22.7138	1.56691	5.01588	14.2061
-13.0547	21.8273	3.21552	14.1894	22.8827	1.71285	5.07089	15.3255
-13.0036	25.0556	3.23221	14.5208	23.5611	1.73457	5.75219	15.3422
-12.9548	25.2346	3.33458	14.5406	24.419	1.77452	5.90582	15.5892
-12.8998	26.8425	3.37042	14.8701	24.6821	1.79812	6.32312	15.9709
-12.655	27.3305	3.40139	15.1075	25.1366	1.91655	6.86555	16.0888
-12.583	28.0438	3.68931	15.3176	25.2821	2.60139	6.94621	16.8498
-12.4754	28.8259	3.73602	15.7003	25.6638	2.89309	7.00058	17.9637
-12.4507	29.0562	3.92688	15.8116	25.8011	3.2437	9.11654	18.0332
-12.3688	30.1176	3.96465	15.8301	26.1392	3.36511	9.19324	18.4808
-12.1487	37.5113	4.22168	16.2996	29.444	3.40589	9.43101	19.1353
-12.0237	37.9942	4.55151	16.6694	30.6351	3.62456	9.78971	19.3843
-11.9819	39.216	4.58389	16.9115	31.4825	3.72721	10.6709	20.763
-11.8809	40.5975	4.68603	17.2858	32.6453	3.85753	10.9427	21.0068
-11.7849	43.043	4.7353	17.464	35.7319	4.20721	10.9677	22.632
-11.6497	44.2559	4.81628	17.7129	36.4716	4.20721	11.3782	22.6802
-11.6048	44.471	4.8506	17.829	39.0938	4.33898	11.601	22.6999
-11.4427	46.2659	4.9381	18.4977	0.361109	4.5217	12.2976	23.0016
-11.3953	47.8519	4.96872	18.7059	0.420851	4.70195	12.8792	24.8179
-11.3844	49.1402	5.0687	18.9623	0.582271	4.82089	12.8916	24.844
-11.2992	50.5425	5.10668	19.0886	0.897287	4.88181	12.9124	25.2932
-11.1004	51.3214	5.11253	19.2213	0.956564	5.33207	13.1955	26.1816
-11.0162	54.0811	5.15955	19.3433	1.03902	5.37197	13.29	26.2411
-10.9989	55.1867	5.23166	20.4478	1.09814	5.88451	13.3014	26.7874
-10.913	56.5032	5.33984	21.7503	1.12476	5.91511	14.3219	26.8662
-10.7689	59.6713	5.45175	21.9222	1.13977	6.00493	14.4302	27.0922
-10.7145	64.6982	5.46588	21.9278	1.2302	6.03631	14.5431	27.5557
-10.6929	66.2114	5.49916	21.9775	1.34652	6.33518	15.1527	28.2396
-10.6591	68.0744	5.51614	22.1495	1.38222	6.62724	15.3712	28.4975
-10.4153	71.3967	5.53137	22.7685	1.39558	6.77527	15.4648	28.6062
-10.3819	78.0252	5.53979	23.318	1.51314	6.78201	15.4844	29.9841
-10.2084	79.2023	5.59218	23.4363	1.54549	6.81252	15.625	30.2464
-10.1489	85.1794	5.62278	23.4844	1.57073	6.92025	15.8216	30.3489
-10.0544	95.6956	5.66008	24.7806	1.7224	7.64581	15.9895	31.2691
-10.0463	96.0674	5.6846	24.7911	1.75372	8.16107	16.4551	31.4758
-10.0389	7.06879	5.69988	25.1434	1.83725	8.6848	16.4611	32.3321
-10.0172	9.61272	5.7183	25.2983	1.93623	9.12973	16.6552	32.6345
-9.90192	12.0725	5.72779	26.119	1.95482	9.15138	17.1422	32.7759
-9.76791	18.2201	5.79311	27.053	1.98259	9.16323	17.8069	34.1738
-9.61045	19.5394	5.84628	27.095	2.04594	9.32848	18.5155	34.5598
-9.59749	23.231	5.86964	27.3474	2.06253	10.2765	19.203	35.7383
-9.55575	23.8305	5.87258	27.9211	2.07712	11.2346	20.2881	37.0127
-9.51461	25.2728	5.92083	29.1022	2.20693	11.3577	20.5865	37.5608
-9.48618	25.5392	5.93732	29.2474	2.21641	11.72	22.8674	39.2738
-9.37974	25.6042	5.99931	29.4541	2.23282	11.8079	23.8918	40.7321
-9.36941	25.6056	6.0739	29.6934	2.26992	12.2763	24.0646	41.3327
-9.369	25.9628	6.13574	29.8534	2.34307	12.9909	27.0222	41.509
-9.19317	26.8923	6.16739	30.1962	2.35602	13.0039	27.7935	43.576
-9.10187	28.9916	6.30823	30.4093	2.36756	13.0481	27.8336	44.371
-9.06118	33.0069	6.41127	30.6247	2.4433	13.1707	40.3248	44.6638
-9.04714	35.8114	6.44243	32.4916	2.53244	13.3525	-4.58013	44.6748
-8.92201	36.0483	6.45469	33.0576	2.61542	13.5411	-4.50412	44.8904
-8.91765	41.9631	6.67158	33.6631	2.6359	13.7733	-4.0895	45.96
-8.91714	43.8289	6.76487	34.7866	2.63632	13.8604	-3.91875	47.2572
-8.89962	44.2157	7.03251	35.0347	2.66608	13.9681	-3.90276	47.9685
-8.79986	48.3543	7.18879	37.2687	2.68722	14.0378	-3.54461	48.4882
-8.61992	52.8928	7.2706	39.2695	2.77468	14.1821	-3.39346	49.1021
-8.60022	58.4563	7.433	40.3709	2.81759	14.1864	-3.38007	49.1268
-8.55706	58.8942	7.45262	40.8544	2.857	14.2344	-3.33083	50.1015
-8.46474	59.5154	7.45512	41.1074	2.89168	14.4224	-3.2693	50.234
-8.26074	79.5166	7.4588	45.3124	2.95185	14.6375	-3.25407	50.3933
-8.24846	82.8424	7.54243	45.8982	2.97035	14.8228	-3.16013	50.4301
-8.13594	194.051	7.55341	46.7224	2.98981	15.0268	-3.09769	52.2873
-8.0514		7.64075	50.9132	3.00189	15.3018	-2.97536	52.616
-7.86307		7.70354	83.4336	3.01208	15.3959	-2.9361	53.5612
-7.78557		7.71257	86.022	3.01912	16.0976	-2.67685	55.3313
-7.65574		7.74146	86.2371	3.03688	16.5786	-2.61029	55.6574
-7.57739		7.81315	89.5894	3.06464	16.6481	-2.59849	56.3893
-7.36698		7.85505	-3.33231	3.20752	16.7716	-2.43621	56.4309
-7.32374		7.9755	-3.24104	3.2121	17.0776	-2.25249	56.567
-7.13604		8.20815	-2.48787	3.27298	17.3252	-2.18155	57.4735
-7.04619		8.22231	-2.1766	3.32362	17.5581	-2.14016	58.8864
-6.76098		8.2239	-2.00982	3.33014	18.7357	-2.10548	59.0992
-6.73221		8.55225	-1.92841	3.35015	18.8932	-2.0478	61.7377
-6.71625		8.7745	-1.50054	3.48056	18.902	-2.03126	62.7193
-6.54539		8.81217	-1.42977	3.48232	18.907	-1.93034	63.0523
-6.51502		8.87101	-0.775329	3.5103	18.9945	-1.88421	63.3555
-6.45024		8.93987	0.548032	3.62918	19.4787	-1.86924	64.6287
-6.42932		9.02604	0.93652	3.66338	19.801	-1.85478	64.6573
-6.27572		9.16728	1.03908	3.67392	21.4203	-1.85039	65.0646
-6.22231		9.24148	1.0865	3.74384	22.0128	-1.78209	65.9158
-6.07474		9.83791	1.38488	3.75939	22.8516	-1.77289	68.1962
-5.93122		9.92068	1.70987	3.77061	22.9965	-1.62788	68.9711
-5.91594		10.0339	1.801	3.77562	23.2234	-1.50378	71.7001
-5.84096		10.1829	1.83649	3.79872	23.9386	-1.48305	72.5825
-5.75318		10.2106	2.30444	3.80186	24.7196	-1.45555	72.8518
-5.61694		10.2527	2.36861	3.81383	24.8968	-1.42077	72.9199
-5.56964		10.3541	2.54474	3.82705	26.2303	-1.41055	74.7503
-5.5032		10.4173	3.32007	3.87895	26.4892	-1.34794	74.9327
-5.3668		10.4666	3.35627	3.8873	26.7483	-1.30625	75.8584
-5.17184		10.6948	3.84781	3.96217	27.7666	-1.01284	77.4796
-5.07173		10.8356	4.17244	3.97726	28.0261	-0.930051	87.4752
-4.98109		10.9068	4.56758	4.07923	28.2972	-0.915861	94.1989
-4.86337		11.136	4.77295	4.16292	28.7143	-0.89356	100.216
-4.84246		11.181	5.02111	4.17236	29.3084	-0.865652	104.475
-4.82738		11.4054	5.32947	4.19349	30.5013	-0.844482	106.276
-4.61444		11.5295	5.57571	4.23094	30.6308	-0.830368	108.344
-4.49256		11.6376	5.74639	4.23588	31.7315	-0.735671	108.516
-4.46267		11.8241	5.80636	4.31256	32.0691	-0.571213	117.512
-4.45475		11.8585	6.01663	4.32372	32.1774	-0.414283	118.93
-4.31415		11.9321	6.33885	4.38435	32.5716	-0.334601	124.696
-4.16034		11.9409	6.51178	4.43232	34.6705	-0.314411	126.718
-3.70285		12.3267	6.59803	4.44553	35.2616	-0.293026	151.431
-3.59538		12.3897	6.72092	4.52438	35.425	-0.267387	0.420754
-3.31677		12.486	6.96309	4.52701	35.5828	-0.233003	2.07502
-3.19928		12.5656	7.02003	4.54504	36.1454	-0.199836	4.09335
-3.16912		12.6963	7.20991	4.5697	36.7967	-0.176481	4.30861
-3.00815		13.0347	7.23025	4.58564	36.8923	-0.136231	6.06458
-2.9805		13.1585	7.33763	4.5959	37.0961	-0.110198	6.80909
-2.80028		13.2688	7.56818	4.66456	37.9491	-0.0872081	7.95945
-2.44205		13.3438	7.91776	4.67081	38.4555	-0.0756248	8.09022
-2.27591		13.5376	8.09779	4.68633	38.838	-0.000540855	9.40194
-2.24817		13.5547	8.47691	4.72597	39.1851	0.0117163	9.40411
-2.13651		13.7874	8.58482	4.742	39.3313	0.093937	11.4763
-2.02285		14.5504	8.83544	4.77693	39.5058	0.141235	12.184
-1.564		15.2568	8.98406	4.82159	41.3914	0.145451	13.63
-1.47213		15.7203	9.0944	4.82596	42.6591	0.233342	14.1149
-0.871403		16.7808	9.61413	4.8518	46.6636	0.286919	14.4361
-0.511717		17.4048	9.82015	4.90257	48.1501	0.314283	15.7717
-0.219604		22.9717	9.95892	4.93042	49.2904	0.317017	15.9443
-0.181494		23.3538	10.4207	4.94606	50.7428	0.365109	17.5804
-0.15968		23.8366	10.7448	5.03454	50.9907	0.431366	17.9254
-0.108624		24.2978	10.7933	5.06076	51.6739	0.5904	18.984
-0.0839381		204.153	10.8563	5.10521	51.9378	0.725589	19.0767
-0.0705871		-3.14294	11.109	5.11361	55.8739	0.73916	19.1764
0.01783		-2.10715	11.1899	5.14374	59.4272	0.814859	19.6112
0.0940342		-2.06073	11.5459	5.1657	59.7715	0.845326	20.288
0.12238		-1.742	11.645	5.17227	60.8747	0.906305	20.3059
0.422632		-1.56014	11.9334	5.28996	62.377	0.932285	20.4699
0.589971		-1.29276	12.4011	5.30815	67.3899	0.964465	20.5349
0.698468		-1.28748	12.4885	5.32229	68.5071	0.968246	20.8776
0.881875		-1.21749	12.6857	5.34381	71.0449	1.05073	21.6561
0.953719		-1.1307	13.4635	5.34844	71.4059	1.07065	22.2442
1.03554		-1.12857	13.5262	5.36701	80.5843	1.14164	22.4881
1.25941		-1.07353	13.8346	5.39502	98.1212	1.14647	23.1614
1.36266		-1.05861	13.8545	5.45512	107.234	1.17975	23.8742
1.41352		-1.04938	14.0779	5.49478	-1.81313	1.2193	26.5067
1.45861		-1.0038	14.2771	5.55852	2.91892	1.24511	27.1217
1.58451		-0.973279	14.3706	5.59829	4.91057	1.27485	27.3529
1.59717		-0.950394	14.6274	5.74636	6.02359	1.34305	27.6041
1.65342		-0.881733	14.7627	5.88941	6.56932	1.36904	27.731
2.05903		-0.826643	14.7829	5.95564	6.82652	1.38237	29.1667
2.14109		-0.804562	15.0153	6.12815	6.97271	1.40788	30.1087
2.48225		-0.801415	15.8691	6.17748	7.26344	1.42317	30.8438
2.84745		-0.779025	16.0982	6.24392	8.02926	1.56923	32.7184
3.21973		-0.732484	16.2121	6.32957	9.56435	1.57121	34.7189
3.37072		-0.691228	16.3201	6.40414	9.61939	1.63598	34.9222
4.15644		-0.651104	16.4132	6.44586	10.3056	1.70579	36.7031
4.20351		-0.638301	16.558	6.4482	11.8974	1.76121	38.0971
4.32174		-0.616994	16.833	6.52874	12.5303	1.80668	38.2974
4.48752		-0.589862	17.1744	6.54865	12.6023	1.83035	38.8654
4.74222		-0.543997	17.2537	6.70095	13.934	1.85416	40.0725
4.78488		-0.512916	17.4876	6.72717	14.0393	1.94933	40.6862
4.83472		-0.508891	17.5395	6.7534	14.7808	1.96227	42.383
5.38433		-0.481252	17.6543	6.83941	14.7863	1.99761	43.535
5.71367		-0.449175	17.7833	6.87645	15.7725	2.02613	44.2451
6.25099		-0.443171	18.041	7.10073	17.3133	2.11428	45.6551
7.56922		-0.436485	18.1271	7.16548	17.7444	2.16863	45.6778
7.81925		-0.40636	18.2746	7.22331	18.193	2.19159	48.0734
7.85119		-0.405989	18.4374	7.39776	18.4313	2.20374	49.503
7.85399		-0.3885	19.051	7.55119	18.8824	2.2373	52.6005
7.89273		-0.249643	19.1588	7.57449	19.2023	2.29085	53.4848
8.09982		-0.223635	19.7657	7.68315	19.3676	2.34077	57.2979
8.12515		-0.217871	20.8478	7.77793	21.4155	2.34564	59.6893
8.44184		-0.109731	21.2886	7.83104	22.4666	2.44837	61.2121
8.90685		-0.0890395	21.53	7.89479	25.7307	2.52935	63.764
9.03144		-0.0753595	21.5782	7.95337	26.1058	2.54022	64.5137
9.20711		-0.0429071	21.9034	8.01069	26.4735	2.69402	67.0329
9.37046		-0.0317452	22.1285	8.10819	27.1578	2.75801	67.7477
9.57617		-0.00804194	22.2465	8.25176	30.1991	3.04316	68.1122
10.1115		0.0299437	23.171	8.25455	30.6324	3.09708	68.8923
10.4004		0.0555895	23.1746	8.3437	31.0636	3.16879	73.0266
10.9867		0.102942	23.9921	8.49675	33.1602	3.27871	73.2736
11.1749		0.102991	24.3072	8.49761	33.2396	3.4377	79.8309
11.7042		0.17424	24.3361	8.51806	36.9625	3.45869	80.5843
11.8923		0.256722	24.5765	8.5578	37.4462	3.66308	83.1253
11.9036		0.30369	24.5997	8.58031	37.5214	3.74612
11.9143		0.314856	24.7362	8.61604	38.0337	3.74689
13.848		0.3419	24.7465	8.66231	38.1409	3.79004
14.7594		0.341933	25.4134	8.71668	42.1467	3.80127
16.3167		0.374632	25.466	8.75998	43.4493	3.80912
16.5455		0.398705	25.6215	8.87634	45.7259	3.94404
17.1329		0.400949	27.3758	8.93447	46.4894	3.9476
18.6639		0.444446	28.1423	9.28601	48.9473	4.12369
19.1469		0.48797	28.6083	9.33686		4.20772
19.3937		0.535124	29.6556	9.45785		4.25815
20.1641		0.573467	29.8313	9.78332		4.36884
20.434		0.581535	30.2439	9.86331		4.58054
25.6798		0.589652	32.1945	10.0328		4.606
26.9085		0.593026	32.5169	10.0929		4.73941
35.1622		0.603113	34.1026	10.2932		4.90647
42.4907		0.614794	35.1189	10.3927		5.01277
51.9394		0.628084	35.2283	10.5264		5.02309
54.3176		0.636967	35.4939	10.845		5.07861
59.7078		0.654492	36.6994	11.0512		5.19384
-1.7146		0.656623	38.8439	11.2378		5.20787
-1.60635		0.659188	40.1182	11.3712		5.23464
-1.54942		0.667788	47.0648	11.3936		5.27508
-1.51354		0.724269	58.359	12.3256		5.32527
-1.44462		0.730858	59.619	13.7941		5.35498
-1.28875		0.789794	-5.52616	14.4505		5.93028
-1.28194		0.791513	-5.04414	20.2729		6.76079
-1.17729		0.815901	-4.90336	21.8332		6.93441
-1.12874		0.840591	-4.88922	24.1015		7.20638
-1.10495		0.862584	-4.3756	30.0921		7.35851
-0.989934		0.866709	-4.30572	1.46442		8.52177
-0.977509		0.942888	-4.0768	1.70006		9.02499
-0.936769		0.959925	-4.04246	2.33794		9.05954
-0.864847		0.966165	-3.58246	2.38199		9.16327
-0.649545		0.995214	-3.57725	2.47322		9.78864
-0.622488		1.05996	-3.18171	2.64362		9.80388
-0.569607		1.09741	-3.07666	2.89562		9.96025
-0.529777		1.10924	-2.60721	2.90625		10.0967
-0.4543		1.126	-2.58761	2.92295		10.5381
-0.428058		1.1763	-2.24228	3.16648		12.092
-0.340352		1.17939	-1.99531	3.25162		20.632
-0.337224		1.23249	-1.83845	3.49232		-5.6757
-0.258291		1.24691	-1.81607	3.58303		-4.89163
-0.255732		1.25612	-1.61255	3.7198		-4.8342
-0.192254		1.26567	-1.41514	3.73689		-4.79773
-0.162162		1.26711	-1.40954	3.73828		-4.74151
-0.151733		1.29824	-0.972343	3.83307		-4.68783
-0.128938		1.31147	-0.936167	4.11146		-4.4613
-0.0974762		1.32416	-0.864324	4.16274		-4.46106
-0.0783934		1.36616	-0.740725	4.26562		-4.38372
-0.0606958		1.49989	-0.725205	4.41778		-4.35193
-0.0550993		1.50473	-0.606635	4.5386		-4.32979
-0.0265091		1.54651	-0.261075	4.62699		-4.32264
0.0415998		1.59446	-0.15506	4.69739		-4.30111
0.141735		1.62746	-0.0359084	4.71325		-4.12396
0.332711		1.63497	0.321541	4.74081		-4.01099
0.410315		1.63789	0.583115	4.77448		-3.82015
0.485509		1.69703	0.940301	4.93501		-3.77272
0.495981		1.70295	0.966851	4.97126		-3.57311
0.528457		1.89159	1.03553	4.98523		-3.50659
0.607336		1.93028	1.24981	5.32352		-3.35435
0.623954		1.96021	1.28041	5.48764		-3.35384
0.629018		2.02572	1.33198	5.50957		-3.33971
0.632222		2.0624	1.35839	5.56047		-3.29525
0.651937		2.06841	1.35989	5.5747		-3.28212
0.718145		2.07437	1.47126	5.68781		-3.27168
0.748497		2.07825	1.60163	5.68786		-3.20223
0.803485		2.1225	2.17009	5.70062		-3.14305
0.818797		2.14239	2.22087	5.84678		-3.11648
0.826947		2.17124	2.30247	5.93496		-3.10597
0.926148		2.17177	2.37242	5.93974		-3.01805
0.98346		2.31531	2.44089	6.13982		-3.0084
0.993303		2.37653	2.66586	6.28638		-2.98246
1.11509		2.47418	2.68224	6.30287		-2.90884
1.16244		2.48238	2.68562	6.62409		-2.90203
1.16952		2.54036	2.93984	6.64813		-2.89568
1.18184		2.58738	2.99067	6.74435		-2.72183
1.20761		2.60185	3.06647	6.86091		-2.69179
1.21185		2.72661	3.12611	7.00913		-2.67979
1.23775		2.77202	3.31974	7.347		-2.66673
1.30951		2.78775	3.34469	7.3998		-2.64952
1.31878		2.80826	3.67766	7.53573		-2.5878
1.36845		2.82623	3.69061	7.56021		-2.54818
1.38988		2.92456	3.69234	7.56701		-2.50317
1.44516		2.98095	3.81537	7.59909		-2.49035
1.54657		2.98576	3.88178	7.60421		-2.43786
1.62496		2.98892	4.0763	7.71479		-2.34638
1.65004		3.14659	4.14732	7.8103		-2.26185
1.6788		3.16934	4.38327	7.81718		-2.18442
1.68189		3.22331	4.38848	7.848		-2.07242
1.69679		3.22666	4.48539	7.94451		-1.93819
1.69757		3.27956	4.79514	8.13942		-1.93265
1.71902		3.28856	4.86724	8.2432		-1.91391
1.72621		3.3161	4.96255	8.29417		-1.79865
1.74536		3.32306	5.01636	8.47384		-1.72738
1.75105		3.38561	5.01641	8.53103		-1.71546
1.8006		3.47405	5.0521	8.54945		-1.59063
1.87845		3.48467	5.22476	9.22302		-1.56138
2.07431		3.49151	5.35576	9.25704		-1.46793
2.12757		3.53297	5.36978	9.33327		-1.42804
2.19957		3.57466	5.59585	9.4348		-1.26264
2.24293		3.57933	5.71974	9.45787		-1.14337
2.26148		3.64249	5.7378	9.48724		-1.10597
2.26507		3.66757	5.87876	9.59627		-1.06307
2.27862		3.67828	5.87937	9.82638		-1.05703
2.30179		3.72743	5.93538	10.2215		-1.04865
2.32023		3.72904	5.94878	10.6997		-1.02313
2.38478		3.77751	6.28613	10.8606		-1.00836
2.4568		3.8059	6.32998	11.0264		-0.994611
2.5244		3.86417	6.40303	11.15		-0.987512
2.53356		3.93039	6.59771	12.6698		-0.858053
2.5481		3.94459	6.63258	13.143		-0.797944
2.61448		4.03708	6.76273	14.1657		-0.727976
2.64448		4.05225	6.79097	14.6748		-0.712455
2.68045		4.05518	6.79443	14.9366		-0.699904
2.70763		4.09971	6.93568	16.4686		-0.674
2.76342		4.14649	6.99034			-0.671519
2.8496		4.1494	7.12297			-0.525443
3.00879		4.17973	7.35547			-0.407875
3.15227		4.2282	7.38103			-0.343298
3.15684		4.31442	7.39392			-0.280483
3.17212		4.34353	7.65062			-0.239194
3.20605		4.34962	7.69642			-0.0859089
3.35423		4.5262	7.81219			0.0254599
3.35702		4.706	7.84215			0.0499826
3.54168		4.83706	7.87272			0.168632
3.54172		5.02329	8.03781			0.200364
3.55213		5.05074	8.07637			0.336164
3.56909		5.05184	8.24542			0.343482
3.62672		5.11988	8.34447			0.536664
3.6769		5.12938	8.41421			0.595748
3.67827		5.2875	8.49943			0.671559
3.76329		5.44339	8.67152			0.69414
3.79777		5.82486	8.82296			0.72106
3.8847		5.93341	8.88415			0.825396
3.92814		6.35331	8.94717			0.846894
3.94607		6.42631	9.56999			0.903473
4.01611		6.44455	9.75339			0.988005
4.01627		6.47575	10.0391			1.0578
4.05346		6.51418	10.0713			1.10225
4.15692		6.56161	10.0936			1.1023
4.16179		6.64949	10.1318			1.14967
4.16322		6.67881	10.1364			1.2782
4.48554		6.751	10.1856			1.29086
4.50344		7.00914	10.3762			1.5639
4.60935		7.02886	10.435			1.57977
4.67077		7.05774	10.5183			1.60923
4.72759		7.10073	10.5599			1.66
4.76191		7.14785	10.6055			1.933
4.76241		7.17326	10.668			1.97558
4.84661		7.23488	10.7662			2.02373
5.32772		7.31068	10.922			2.06108
5.90398		7.33161	10.9777			2.06898
6.07854		7.45301	11.081			2.18397
6.91672		7.4941	11.1121			2.29698
7.29464		7.56317	11.4642			2.3354
7.59249		7.59556	11.5086			2.40845
8.30656		7.702	11.6318			2.46525
8.49707		7.71423	11.6413			2.51716
10.6545		7.75561	11.732			2.56676
10.6859		7.86827	11.7893			2.64119
14.0667		8.25011	11.8154			2.85326
14.1846		8.39062	11.9308			3.09428
16.4624		8.45382	12.1025			3.19937
17.6119		8.48382	12.461			3.24649
17.9212		8.56856	12.4658			3.26322
18.3833		8.58682	12.6293			3.31609
18.5805		8.84109	12.647			3.46183
20.5143		8.89418	12.6798			3.5051
24.6054		8.96968	12.8422			3.67077
26.1571		8.98245	12.9431			3.7611
31.7799		9.02087	13.019			3.90454
40.5272		9.156	13.3245			3.98095
46.9405		9.85398	13.3888			4.0337
48.0408		9.93574	13.4156			4.10124
		10.3381	13.4612			4.10178
		10.4565	13.6539			4.17569
		10.7468	13.7195			4.37699
		10.8159	13.99			4.60039
		10.9047	14.3322			4.60801
		12.0444	14.4162			4.82052
		12.5354	14.4819			4.90718
		12.5837	14.8691			5.28003
		12.656	14.8814			5.74334
		12.6685	14.8818			5.75662
		12.9568	14.9747			6.44823
		13.4365	15.018			6.50538
		13.4621	15.1378			6.79717
		13.5635	15.2599			7.22831
		14.5255	15.3314			17.1755
		15.0655	15.3446			32.332
		15.1756	15.6883			71.8622
		16.3487	15.7421
		18.8673	16.1524
		18.9542	16.1823
		20.0399	16.3508
		21.1287	16.4115
		24.07	16.8284
		24.5661	16.8894
		29.6643	16.9653
		31.453	17.1124
		32.5921	17.1408
		36.5294	17.2749
		39.7782	17.3158
		-6.5468	17.3749
		-6.1172	17.4834
		-6.10652	17.6086
		-6.02378	17.8829
		-5.99303	18.1676
		-5.97043	18.2662
		-5.79391	18.4187
		-5.77826	18.5359
		-5.71177	18.606
		-5.62015	19.2982
		-5.61686	19.3252
		-5.57477	19.3751
		-5.57269	19.4565
		-5.56833	19.5741
		-5.51512	19.7239
		-5.48247	19.7876
		-5.43103	19.827
		-5.42921	19.852
		-5.39921	19.9642
		-5.35763	20.133
		-5.32098	20.2693
		-5.31678	20.5596
		-5.30845	21.1714
		-5.26234	21.2178
		-5.26061	21.7739
		-5.24254	22.1886
		-5.2389	22.4483
		-5.21459	22.9713
		-5.20934	23.0825
		-5.15738	23.232
		-5.12786	23.5194
		-5.07683	23.6024
		-5.02459	23.6091
		-4.9992	24.005
		-4.99361	24.1074
		-4.98638	24.2261
		-4.98506	24.5529
		-4.95016	25.1363
		-4.93178	25.1934
		-4.90918	25.3694
		-4.88696	25.525
		-4.83907	26.274
		-4.80464	26.2841
		-4.77495	26.3557
		-4.73888	26.8258
		-4.69949	26.8378
		-4.69109	26.8686
		-4.69062	26.9173
		-4.67323	27.0041
		-4.66988	27.496
		-4.65025	28.1567
		-4.64529	28.3647
		-4.62194	28.4416
		-4.6206	28.4567
		-4.58481	28.4713
		-4.57663	28.7045
		-4.54214	29.2497
		-4.52952	29.3342
		-4.52523	30.5387
		-4.51701	30.5852
		-4.51691	30.7427
		-4.51305	31.5391
		-4.50666	32.2329
		-4.50033	32.5825
		-4.4923	32.9589
		-4.46796	33.4571
		-4.44274	34.2594
		-4.44149	34.6615
		-4.43848	35.5134
		-4.42866	36.0983
		-4.42425	36.3715
		-4.3561	37.7773
		-4.28845	42.7572
		-4.25945	43.2182
		-4.241	43.3871
		-4.21763	44.2312
		-4.17808	44.4314
		-4.17268	45.7493
		-4.12528	47.9079
		-4.10955	48.0021
		-4.08611	54.2671
		-4.06761	55.5422
		-4.04093	55.8867
		-4.03559	56.2434
		-4.02311	59.1701
		-4.02028	85.8799
		-4.00823	137.3
		-4.00746
		-3.9914
		-3.93702
		-3.8983
		-3.81889
		-3.81687
		-3.81572
		-3.8098
		-3.79686
		-3.72638
		-3.71871
		-3.70885
		-3.69453
		-3.67997
		-3.67849
		-3.62511
		-3.61717
		-3.61188
		-3.57373
		-3.53734
		-3.52655
		-3.50058
		-3.47611
		-3.46766
		-3.438
		-3.41892
		-3.39445
		-3.36962
		-3.35855
		-3.34723
		-3.34506
		-3.32496
		-3.30947
		-3.3059
		-3.27627
		-3.27298
		-3.269
		-3.25374
		-3.24349
		-3.22513
		-3.20404
		-3.20174
		-3.17924
		-3.17468
		-3.13565
		-3.08126
		-3.07794
		-3.05933
		-3.05781
		-3.03497
		-2.99156
		-2.99085
		-2.95547
		-2.85927
		-2.83728
		-2.83121
		-2.80153
		-2.79771
		-2.7641
		-2.75971
		-2.75049
		-2.74565
		-2.71258
		-2.711
		-2.70491
		-2.64725
		-2.60281
		-2.57338
		-2.51531
		-2.49997
		-2.49591
		-2.47659
		-2.47181
		-2.42218
		-2.41773
		-2.40108
		-2.30685
		-2.25699
		-2.25203
		-2.22173
		-2.21837
		-2.20761
		-2.18936
		-2.12501
		-2.10687
		-2.0942
		-2.07758
		-1.97217
		-1.94439
		-1.9266
		-1.90957
		-1.90721
		-1.88896
		-1.86954
		-1.85821
		-1.85067
		-1.84845
		-1.80023
		-1.78792
		-1.7504
		-1.74214
		-1.72664
		-1.71738
		-1.67475
		-1.64759
		-1.64672
		-1.61041
		-1.56669
		-1.52086
		-1.46845
		-1.36964
		-1.29303
		-1.24207
		-1.20559
		-1.20466
		-1.16394
		-1.08459
		-1.04233
		-1.03974
		-1.03325
		-0.977304
		-0.958403
		-0.932038
		-0.930445
		-0.92372
		-0.879786
		-0.835703
		-0.831741
		-0.821388
		-0.723945
		-0.707851
		-0.687201
		-0.645967
		-0.554834
		-0.538174
		-0.508025
		-0.451015
		-0.430709
		-0.427588
		-0.414599
		-0.368466
		-0.317363
		-0.282045
		-0.225913
		-0.137205
		-0.0833153
		-0.0042481
		0.0608259
		0.0831035
		0.220993
		0.230757
		0.305014
		0.323166
		0.386177
		0.416576
		0.417795
		0.441438
		0.449963
		0.553271
		0.657223
		0.770877
		0.822069
		0.932799
		1.14389
		1.15791
		1.20358
		1.22428
		1.2632
		1.29324
		1.29738
		1.39862
		1.42541
		1.49161
		1.51344
		1.5203
		1.60897
		1.65404
		1.7769
		1.77768
		1.93995
		2.13972
		2.34792
		2.52123
		2.57285
		2.58778
		2.60537
		2.69568
		2.76425
		2.77313
		2.91309
		3.22912
		3.29822
		3.30348
		3.66315
		3.66802
		3.72404
		3.78664
		3.86124
		3.86177
		4.10525
		4.20881
		4.34555
		4.347
		4.5234
		5.22682
		5.67042
		5.76577
		5.81795
		6.25894
		6.7271
		7.20155
		7.54217
		7.65355
		8.62182
